# Supplementary material for: Emergence and widespread circulation of a recombinant SARS-CoV-2 lineage in North America
Source: Cell Host Microbe. 2022 Aug 10;30(8):1112–1123.e3. doi: 10.1016/j.chom.2022.06.010 (PMC9212848; doi:10.1016/j.chom.2022.06.010)
Supplement: Table S1. Mapped re-occurring deletions in the SARS-CoV-2 genome across the sequences used in this study, coded as discrete characters, related to Figure 3 — Tab delimited file version available at https://github.com/BernardoGG/XB_lineage_investigation/blob/main/Data/XB_analysis_deletion_mapping.tsv. [file mmc2.xlsx]

## Sheet: XB_analysis_deletion_mapping
id	NSP6	orf3a
MN908947.3/China/Wuhan/Hu-1/2019	WT	WT
B.1.634/USA/FL-BPHL-1842/2021	delR2	WT
B.1.634/Mexico/MEX_INER_IMSS_00940/2021	delR2	FS1
B.1.634/Mexico/VER_INER_IMSS_00982/2021	delR2	FS1
B.1.634/USA/CO-CDPHE-2100853625/2021	delR2	WT*
B.1.634/USA/CA-SEARCH-101647/2021	delR2	FS1
B.1.634/USA/CA-SEARCH-101655/2021	delR2	FS1
B.1.634/Mexico/NLE-InDRE_FB16188_S2576/2021	delR2	FS1
B.1.634/Mexico/NLE-InDRE_FB16189_S2577/2021	delR2	FS1
B.1.634/Mexico/NLE-InDRE_FB14856_S2590/2021	delR2	FS1
B.1.634/Mexico/QUE-InDRE_FB16426_S2618/2021	delR2	FS1
B.1.634/Mexico/QUE-InDRE_FB16432_S2619/2021	delR2	FS1
B.1.634/USA/IL-RIPHL_50071_G/2021	delR2	FS1
B.1.634/USA/MN-MDH-8272/2021	delR2	FS1
B.1.634/SouthAfrica/KRISP-K018277/2021	delR2	WT
B.1.634/Mexico/NLE-InDRE_FB16489_S3323/2021	delR2	FS1
B.1.634/Mexico/NLE-InDRE_FB16490_S3324/2021	delR2	FS1
B.1.634/Mexico/NLE-InDRE_FB16497_S3327/2021	delR2	FS1
B.1.634/Mexico/QUE-InDRE_FB16877_S3342/2021	delR2	FS1
B.1.634/Mexico/QUE-InDRE_FB16883_S3344/2021	delR2	FS1
B.1.634/Mexico/TAB-InDRE_FB16928_S3345/2021	delR2	FS1
B.1.634/Mexico/TAB-InDRE_FB16936_S3346/2021	delR2	FS1
B.1.634/Mexico/TAB-InDRE_FB16937_S3347/2021	delR2	FS1
B.1.634/Mexico/HID-InDRE_FB17206_S3383/2021	delR2	FS1
B.1.634/Mexico/NLE-InDRE_FB16955_S3392/2021	delR2	FS1
B.1.634/Mexico/COA-InDRE_FB17000_S3397/2021	delR2	FS1
B.1.634/USA/MN-MDH-8368/2021	delR2	FS1
B.1.634/Mexico/YUC-InDRE_FB17598_S3450/2021	delR2	FS1
B.1.634/Mexico/MIC-InDRE_FB17626_S3451/2021	delR2	FS1
B.1.634/USA/FL-BPHL-4996/2021	delR2	FS1
B.1.634/Mexico/TAM-InDRE_FB17361_S3823/2021	delR2	FS1
B.1.634/Mexico/NLE-InDRE_FB17363_S3824/2021	delR2	FS1
B.1.634/Mexico/TAB-InDRE_FB18034_S3858/2021	delR2	FS1
B.1.634/Mexico/TAB-InDRE_FB18039_S3861/2021	delR2	FS1
B.1.634/Mexico/TAB-InDRE_FB18176_S3871/2021	delR2	FS1
B.1.634/Mexico/TAB-InDRE_FB18322_S3879/2021	delR2	FS1
B.1.634/Mexico/TAB-InDRE_FB18323_S3880/2021	delR2	FS1
B.1.634/USA/MD-HP06523-PIDVQLZRAK/2021	WT	WT
B.1.634/USA/AZ-CDC-LC0085189/2021	delR2	WT*
B.1.634/Mexico/ROO-INMEGEN-06-03-351/2021	delR2	FS1
B.1.634/Mexico/PUE-InDRE_FB17741_S4225/2021	delR2	FS1
B.1.634/Mexico/PUE-InDRE_FB17742_S4226/2021	delR2	FS1
B.1.634/Mexico/NLE-InDRE_FB18088_S4245/2021	delR2	FS1
B.1.634/Mexico/NLE-InDRE_FB18092_S4246/2021	delR2	FS1
B.1.634/Mexico/TAB-InDRE_FB18377_S4285/2021	delR2	FS1
B.1.634/Mexico/CMX-INMEGEN-06-04-141/2021	delR2	FS1
B.1.634/Mexico/PUE-InDRE_FB19613_S4833/2021	WT	WT
B.1.634/Mexico/NLE_IBT_IMSS_1775/2021	delR2	FS1
B.1.634/Mexico/NLE_IBT_IMSS_1777/2021	delR2	FS1
B.1.634/Mexico/NLE_IBT_IMSS_1782/2021	delR2	FS1
B.1.634/Mexico/COA_IBT_IMSS_1787/2021	delR2	FS1
B.1.634/Mexico/NLE-INER_IMSS_1388/2021	delR2	FS1
B.1.634/Mexico/NLE-INER_IMSS_1400/2021	delR2	FS1
B.1.634/Mexico/COA-INER_IMSS_1404/2021	delR2	FS1
B.1.634/USA/TX-Curative-062946/2021	WT*	WT*
B.1.634/USA/TX-CDC-QDX26343359/2021	delR2	FS1
B.1.634/Mexico/NLE_IBT_IMSS_2342/2021	delR2	FS1
B.1.634/Mexico/NLE_IBT_IMSS_1752/2021	delR2	FS1
B.1.634/Mexico/NLE_IBT_IMSS_1388/2021	delR2	FS1
B.1.634/Mexico/NLE_IBT_IMSS_1413/2021	delR2	FS1
B.1.634/Mexico/NLE_IBT_IMSS_1414/2021	delR2	FS1
B.1.634/Mexico/NLE_IBT_IMSS_1416/2021	delR2	FS1
B.1.634/Mexico/NLE_IBT_IMSS_1390/2021	delR2	FS1
B.1.634/Mexico/NLE_IBT_IMSS_1387/2021	delR2	FS1
B.1.634/Mexico/NLE_IBT_IMSS_1389/2021	delR2	FS1
B.1.634/Mexico/DUR_IBT_IMSS_1441/2021	delR2	FS1
B.1.634/Mexico/NLE_IBT_IMSS_1751/2021	delR2	FS1
B.1.634/USA/CA-CDC-ASC210156327/2021	delR2	FS1
B.1.634/USA/CA-CDC-LC0101856/2021	delR2	FS1
B.1.634/env/USA/CA-ALSR-42327/2021	delR2	WT*
B.1.634/USA/CA-CDC-LC0144400/2021	delR2	FS1
B.1.634/USA/UT-UPHL-210823054775/2021	delR2	FS1
B.1.634/USA/CO-CDPHE-2101392264/2021	delR2	FS1
B.1.634/USA/CO-CDPHE-2101392287/2021	delR2	FS1
B.1.631/Mexico/CHH-InDRE_FB13815_S1843/2021	delR1	FS4
B.1.631/Mexico/NLE-InDRE_FB13852_S1846/2021	delR1	FS4
B.1.631/USA/CO-CDPHE-2100938159/2021	delR1	WT*
B.1.631/USA/CA-LACPHL-AF01160/2021	delR1	FS4
B.1.631/Mexico/CMX-InDRE_FD69049_S2599/2021	delR1	FS4
B.1.631/Mexico/MEX-INMEGEN-05-05-187/2021	delR1	FS4
B.1.631/Honduras/8204/2021	delR1	FS4
B.1.631/USA/NM-NMDOH-2021104968/2021	delR1	FS4
B.1.631/USA/TX-CDC-4140137-001/2021	delR1	FS4
B.1.631/Mexico/MOR-LANGEBIO_IMSS_1132/2021	delR1	WT
B.1.631/Mexico/CHP-InDRE_FB17085_S3398/2021	delR1	FS4
B.1.631/USA/MD-MDH-2851/2021	delR1	FS4
B.1.631/Mexico/CMX-INMEGEN-05-06-21/2021	delR1	FS4
B.1.631/Mexico/CMX-INMEGEN-05-06-48/2021	delR1	FS4
B.1.631/Mexico/GUA-InDRE_FB17331_S3466/2021	delR1	FS4
B.1.631/Brazil/SP-3214/2021	WT*	WT*
B.1.631/USA/NC-SLPH-0197/2021	delR1	FS4
B.1.631/Mexico/QUE-InDRE_FB17976_S3845/2021	delR1	FS4
B.1.631/USA/NC-SLPH-0192/2021	delR1	FS4
B.1.631/USA/NC-SLPH-0214/2021	delR1	FS4
B.1.631/USA/NC-SLPH-0215/2021	delR1	FS4
B.1.631/USA/MN-MDH-8461/2021	delR1	FS4
B.1.631/USA/NY-PRL-2021_0419_02G09/2021	delR1	FS4
B.1.631/Mexico/CHP-InDRE_FB18246_S4250/2021	delR1	FS4
B.1.631/Turkey/HSGM-B18336/2021	delR2	WT
B.1.631/SouthKorea/KDCA6786/2021	WT	WT
B.1.631/USA/CA-LACPHL-AF01511/2021	delR1	FS4
B.1.631/Turkey/HSGM-B18300/2021	delR2	WT
B.1.631/Turkey/HSGM-GK24/2021	delR2	WT
B.1.631/Turkey/HSGM-GK33/2021	delR2	WT
B.1.631/USA/NC-UNC-1723/2021	delR1	WT*
B.1.631/USA/NM-NMDOH-2021122309/2021	delR1	FS4
B.1.631/USA/MI-MDHHS-SC30379/2021	WT	WT*
B.1.631/Mexico/TAM_IBT_IMSS_1801/2021	delR1	FS4
B.1.631/Mexico/MOR_IBT_IMSS_2026/2021	delR1	FS4
B.1.631/USA/NM-UNM-TC241647/2021	delR1	FS4
B.1.631/USA/NM-UNM-TC241648/2021	delR1	FS4
B.1.631/USA/WI-WSLH-216019/2021	delR1	FS4
B.1.631/USA/WI-WSLH-216100/2021	delR1	FS4
B.1.631/USA/WI-WSLH-216124/2021	delR1	FS4
B.1.631/USA/WI-WSLH-216163/2021	delR1	FS4
B.1.631/USA/WI-WSLH-216176/2021	delR1	FS4
B.1.631/USA/WI-WSLH-216182/2021	delR1	FS4
B.1.631/USA/NM-UNM-UNMH20225019/2021	delR2	WT*
B.1.631/Turkey/HSGM-GF1881/2021	delR2	WT
B.1.631/Turkey/HSGM-GF1899/2021	delR2	WT
B.1.631/Turkey/HSGM-GF1908/2021	delR2	WT
B.1.631/Mexico/VER-InDRE_FB20968_S5182/2021	delR1	FS4
B.1.631/ElSalvador/Gorgas-44/2021	delR1	FS4
B.1.631/ElSalvador/Gorgas-71/2021	delR1	FS4
B.1.631/ElSalvador/Gorgas-12/2021	delR1	FS4
B.1.631/ElSalvador/Gorgas-28/2021	delR1	FS4
B.1.631/ElSalvador/Gorgas-32/2021	delR1	FS4
B.1.631/ElSalvador/Gorgas-5/2021	delR1	FS4
B.1.631/ElSalvador/Gorgas-47/2021	delR1	FS4
B.1.631/ElSalvador/Gorgas-82/2021	delR1	FS4
B.1.631/ElSalvador/Gorgas-19/2021	WT	WT
B.1.631/USA/TX-DSHS-7237/2021	delR1	FS4
B.1.631/USA/TX-CDC-QDX26380369/2021	delR1	FS4
B.1.631/USA/TX-CDC-FG-040342/2021	delR1	FS4
B.1.631/USA/NY-CDC-FG-041346/2021	delR1	FS4
B.1.631/USA/NY-CDC-FG-041265/2021	delR1	FS4
B.1.631/USA/CA-CDC-FG-051254/2021	delR1	FS4
B.1.631/Turkey/HSGM-GF12597/2021	delR2	WT
B.1.631/Turkey/HSGM-GF13552/2021	delR2	WT
B.1.631/USA/TX-DSHS-7094/2021	delR1	FS4
B.1.631/USA/TX-DSHS-6779/2021	delR1	FS4
B.1.631/USA/TX-DSHS-7093/2021	delR1	FS4
B.1.631/USA/IL-RIPHL_60118_G/2021	delR1	FS4
B.1.631/USA/IL-RIPHL_60121_G/2021	delR1	FS4
B.1.631/Turkey/HSGM-FS30/2021	delR2	WT
B.1.631/Turkey/HSGM-FS530/2021	delR2	WT
B.1.631/USA/IL-CDC-ASC210114889/2021	delR1	FS4
B.1.631/USA/GA-CDC-ASC210156717/2021	delR1	FS4
B.1.631/USA/TX-CDC-LC0101712/2021	delR1	FS4
B.1.631/USA/TX-CDC-LC0102509/2021	delR1	FS4
B.1.631/USA/TX-CDC-LC0102538/2021	delR1	FS4
B.1.631/USA/TX-CDC-LC0104866/2021	delR1	FS4
B.1.631/USA/TX-CDC-LC0104825/2021	delR1	FS4
B.1.631/USA/TX-CDC-LC0105516/2021	delR1	FS4
B.1.631/USA/TX-CDC-LC0104282/2021	delR1	FS4
B.1.631/USA/TX-CDC-LC0104300/2021	delR1	FS4
B.1.631/USA/CA-CDC-FG-055234/2021	delR1	FS4
B.1.631/USA/CA-LACPHL-AF01966/2021	delR1	FS4
B.1.631/USA/AL-CDC-LC0150594/2021	delR1	FS4
B.1.631/USA/FL-CDC-LC0154932/2021	delR1	FS4
B.1.631/USA/TX-CDC-LC0143826/2021	delR1	FS4
B.1.631/USA/TX-CDC-LC0149404/2021	delR1	FS4
B.1.631/Mexico/CHP_LANGEBIO_IMSS_1440/2021	delR1	FS4
B.1.631/Mexico/CMX_LANGEBIO_IMSS_1497/2021	delR1	FS4
B.1.631/Mexico/CHP_LANGEBIO_IMSS_1767/2021	delR1	FS4
B.1.631/Mexico/HID_LANGEBIO_IMSS_1797/2021	delR1	FS4
B.1.631/Mexico/CHP_LANGEBIO_IMSS_1829/2021	delR1	FS4
B.1.631/USA/TX-CDC-LC0168304/2021	delR1	FS4
B.1.631/USA/CA-CDC-LC0172927/2021	delR1	FS4
B.1.631/Mexico/TAB-InDRE_FB23421_S5548/2021	delR1	FS4
B.1.631/Mexico/AGU-InDRE_FB27169_S5795/2021	delR1	FS4
B.1.631/USA/AL-UAB-GX583/2021	delR1	FS4
B.1.628/USA/TX-HMH-MCoV-25463/2021	WT	WT
B.1.628/USA/FL-BPHL-0832/2021	delR2	FS4
B.1.628/USA/TX-HMH-MCoV-26684/2021	delR2	FS4
B.1.628/USA/TX-HMH-MCoV-30776/2021	delR2	FS4
B.1.628/USA/ND-NDDH-0363/2021	WT	WT
B.1.628/USA/ND-NDDH-0364/2021	WT	WT
B.1.628/USA/ND-NDDH-0365/2021	WT	WT
B.1.628/Italy/CAM-TIGEM-IZSM-COLLI-8115/2021	WT	WT
B.1.628/USA/GA-CDC-STM-000046913/2021	WT	WT
B.1.628/USA/IL-CDC-LC0048571/2021	delR2	WT
B.1.628/USA/CA-SEARCH-14877/2021	WT	WT
B.1.628/USA/CA-CZB-29804/2021	WT	WT
B.1.628/USA/TX-CDC-LC0052521/2021	delR2	WT
B.1.628/USA/NY-Wadsworth-21045504-01/2021	delR2	FS4
B.1.628/USA/NY-Wadsworth-21047987-01/2021	delR2	FS4
B.1.628/Malaysia/IMR_WC242932/2021	WT	WT
B.1.628/USA/NC-UNC-1220/2021	delR2	WT*
B.1.628/USA/MD-HP03558/2021	delR2	FS4
B.1.628/USA/MD-HP04815/2021	delR2	FS4
B.1.628/USA/TX-TCH-TCMC00444-0421/2021	WT*	WT*
B.1.628/USA/TX-TCH-TCMC00445-0421/2021	WT*	WT*
B.1.628/USA/OR-OSPHL00511/2021	delR2	FS4
B.1.628/USA/CA-CDC-ASC210060954/2021	delR2	WT
B.1.628/Honduras/19157/2021	delR2	FS4
B.1.628/Honduras/19158/2021	delR2	FS4
B.1.628/Mexico/JAL-InDRE_FB13748_S1842/2021	delR2	FS4
B.1.628/Mexico/NLE-InDRE_FB13853_S1850/2021	delR2	FS4
B.1.628/Mexico/MOR-InDRE_FB14057_S1851/2021	delR2	FS4
B.1.628/Mexico/MEX-INMEGEN-05-01-252/2021	delR2	FS4
B.1.628/Mexico/MEX-INMEGEN-05-01-255/2021	delR2	FS4
B.1.628/USA/TX-HMH-MCoV-31341/2021	delR2	FS4
B.1.628/USA/TX-HMH-MCoV-31842/2021	delR2	FS4
B.1.628/USA/TX-HMH-MCoV-32061/2021	delR2	FS4
B.1.628/USA/TX-HMH-MCoV-32079/2021	delR2	FS4
B.1.628/USA/TX-HMH-MCoV-32092/2021	delR2	FS4
B.1.628/USA/TX-HMH-MCoV-32125/2021	delR2	FS4
B.1.628/USA/TX-HMH-MCoV-32158/2021	delR2	FS4
B.1.628/USA/TX-HMH-MCoV-32440/2021	delR2	FS4
B.1.628/USA/TX-HMH-MCoV-36960/2020	WT	WT
B.1.628/USA/WI-UW-4503/2021	delR2	FS4
B.1.628/USA/CO-CDPHE-2100853712/2021	delR2	WT*
B.1.628/USA/CO-CDPHE-2100905078/2021	delR2	WT*
B.1.628/Spain/MD-HGUGM-667262/2021	delR2	FS4
B.1.628/USA/NY-Wadsworth-21053331-01/2021	delR2	FS4
B.1.628/USA/IL-CDC-LC0062019/2021	delR2	WT
B.1.628/USA/CA-SEARCH-100978/2021	delR2	FS4
B.1.628/USA/CA-SEARCH-100985/2021	delR2	FS4
B.1.628/USA/CA-SEARCH-101073/2021	delR2	FS4
B.1.628/USA/CA-SEARCH-101125/2021	delR2	FS4
B.1.628/USA/CA-SEARCH-100116/2021	delR2	FS4
B.1.628/Mexico/YUC-InDRE_FB15106_S2328/2021	WT	WT
B.1.628/Mexico/YUC-InDRE_FB15136_S2335/2021	WT	WT
B.1.628/USA/IL-NM-8138/2021	delR2	FS4
B.1.628/USA/IL-NM-8206/2021	delR2	FS4
B.1.628/USA/NC-UNC-1486/2021	delR2	WT*
B.1.628/USA/NY-WMC2021-5/2021	WT*	WT
B.1.628/USA/NY-WMC2021-6/2021	WT*	WT
B.1.628/USA/NY-WMC2021-7/2021	WT*	WT
B.1.628/USA/CA-LACPHL-AF01143/2021	delR2	WT*
B.1.628/USA/CA-SEARCH-101643/2021	delR2	FS4
B.1.628/USA/CA-SEARCH-101646/2021	delR2	FS4
B.1.628/USA/CA-SEARCH-101656/2021	delR2	FS4
B.1.628/USA/CA-SEARCH-101659/2021	delR2	FS4
B.1.628/USA/CA-SEARCH-101671/2021	delR2	FS4
B.1.628/USA/CA-SEARCH-101677/2021	delR2	FS4
B.1.628/USA/CA-LACPHL-AF01185/2021	delR2	FS4
B.1.628/USA/CA-LACPHL-AF01169/2021	delR2	FS4
B.1.628/USA/CA-LACPHL-AF01170/2021	delR2	FS4
B.1.628/USA/CA-LACPHL-AF01175/2021	delR2	FS4
B.1.628/USA/CA-LACPHL-AF01180/2021	delR2	FS4
B.1.628/USA/CA-LACPHL-AF01182/2021	delR2	FS4
B.1.628/USA/CA-LACPHL-AF01155/2021	delR2	FS4
B.1.628/USA/CA-LACPHL-AF01156/2021	delR2	FS4
B.1.628/USA/CA-LACPHL-AF01168/2021	delR2	FS4
B.1.628/USA/OR-OSPHL00828/2021	delR2	FS4
B.1.628/USA/NY-Wadsworth-21056024-01/2021	delR2	FS4
B.1.628/India/DL-NCDC-809289/2020	WT	WT
B.1.628/India/JK-NCDC-28092/2021	WT	WT
B.1.628/India/JK-NCDC-2709131/2021	WT	WT
B.1.628/USA/OR-OSPHL00883/2021	delR2	FS4
B.1.628/Spain/MD-HGUGM-680447/2021	delR2	FS4
B.1.628/Spain/MD-HGUGM-680446/2021	delR2	FS4
B.1.628/Spain/MD-HGUGM-680445/2021	delR2	FS4
B.1.628/USA/WA-Altius-ALTCOV-LFKXFUWTDZQWOUFE/2021	delR2	FS4
B.1.628/USA/WA-Altius-ALTCOV-VJRVYATMX6DLDHSZ/2021	delR2	FS4
B.1.628/USA/MD-IGS-042112501273A/2021	delR2	FS4
B.1.628/Mexico/QUE-InDRE_FB15793_S2545/2021	delR2	FS4
B.1.628/Mexico/NLE-InDRE_FB14841_S2551/2021	delR2	FS4
B.1.628/Mexico/GUA-InDRE_FB14805_S2553/2021	delR2	FS4
B.1.628/Mexico/GUA-InDRE_FB14958_S2565/2021	delR2	FS4
B.1.628/Mexico/OAX-InDRE_FB14967_S2566/2021	delR2	FS4
B.1.628/Mexico/SLP-InDRE_FB16091_S2567/2021	delR2	FS4
B.1.628/Mexico/QUE-InDRE_FB16167_S2569/2021	delR2	FS4
B.1.628/Mexico/GUA-InDRE_FB16213_S2581/2021	delR2	FS4
B.1.628/Mexico/GUA-InDRE_FB16214_S2582/2021	delR2	FS4
B.1.628/Mexico/GUA-InDRE_FB14806_S2589/2021	delR2	FS4
B.1.628/Mexico/PUE-InDRE_FB16505_S2596/2021	delR2	FS4
B.1.628/Mexico/CHP-InDRE_FB14859_S2597/2021	delR2	FS4
B.1.628/USA/TX-TCH-TCMC00482-0521/2021	WT*	WT*
B.1.628/USA/TX-TCH-TCMC00485-0521/2021	WT*	WT*
B.1.628/USA/TX-TCH-TCMC00512-0521/2021	WT*	WT*
B.1.628/USA/CA-UCSF-JD982/2021	delR2	FS4
B.1.628/USA/CA-UCSF-JD983/2021	delR2	FS4
B.1.628/USA/CA-UCSF-JD986/2021	delR2	FS4
B.1.628/USA/CA-UCSF-JD987/2021	delR2	FS4
B.1.628/USA/CA-UCSF-JD988/2021	delR2	FS4
B.1.628/USA/CA-UCSF-JD989/2021	delR2	FS4
B.1.628/USA/CA-UCSF-JD990/2021	delR2	FS4
B.1.628/USA/CA-UCSF-JD991/2021	delR2	FS4
B.1.628/Mexico/SIN_CIAD-MZT_S6781/2021	delR2	FS4
B.1.628/USA/OR-OSPHL00880/2021	delR2	FS4
B.1.628/USA/CA-NHRC-OID_803774/2021	WT	WT
B.1.628/USA/CA-NHRC-OID_803778/2021	WT	WT
B.1.628/USA/MN-MDH-8160/2021	delR2	FS4
B.1.628/USA/MD-IGS-062111701308A/2021	delR2	FS4
B.1.628/USA/OR-OSPHL00932/2021	delR2	FS4
B.1.628/Mexico/CMX-INMEGEN-05-05-24/2021	delR2	FS4
B.1.628/Mexico/MEX-INMEGEN-05-05-120/2021	delR2	FS4
B.1.628/Mexico/CMX-INMEGEN-05-05-151/2021	delR2	FS4
B.1.628/Mexico/MEX-INMEGEN-05-05-154/2021	delR2	FS4
B.1.628/USA/CA-LACPHL-AF01210/2021	delR2	FS4
B.1.628/Honduras/318102/2021	delR2	FS4
B.1.628/Honduras/318106/2021	delR2	FS4
B.1.628/Honduras/325577/2021	delR2	FS4
B.1.628/Honduras/325768/2021	delR2	FS4
B.1.628/Honduras/325781/2021	delR2	FS4
B.1.628/Honduras/325808/2021	delR2	FS4
B.1.628/Honduras/327005/2021	delR2	FS4
B.1.628/Honduras/327008/2021	delR2	FS4
B.1.628/Honduras/327649/2021	delR2	FS4
B.1.628/Honduras/327951/2021	delR2	FS4
B.1.628/Honduras/5748/2021	delR2	FS4
B.1.628/Honduras/38712/2021	delR2	FS4
B.1.628/Honduras/316254/2021	delR2	FS4
B.1.628/Honduras/326073/2021	delR2	FS4
B.1.628/Honduras/326230/2021	delR2	FS4
B.1.628/Honduras/326764/2021	delR2	FS4
B.1.628/Honduras/327331/2021	delR2	FS4
B.1.628/Honduras/327390/2021	delR2	FS4
B.1.628/Honduras/327783/2021	delR2	FS4
B.1.628/Honduras/328015/2021	delR2	FS4
B.1.628/Honduras/336319/2021	delR2	FS4
B.1.628/Honduras/5413/2021	delR2	FS4
B.1.628/Honduras/38845/2021	delR2	FS4
B.1.628/USA/MN-MDH-8265/2021	delR2	FS4
B.1.628/USA/FL-TGH-0579/2021	delR2	FS4
B.1.628/USA/FL-TGH-0580/2021	delR2	FS4
B.1.628/USA/MN-MDH-8227/2021	delR2	FS4
B.1.628/USA/MN-MDH-8228/2021	delR2	FS4
B.1.628/USA/MN-MDH-8236/2021	delR2	FS4
B.1.628/USA/MN-MDH-8242/2021	delR2	FS4
B.1.628/Mexico/CHH-LANGEBIO_IMSS_0880/2021	WT	WT
B.1.628/Mexico/ROO_IBT_IMSS_1731/2021	WT	WT
B.1.628/USA/KS-KHEL-2708/2021	delR2	FS4
B.1.628/Mexico/BCN-InDRE_FB17162_S3140/2021	delR2	WT
B.1.628/Mexico/NLE-InDRE_FB16487_S3322/2021	delR2	FS4
B.1.628/Mexico/NLE-InDRE_FB16494_S3325/2021	delR2	FS4
B.1.628/Mexico/NLE-InDRE_FB16495_S3326/2021	delR2	FS4
B.1.628/Mexico/NLE-InDRE_FB16498_S3328/2021	delR2	FS4
B.1.628/Mexico/NLE-InDRE_FB16499_S3329/2021	delR2	FS4
B.1.628/Mexico/NLE-InDRE_FB16500_S3330/2021	delR2	FS4
B.1.628/Mexico/JAL-InDRE_FB16518_S3331/2021	delR2	FS4
B.1.628/Mexico/MOR-InDRE_FB16528_S3333/2021	delR2	FS4
B.1.628/Mexico/MOR-InDRE_FB16535_S3334/2021	delR2	FS4
B.1.628/Mexico/MOR-InDRE_FB16536_S3335/2021	delR2	FS4
B.1.628/Mexico/MEX-InDRE_FB16855_S3339/2021	delR2	FS4
B.1.628/Mexico/QUE-InDRE_FB16880_S3343/2021	delR2	FS4
B.1.628/Mexico/CMX-InDRE_FD69875_S3349/2021	delR2	FS4
B.1.628/Mexico/CMX-InDRE_FD71003_S3353/2021	delR2	FS4
B.1.628/Mexico/CMX-InDRE_FD71412_S3354/2021	delR2	FS4
B.1.628/Mexico/CMX-InDRE_FD71470_S3355/2021	delR2	FS4
B.1.628/Mexico/JAL-InDRE_FB16925_S3361/2021	delR2	FS4
B.1.628/Mexico/GUA-InDRE_FB16901_S3389/2021	delR2	FS4
B.1.628/Mexico/NLE-InDRE_FB16951_S3390/2021	delR2	FS4
B.1.628/Mexico/NLE-InDRE_FB16954_S3391/2021	delR2	FS4
B.1.628/Mexico/CMX-InDRE_FB16966_S3394/2021	delR2	FS4
B.1.628/Mexico/VER-InDRE_FB17092_S3399/2021	delR2	FS4
B.1.628/USA/MD-MDH-2733/2021	delR2	FS4
B.1.628/USA/CA-SEARCH-102449/2021	delR2	FS4
B.1.628/USA/NY-Wadsworth-21061856-01/2021	delR2	FS4
B.1.628/USA/MN-MDH-8352/2021	delR2	FS4
B.1.628/USA/TX-BSWTemple-ILL-R12-0073/2021	delR2	WT
B.1.628/USA/TX-TCH-TCMC00537-0621/2021	WT*	WT*
B.1.628/Mexico/MEX-INMEGEN-06-01-95/2021	delR2	FS4
B.1.628/Mexico/MEX-INMEGEN-06-01-127/2021	delR2	FS4
B.1.628/Mexico/CMX-INMEGEN-06-01-157/2021	delR2	FS4
B.1.628/Mexico/CMX-INMEGEN-06-01-170/2021	delR2	FS4
B.1.628/Mexico/CMX-INMEGEN-06-01-182/2021	delR2	FS4
B.1.628/Spain/MD-HGUGM-610462/2021	delR2	FS4
B.1.628/USA/KS-KHEL-2909/2021	delR2	FS4
B.1.628/USA/KS-KHEL-2910/2021	delR2	FS4
B.1.628/USA/KS-KHEL-2912/2021	delR2	FS4
B.1.628/USA/MD-MDH-2829/2021	delR2	FS4
B.1.628/Mexico/CMX-INER-IBT-0266/2021	delR2	FS4
B.1.628/Mexico/CMX-INER-INMEGEN-00241/2021	delR2	FS4
B.1.628/Mexico/CMX-INER-INMEGEN-00242/2021	delR2	FS4
B.1.628/Mexico/CMX-INER-INMEGEN-00248/2021	delR2	FS4
B.1.628/Mexico/CMX-INMEGEN-05-06-36/2021	delR2	FS4
B.1.628/Mexico/CMX-INMEGEN-05-06-58/2021	delR2	FS4
B.1.628/Mexico/CMX-INMEGEN-05-06-82/2021	delR2	FS4
B.1.628/Mexico/CMX-INMEGEN-05-06-94/2021	delR2	FS4
B.1.628/Mexico/MEX-INMEGEN-05-06-211/2021	delR2	FS4
B.1.628/Mexico/CMX-INMEGEN-05-06-271/2021	delR2	FS4
B.1.628/Mexico/MEX-INMEGEN-05-06-282/2021	delR2	FS4
B.1.628/Mexico/CMX-INMEGEN-05-06-290/2021	delR2	FS4
B.1.628/Mexico/CMX-INMEGEN-05-06-314/2021	delR2	FS4
B.1.628/Mexico/MEX-INMEGEN-05-06-316/2021	delR2	FS4
B.1.628/Mexico/MEX-INMEGEN-05-06-320/2021	delR2	FS4
B.1.628/Mexico/CMX-INMEGEN-05-06-350/2021	delR2	FS4
B.1.628/Mexico/CMX-INMEGEN-05-06-360/2021	delR2	FS4
B.1.628/Mexico/CMX-INMEGEN-05-06-364/2021	delR2	FS4
B.1.628/Mexico/MEX-INMEGEN-05-06-365/2021	delR2	FS4
B.1.628/Mexico/SON-InDRE_FB16352_S3441/2021	delR2	FS4
B.1.628/Mexico/SON-InDRE_FB16353_S3442/2021	delR2	FS4
B.1.628/Mexico/GUA-InDRE_FB16457_S3443/2021	delR2	FS4
B.1.628/Mexico/DUR-InDRE_FB17383_S3444/2021	delR2	FS4
B.1.628/Mexico/DUR-InDRE_FB17384_S3445/2021	delR2	FS4
B.1.628/Mexico/TAM-InDRE_FB17469_S3446/2021	delR2	FS4
B.1.628/Mexico/PUE-InDRE_FB16478_S3448/2021	delR2	FS4
B.1.628/Mexico/SON-InDRE_FB17817_S3461/2021	delR2	FS4
B.1.628/USA/TN-IVY-ZZX9LI0C/2021	delR2	FS4
B.1.628/Mexico/MOR-IBT_IMSS_2030/2021	delR2	WT
B.1.628/USA/CA-CDPH-2000045295/2021	WT*	WT
B.1.628/USA/LA-BIE-LSUH000937/2021	WT	WT
B.1.628/USA/TX-Curative-016962/2021	WT*	WT*
B.1.628/USA/KS-KHEL-3010/2021	delR2	FS4
B.1.628/USA/KS-KHEL-3012/2021	delR2	FS4
B.1.628/USA/OR-OHSU-11896/2021	delR2	FS4
B.1.628/USA/CA-CDPH-3000017253/2021	WT	WT
B.1.628/USA/FL-BPHL-5006/2021	delR2	FS4
B.1.628/Mexico/NLE-InDRE_FB17351_S3820/2021	delR2	FS4
B.1.628/Mexico/NLE-InDRE_FB17354_S3822/2021	delR2	FS4
B.1.628/Mexico/TAM-InDRE_FB17420_S3827/2021	delR2	FS4
B.1.628/Mexico/TAM-InDRE_FB17427_S3831/2021	delR2	FS4
B.1.628/Mexico/VER-InDRE_FB17436_S3832/2021	delR2	FS4
B.1.628/Mexico/GUA-InDRE_FB17440_S3833/2021	delR2	FS4
B.1.628/Mexico/DUR-InDRE_FB17441_S3834/2021	delR2	FS4
B.1.628/Mexico/DUR-InDRE_FB17443_S3836/2021	delR2	FS4
B.1.628/Mexico/DUR-InDRE_FB17444_S3837/2021	delR2	FS4
B.1.628/Mexico/CHP-InDRE_FB17613_S3838/2021	delR2	FS4
B.1.628/Mexico/TAB-InDRE_FB18062_S3865/2021	delR2	FS4
B.1.628/Mexico/COA-InDRE_FB18096_S3867/2021	delR2	FS4
B.1.628/Mexico/TAM-InDRE_FB18100_S3868/2021	delR2	FS4
B.1.628/Mexico/TAM-InDRE_FB18108_S3869/2021	delR2	FS4
B.1.628/Mexico/TAB-InDRE_FB18205_S3873/2021	delR2	FS4
B.1.628/Mexico/AGU-InDRE_FB18226_S3874/2021	delR2	FS4
B.1.628/Mexico/CMX-InDRE_FD77823_S3886/2021	delR2	FS4
B.1.628/USA/CA-LACPHL-AF01434/2021	delR2	FS4
B.1.628/Portugal/PT10659/2021	delR2	FS4
B.1.628/Wales/PHWC-PYKU3C/2021	delR2	FS4
B.1.628/USA/WI-MHDL-U5270014/2021	delR2	FS4
B.1.628/USA/WI-MHDL-80227/2021	delR2	FS4
B.1.628/Mexico/SIN_CIAD-MZT_ID2725/2021	delR2	FS4
B.1.628/USA/NM-NMDOH-2021131339/2021	delR2	FS4
B.1.628/USA/NM-NMDOH-2021131352/2021	delR2	FS4
B.1.628/USA/MN-MDH-8434/2021	delR2	FS4
B.1.628/Mexico/MEX-INMEGEN-06-03-3/2021	delR2	FS4
B.1.628/Mexico/MEX-INMEGEN-06-03-27/2021	delR2	FS4
B.1.628/Mexico/CMX-INMEGEN-06-03-36/2021	delR2	FS4
B.1.628/Mexico/CMX-INMEGEN-06-03-52/2021	delR2	FS4
B.1.628/Mexico/MEX-INMEGEN-06-03-56/2021	delR2	FS4
B.1.628/Mexico/MEX-INMEGEN-06-03-63/2021	delR2	FS4
B.1.628/Mexico/HID-INMEGEN-06-03-108/2021	delR2	FS4
B.1.628/Mexico/MEX-INMEGEN-06-03-177/2021	delR2	FS4
B.1.628/Mexico/MEX-INMEGEN-06-03-178/2021	delR2	FS4
B.1.628/Mexico/MEX-INMEGEN-06-03-211/2021	delR2	FS4
B.1.628/Mexico/MEX-INMEGEN-06-03-231/2021	delR2	FS4
B.1.628/Mexico/TAB-INMEGEN-06-03-376/2021	delR2	FS4
B.1.628/Mexico/COA-InDRE_FB17713_S4222/2021	delR2	WT
B.1.628/USA/NM-NMDOH-2021132493/2021	delR2	FS4
B.1.628/USA/NV-NSPHL-370841/2021	delR2	WT*
B.1.628/USA/KS-KHEL-3276/2021	delR2	FS4
B.1.628/CaymanIslands/29210/2021	delR2	FS4
B.1.628/Turkey/HSGM-B17308/2021	WT	WT
B.1.628/USA/MN-MDH-8468/2021	delR2	FS4
B.1.628/USA/NY-PRL-2021_03_24_00P05/2021	WT	WT
B.1.628/USA/NY-PRL-2021_02_26_00E23/2021	delR2	FS4
B.1.628/USA/NY-PRL-2021_0413_00F10/2021	delR2	FS4
B.1.628/USA/NY-PRL-2021_0412_02H20/2021	delR2	FS4
B.1.628/USA/NY-PRL-2021_0426_02C24/2021	delR2	FS4
B.1.628/USA/NY-PRL-2021_0429_00H07/2021	delR2	FS4
B.1.628/USA/NY-PRL-2021_0412_02O02/2021	delR2	FS4
B.1.628/USA/NY-PRL-2021_0426_02D09/2021	delR2	FS4
B.1.628/USA/NY-PRL-2021_0429_01B10/2021	delR2	FS4
B.1.628/Mexico/TAB-InDRE_FB17636_S4221/2021	delR2	FS4
B.1.628/Mexico/ZAC-InDRE_FB17738_S4224/2021	delR2	FS4
B.1.628/Mexico/SON-InDRE_FB17814_S4227/2021	delR2	FS4
B.1.628/Mexico/MOR-InDRE_FB17908_S4229/2021	delR2	FS4
B.1.628/Mexico/CMX-InDRE_FB17918_S4230/2021	delR2	FS4
B.1.628/Mexico/CMX-InDRE_FB17935_S4236/2021	delR2	FS4
B.1.628/Mexico/CMX-InDRE_FB17944_S4238/2021	delR2	FS4
B.1.628/Mexico/MEX-InDRE_FB18069_S4240/2021	delR2	FS4
B.1.628/Mexico/MEX-InDRE_FB18072_S4241/2021	delR2	FS4
B.1.628/Mexico/COA-InDRE_FB18078_S4242/2021	delR2	FS4
B.1.628/Mexico/NLE-InDRE_FB18083_S4243/2021	delR2	FS4
B.1.628/Mexico/NLE-InDRE_FB18084_S4244/2021	delR2	FS4
B.1.628/Mexico/TAM-InDRE_FB18139_S4248/2021	delR2	FS4
B.1.628/Mexico/CHP-InDRE_FB18247_S4251/2021	delR2	FS4
B.1.628/Mexico/VER-InDRE_FB18263_S4253/2021	delR2	FS4
B.1.628/Mexico/SON-InDRE_FB18270_S4254/2021	delR2	FS4
B.1.628/Mexico/CMX-InDRE_FD77637_S4261/2021	delR2	FS4
B.1.628/Mexico/CMX-InDRE_FD77859_S4262/2021	delR2	FS4
B.1.628/Mexico/CMX-InDRE_FD78156_S4271/2021	delR2	FS4
B.1.628/Mexico/CMX-InDRE_FD78262_S4276/2021	delR2	FS4
B.1.628/Mexico/QUE-InDRE_FB18351_S4278/2021	delR2	FS4
B.1.628/Mexico/QUE-InDRE_FB18352_S4279/2021	delR2	FS4
B.1.628/Mexico/QUE-InDRE_FB18353_S4280/2021	delR2	FS4
B.1.628/Mexico/QUE-InDRE_FB18354_S4281/2021	delR2	FS4
B.1.628/Mexico/QUE-InDRE_FB18357_S4283/2021	delR2	FS4
B.1.628/Mexico/TAB-InDRE_FB18494_S4286/2021	delR2	FS4
B.1.628/Mexico/JAL-InDRE_FB18592_S4288/2021	delR2	FS4
B.1.628/Mexico/COA-InDRE_FB17714_S4223/2021	delR2	FS4
B.1.628/Mexico/CMX-INMEGEN-06-04-34/2021	delR2	FS4
B.1.628/Mexico/CMX-INMEGEN-06-04-125/2021	delR2	FS4
B.1.628/Mexico/CMX-INMEGEN-06-04-140/2021	delR2	FS4
B.1.628/Mexico/CMX-INMEGEN-06-04-148/2021	delR2	FS4
B.1.628/Mexico/CMX-INMEGEN-06-04-149/2021	delR2	FS4
B.1.628/Mexico/CMX-INMEGEN-06-04-156/2021	delR2	FS4
B.1.628/Mexico/CMX-INMEGEN-06-04-207/2021	delR2	FS4
B.1.628/Mexico/CMX-INMEGEN-06-04-281/2021	delR2	FS4
B.1.628/Turkey/HSGM-B16671/2021	delR2	WT
B.1.628/Mexico/SIN-CIAD-MZT_HJ1882/2021	delR2	FS4
B.1.628/Mexico/SIN-CIAD-MZT_S7092/2021	delR2	FS4
B.1.628/Mexico/SIN-CIAD-MZT_S7118/2021	delR2	FS4
B.1.628/USA/GA-IVY-ZZX9KRJF/2021	delR2	FS4
B.1.628/USA/MN-MDH-8534/2021	delR2	FS4
B.1.628/Mexico/YUC-NYGC-12914-21/2021	WT	WT
B.1.628/Mexico/YUC-NYGC-9252-21/2021	WT	WT
B.1.628/Mexico/YUC-NYGC-14139-21/2021	WT	WT
B.1.628/Mexico/YUC-NYGC-10355-21/2021	WT	WT
B.1.628/USA/CA-LACPHL-AF01507/2021	delR2*	FS4
B.1.628/USA/CA-LACPHL-AF01523/2021	delR2	FS4
B.1.628/USA/MD-IGS-042114900917B/2021	delR2	FS4
B.1.628/USA/MD-IGS-042115201656A/2021	delR2	FS4
B.1.628/USA/DC-DFS-PHL-0865/2021	delR2	FS4
B.1.628/Mexico/TAM-InDRE_FB18914_S4811/2021	WT	FS4
B.1.628/Mexico/TAM-InDRE_FB18917_S4812/2021	WT	FS4
B.1.628/Mexico/TAM-InDRE_FB18921_S4813/2021	WT	FS4
B.1.628/Mexico/QUE-InDRE_FB19421_S4832/2021	WT	FS4
B.1.628/Mexico/PUE-InDRE_FB19635_S4834/2021	WT	FS4
B.1.628/USA/CA-Stanford-31_S10/2021	delR2	FS4
B.1.628/Mexico/PUE-LABOPAT-101_27460/2021	delR2	FS4
B.1.628/USA/NY-WMC2021-56/2021	WT	FS4
B.1.628/Switzerland/VD-CHUV-GEN5608/2021	delR2	FS4
B.1.628/USA/MD-IGS-52111810928A/2021	delR2	FS4
B.1.628/USA/MD-IGS-52112500867A/2021	delR2	FS4
B.1.628/USA/MD-IGS-52112709801A/2021	delR2	FS4
B.1.628/USA/MD-IGS-52114300003A/2021	delR2	FS4
B.1.628/USA/MD-IGS-52114300004A/2021	delR2	FS4
B.1.628/Mexico/CMX-INMEGEN-16-16/2021	delR2	FS4
B.1.628/Mexico/CMX-INMEGEN-16-44/2021	delR2	FS4
B.1.628/Mexico/MEX-INMEGEN-16-50/2021	delR2	FS4
B.1.628/Mexico/MEX-INMEGEN-16-114/2021	delR2	FS4
B.1.628/Mexico/CMX-INMEGEN-16-131/2021	delR2	FS4
B.1.628/Mexico/MEX-INMEGEN-16-135/2021	delR2	FS4
B.1.628/Mexico/CMX-INMEGEN-16-163/2021	delR2	FS4
B.1.628/Mexico/VER-INMEGEN-16-330/2021	delR2	FS4
B.1.628/USA/KS-KHEL-3726/2021	delR2	FS4
B.1.628/USA/KS-KHEL-3738/2021	delR2	FS4
B.1.628/USA/NV-CDC-QDX25762934/2021	delR2	FS4*
B.1.628/Mexico/NLE_IBT_IMSS_1765/2021	delR2	FS4
B.1.628/Mexico/NLE_IBT_IMSS_1766/2021	delR2	FS4
B.1.628/Mexico/NLE_IBT_IMSS_1767/2021	delR2	FS4
B.1.628/Mexico/TAM_IBT_IMSS_1780/2021	delR2	FS4
B.1.628/Mexico/NLE_IBT_IMSS_1784/2021	delR2	FS4
B.1.628/Mexico/CHH_IBT_IMSS_1814/2021	delR2	FS4
B.1.628/Mexico/CHH_IBT_IMSS_1815/2021	delR2	FS4
B.1.628/Mexico/GUA_IBT_IMSS_1854/2021	delR2	FS4
B.1.628/Mexico/GUA_IBT_IMSS_1864/2021	delR2	FS4
B.1.628/Mexico/MIC_IBT_IMSS_1873/2021	delR2	FS4
B.1.628/Mexico/MEX_IBT_IMSS_1903/2021	delR2	FS4
B.1.628/Mexico/MEX_IBT_IMSS_1915/2021	delR2	FS4
B.1.628/Mexico/MEX_IBT_IMSS_1925/2021	delR2	FS4
B.1.628/Mexico/HID_IBT_IMSS_2010/2021	delR2	FS4
B.1.628/Mexico/VER_IBT_IMSS_2013/2021	delR2	FS4
B.1.628/Mexico/BCN_IBT_IMSS_2019/2021	delR2	FS4
B.1.628/Mexico/CAM-INER_IMSS_1340/2021	delR2	FS4
B.1.628/Mexico/NLE-INER_IMSS_1384/2021	delR2	FS4
B.1.628/Mexico/NLE-INER_IMSS_1390/2021	delR2	FS4
B.1.628/Mexico/NLE-INER_IMSS_1391/2021	delR2	FS4
B.1.628/Mexico/NLE-INER_IMSS_1396/2021	delR2	FS4
B.1.628/Mexico/DUR-INER_IMSS_1403/2021	delR2	FS4
B.1.628/Mexico/CHH-INER_IMSS_1413/2021	delR2	FS4
B.1.628/Mexico/TAM-INER_IMSS_1426/2021	delR2	FS4
B.1.628/Mexico/SIN-INER_IMSS_1444/2021	delR2	FS4
B.1.628/Mexico/SIN-INER_IMSS_1452/2021	delR2	FS4
B.1.628/Mexico/CMX-INER_IMSS_1530/2021	delR2	FS4
B.1.628/Mexico/VER-INER_IMSS_1569/2021	delR2	FS4
B.1.628/Mexico/OAX-INER_IMSS_1572/2021	delR2	FS4
B.1.628/Mexico/VER-INER_IMSS_1627/2021	delR2	FS4
B.1.628/Mexico/VER-INER_IMSS_1628/2021	delR2	FS4
B.1.628/Mexico/VER-INER_IMSS_1629/2021	delR2	FS4
B.1.628/Mexico/VER-INER_IMSS_1631/2021	delR2	FS4
B.1.628/USA/CO-CDPHE-2101271599/2021	delR2	FS4
B.1.628/Mexico/CMX-INMEGEN-18-277/2021	delR2	FS4
B.1.628/Mexico/CMX-INMEGEN-18-278/2021	delR2	FS4
B.1.628/USA/MO-MSPHL-003046/2021	delR2	FS4
B.1.628/Mexico/CMX-INMEGEN-17-21/2021	delR2	FS4
B.1.628/Mexico/TAM-INMEGEN-17-144/2021	delR2	FS4
B.1.628/Mexico/VER-INMEGEN-17-150/2021	delR2	FS4
B.1.628/Mexico/CMX-INMEGEN-17-222/2021	delR2	FS4
B.1.628/Mexico/CMX-INMEGEN-17-242/2021	delR2	FS4
B.1.628/USA/NY-PRL-2021_0726_01B03/2021	delR2	FS4
B.1.628/USA/NY-PRL-2021_0726_01C19/2021	delR2	FS4
B.1.628/USA/NY-PRL-2021_0726_01D19/2021	delR2	FS4
B.1.628/USA/NY-PRL-2021_0726_00A20/2021	delR2	FS4
B.1.628/USA/NY-PRL-2021_0726_00A12/2021	delR2	FS4
B.1.628/USA/VA-DCLS-5995/2021	delR2	FS4
B.1.628/USA/VA-DCLS-5996/2021	delR2	FS4
B.1.628/USA/CA-SEARCH-38881/2021	delR2	FS4
B.1.628/USA/CA-SEARCH-32742/2021	delR2	FS4
B.1.628/USA/CA-SEARCH-32760/2021	delR2	FS4
B.1.628/USA/CA-SEARCH-32805/2021	delR2	FS4
B.1.628/USA/CA-SEARCH-38926/2021	delR2	FS4
B.1.628/USA/CA-SEARCH-104198/2021	delR2	FS4
B.1.628/USA/CA-SEARCH-104211/2021	delR2	FS4
B.1.628/USA/NY-NYCPHL-004993/2021	delR2	FS4
B.1.628/USA/NY-NYCPHL-005061/2021	delR2	FS4
B.1.628/USA/NY-NYCPHL-005073/2021	delR2	FS4
B.1.628/USA/NY-NYCPHL-005076/2021	delR2	FS4
B.1.628/USA/NY-NYCPHL-005078/2021	delR2	FS4
B.1.628/USA/MN-MDH-8894/2021	delR2	FS4
B.1.628/USA/WA-Altius-ALTCOV-BXWCYIYTKSIV42WF/2021	delR2	FS4
B.1.628/USA/WA-Altius-ALTCOV-C7FSEACDD2KG4IRZ/2021	delR2	FS4
B.1.628/USA/WA-Altius-ALTCOV-XPCFRVNDOZ66WPVH/2021	delR2	FS4
B.1.628/USA/WA-Altius-ALTCOV-3FIDW2AIFEB7Q6QV/2021	delR2	FS4
B.1.628/USA/WA-Altius-ALTCOV-EMHPDNBFHFQCJRAQ/2021	delR2	FS4
B.1.628/USA/WA-Altius-ALTCOV-BODLXM2OSNGDWLXX/2021	delR2	FS4
B.1.628/USA/WA-Altius-ALTCOV-BYQVGI2GHURI2AAD/2021	delR2	FS4
B.1.628/USA/WA-PHL-001176/2021	delR2	FS4
B.1.628/USA/FL-CDC-ASC210154991/2021	delR2	WT*
B.1.628/env/USA/CA-SEARCH-36258/2021	delR2	FS4
B.1.628/env/USA/CA-SEARCH-36262/2021	delR2	FS4
B.1.628/USA/WI-WSLH-216037/2021	delR2	FS4
B.1.628/USA/WI-WSLH-216097/2021	delR2	FS4
B.1.628/USA/WI-WSLH-216151/2021	delR2	FS4
B.1.628/Mexico/SIN-CIAD-MZT_HJ2423/2021	delR2	FS4
B.1.628/USA/NJ-NYGC-S-JF-6274-WACT388/2021	delR2	FS4
B.1.628/USA/NJ-NYGC-S-PM-6114-VRDO837/2021	delR2	FS4
B.1.628/USA/MD-MDH-3482/2021	delR2	FS4
B.1.628/Switzerland/VD-CHUV-GEN5937/2021	delR2	FS4
B.1.628/USA/MN-MDH-9090/2021	delR1	FS4
B.1.628/USA/NY-NYCPHL-005196/2021	delR2	FS4
B.1.628/USA/CA-SEARCH-104505/2021	delR2	FS4
B.1.628/Mexico/MEX-InDRE_FB20396_S5132/2021	delR2	FS4
B.1.628/Mexico/HID-InDRE_FB20453_S5135/2021	delR2	FS4
B.1.628/Mexico/MEX-InDRE_FB20454_S5136/2021	delR2	FS4
B.1.628/Mexico/BCS-InDRE_FB20050_S5138/2021	delR2	FS4
B.1.628/Mexico/GUA-InDRE_FB20687_S5144/2021	delR2	FS4
B.1.628/Mexico/VER-InDRE_FB20966_S5149/2021	delR2	FS4
B.1.628/Mexico/VER-InDRE_FB21000_S5153/2021	delR2	FS4
B.1.628/Mexico/CMX-INER-IBT-0355/2021	delR2	FS4
B.1.628/Mexico/CMX-INER-IBT-0360/2021	delR2	FS4
B.1.628/USA/TX-Curative-089871/2021	WT*	WT*
B.1.628/ElSalvador/Gorgas-42/2021	delR2	FS4
B.1.628/ElSalvador/Gorgas-45/2021	delR2	FS4
B.1.628/ElSalvador/Gorgas-61/2021	delR2	FS4
B.1.628/ElSalvador/Gorgas-81/2021	delR2	FS4
B.1.628/ElSalvador/Gorgas-72/2021	delR2	FS4
B.1.628/ElSalvador/Gorgas-74/2021	delR2	FS4
B.1.628/ElSalvador/Gorgas-43/2021	delR2	FS4
B.1.628/USA/CA-LACPHL-AF01568/2021	delR2	FS4
B.1.628/USA/TX-DSHS-7255/2021	delR2	FS4
B.1.628/USA/TX-DSHS-7271/2021	delR2	FS4
B.1.628/USA/NJ-CDC-FG-040326/2021	delR2	FS4
B.1.628/USA/NJ-CDC-QDX26343210/2021	delR2	FS4
B.1.628/USA/NJ-CDC-QDX26343221/2021	delR2	FS4
B.1.628/USA/NJ-CDC-QDX26343209/2021	delR2	FS4
B.1.628/USA/CA-CDC-QDX26300098/2021	delR2	FS4
B.1.628/USA/IL-CDC-QDX26300311/2021	delR2	FS4
B.1.628/USA/TX-CDC-QDX26343391/2021	delR2	FS4
B.1.628/USA/TX-CDC-QDX26343512/2021	delR2	FS4
B.1.628/USA/TX-CDC-QDX26380296/2021	delR2	FS4
B.1.628/USA/TX-CDC-QDX26380377/2021	delR2	FS4
B.1.628/USA/TX-CDC-QDX26343390/2021	delR2	FS4
B.1.628/USA/TX-CDC-QDX26380378/2021	delR2	FS4
B.1.628/USA/SC-CDC-QDX26343153/2021	delR2	FS4
B.1.628/USA/TX-CDC-QDX26380442/2021	delR2	FS4
B.1.628/USA/CA-CDC-QDX26380686/2021	delR2	FS4
B.1.628/USA/TX-CDC-QDX26380411/2021	delR2	FS4
B.1.628/USA/NY-CDC-QDX26380248/2021	delR2	FS4
B.1.628/USA/FL-CDC-QDX26380710/2021	delR2	FS4
B.1.628/USA/TX-CDC-QDX26380417/2021	delR2	FS4
B.1.628/USA/TX-CDC-FG-040311/2021	delR2	FS4
B.1.628/USA/TX-CDC-FG-041185/2021	delR2	FS4
B.1.628/USA/TX-CDC-FG-041417/2021	delR2	FS4
B.1.628/USA/TX-CDC-FG-041436/2021	delR2	FS4
B.1.628/USA/NY-CDC-FG-041355/2021	delR2	FS4
B.1.628/USA/NY-CDC-FG-041399/2021	delR2	FS4
B.1.628/USA/CA-CDC-FG-041136/2021	delR2	FS4
B.1.628/USA/NJ-CDC-FG-041245/2021	delR2	FS4
B.1.628/USA/NY-CDC-FG-046768/2021	delR2	FS4
B.1.628/USA/VA-CDC-LC0100717/2021	WT	WT
B.1.628/USA/NY-PRL-2021_0803_01J02/2021	delR2	FS4
B.1.628/Mexico/TAM_IBT_IMSS_1437/2021	delR2	FS4
B.1.628/Mexico/NLE_IBT_IMSS_1750/2021	delR2	FS4
B.1.628/Mexico/CMX_IBT_IMSS_1606/2021	delR2	FS4
B.1.628/Mexico/NLE_IBT_IMSS_1392/2021	delR2	FS4
B.1.628/Mexico/SLP_IBT_IMSS_1447/2021	delR2	FS4
B.1.628/Mexico/MOR_IBT_IMSS_1648/2021	delR2	FS4
B.1.628/Mexico/MEX_IBT_IMSS_1514/2021	delR2	FS4
B.1.628/Mexico/CMX_IBT_IMSS_1640/2021	delR2	FS4
B.1.628/Mexico/CMX-INMEGEN-19-23/2021	delR2	FS4
B.1.628/USA/MD-HP07598-PIDWFQXJNY/2021	delR2	FS4
B.1.628/USA/MD-HP08005-PIDXTXLDJQ/2021	delR2	FS4
B.1.628/USA/TX-DSHS-5998/2021	delR2	FS4
B.1.628/USA/TX-DSHS-6303/2021	delR2	FS4
B.1.628/USA/TX-DSHS-6053/2021	delR2	FS4
B.1.628/USA/TX-DSHS-5830/2021	delR2	FS4
B.1.628/USA/TX-DSHS-6451/2021	delR2	FS4
B.1.628/USA/TX-DSHS-6777/2021	delR2	FS4
B.1.628/USA/TX-DSHS-6075/2021	delR2	FS4
B.1.628/USA/TX-DSHS-6294/2021	delR2	FS4
B.1.628/USA/TX-DSHS-6301/2021	delR2	FS4
B.1.628/USA/TX-DSHS-5838/2021	delR2	FS4
B.1.628/USA/TX-DSHS-6377/2021	delR2	FS4
B.1.628/USA/TX-DSHS-6558/2021	delR2	FS4
B.1.628/USA/TX-DSHS-7132/2021	delR2	FS4
B.1.628/USA/TX-DSHS-7328/2021	delR2	FS4
B.1.628/USA/TX-DSHS-7372/2021	delR2	FS4
B.1.628/USA/TX-DSHS-7373/2021	delR2	FS4
B.1.628/USA/MA-CDC-QDX27127818/2021	delR2	FS4
B.1.628/USA/CA-CDC-QDX27211966/2021	delR2	FS4
B.1.628/Turkey/HSGM-FS466/2021	WT	WT
B.1.628/Turkey/HSGM-FS966/2021	WT	WT
B.1.628/USA/MA-CDCBI-CRSP_XMQON336JMVGB3I3/2021	delR2	FS4
B.1.628/USA/MA-CDCBI-CRSP_V36QTDMVFO4W6MSS/2021	delR2	FS4
B.1.628/USA/PA-VSP5242/2021	delR2	FS4
B.1.628/USA/GA-CDC-MMB09500678/2021	delR2	FS4
B.1.628/USA/CO-CDC-MMB09514673/2021	delR1	FS4
B.1.628/USA/AZ-CDC-ASC210156889/2021	delR2	FS4
B.1.628/USA/CA-CDC-ASC210157246/2021	delR2	FS4
B.1.628/USA/CA-CDC-ASC210157629/2021	delR2	FS4
B.1.628/USA/CA-CDC-ASC210157635/2021	delR2	FS4
B.1.628/USA/CA-CDC-ASC210114024/2021	delR2	FS4
B.1.628/USA/CA-CDC-ASC210114424/2021	delR2	FS4
B.1.628/USA/FL-CDC-ASC210156082/2021	delR2	FS4
B.1.628/USA/AZ-CDC-ASC210114195/2021	delR2	FS4
B.1.628/USA/CA-CDC-ASC210159293/2021	delR2	FS4
B.1.628/USA/CA-CDC-ASC210157111/2021	delR2	FS4
B.1.628/USA/CA-CDC-ASC210158437/2021	delR2	FS4
B.1.628/USA/CA-CDC-ASC210159707/2021	delR2	FS4
B.1.628/USA/CA-CDC-ASC210159719/2021	delR2	FS4
B.1.628/USA/NE-CDC-ASC210161285/2021	delR2	FS4
B.1.628/USA/CA-CDC-LC0101294/2021	delR2	FS4
B.1.628/USA/NV-CDC-LC0101335/2021	delR2	FS4
B.1.628/USA/NV-CDC-LC0101357/2021	delR2	FS4
B.1.628/USA/NV-CDC-LC0101334/2021	delR2	FS4
B.1.628/USA/TX-CDC-LC0101713/2021	delR2	FS4
B.1.628/USA/WA-CDC-LC0101923/2021	delR2	FS4
B.1.628/USA/TX-CDC-LC0102379/2021	delR2	FS4
B.1.628/USA/TX-CDC-LC0102510/2021	delR2	FS4
B.1.628/USA/TX-CDC-LC0102508/2021	delR2	FS4
B.1.628/USA/TX-CDC-LC0102536/2021	delR2	FS4
B.1.628/USA/AZ-CDC-LC0102541/2021	delR2	FS4
B.1.628/USA/TX-CDC-LC0102537/2021	delR2	FS4
B.1.628/USA/TX-CDC-LC0102362/2021	delR2	FS4
B.1.628/USA/TX-CDC-LC0102248/2021	delR2	FS4
B.1.628/USA/TX-CDC-LC0104836/2021	delR2	FS4
B.1.628/USA/TX-CDC-LC0104998/2021	delR2	FS4
B.1.628/USA/TX-CDC-LC0105001/2021	delR2	FS4
B.1.628/USA/TX-CDC-LC0104997/2021	delR2	FS4
B.1.628/USA/NM-CDC-LC0104850/2021	delR2	FS4
B.1.628/USA/AZ-CDC-LC0104864/2021	delR2	FS4
B.1.628/USA/WA-CDC-LC0105142/2021	delR2	FS4
B.1.628/USA/WA-CDC-LC0105139/2021	delR2	FS4
B.1.628/USA/WA-CDC-LC0105138/2021	delR2	FS4
B.1.628/USA/AZ-CDC-LC0105227/2021	delR2	FS4
B.1.628/USA/AZ-CDC-LC0105037/2021	delR2	FS4
B.1.628/USA/TX-CDC-LC0105515/2021	delR2	FS4
B.1.628/USA/AZ-CDC-LC0105354/2021	delR2	FS4
B.1.628/USA/NM-CDC-LC0105540/2021	delR2	FS4
B.1.628/USA/NM-CDC-LC0105477/2021	delR2	FS4
B.1.628/USA/NV-CDC-LC0105400/2021	delR2	FS4
B.1.628/USA/TX-CDC-LC0106022/2021	delR2	FS4
B.1.628/USA/IN-CDC-LC0101041/2021	delR2	FS4
B.1.628/USA/IN-CDC-LC0101071/2021	delR2	FS4
B.1.628/USA/IL-CDC-LC0101010/2021	delR2	FS4
B.1.628/USA/NC-CDC-LC0100854/2021	delR2	FS4
B.1.628/USA/NC-CDC-LC0100748/2021	delR2	FS4
B.1.628/USA/VA-CDC-LC0100788/2021	delR2	FS4
B.1.628/USA/NC-CDC-LC0100778/2021	delR2	FS4
B.1.628/USA/NC-CDC-LC0100583/2021	delR2	FS4
B.1.628/USA/TX-CDC-LC0109644/2021	delR2	FS4
B.1.628/USA/FL-CDC-LC0109836/2021	delR2	FS4
B.1.628/USA/FL-CDC-LC0098595/2021	delR2	FS4
B.1.628/USA/FL-CDC-LC0099011/2021	delR2	WT
B.1.628/USA/TX-CDC-LC0104284/2021	delR2	FS4
B.1.628/USA/TX-CDC-LC0104276/2021	delR2	FS4
B.1.628/USA/TX-CDC-LC0104301/2021	delR2	FS4
B.1.628/USA/TX-CDC-QDX26988165/2021	delR2	FS4
B.1.628/USA/FL-CDC-QDX27347918/2021	delR2	FS4
B.1.628/USA/IA-SHL-1759008/2021	delR2	FS4
B.1.628/Mexico/MOR-InDRE_FB21919_S5236/2021	delR2	FS4
B.1.628/Mexico/COA-InDRE_FB22120_S5265/2021	delR2	FS4
B.1.628/Mexico/SON-InDRE_FB23113_S5313/2021	delR2	FS4
B.1.628/Mexico/SON-InDRE_FB23114_S5314/2021	delR2	FS4
B.1.628/Mexico/TAB-InDRE_FB21643_S5358/2021	delR2	FS4
B.1.628/Mexico/MEX-InDRE_FB23403_S5369/2021	delR2	FS4
B.1.628/USA/NY-CDC-QDX27053271/2021	delR2	FS4
B.1.628/USA/OH-CDC-QDX27053400/2021	delR2	FS4
B.1.628/USA/OH-CDC-QDX27053398/2021	delR2	FS4
B.1.628/USA/TX-CDC-QDX26988139/2021	delR2	FS4
B.1.628/USA/GA-CDC-QDX26988043/2021	delR2	FS4
B.1.628/USA/NV-CDC-QDX26988530/2021	delR2	FS4
B.1.628/USA/CO-CDC-MMB09369917/2021	delR2	FS4
B.1.628/USA/CO-CDC-MMB09410796/2021	delR2	FS4
B.1.628/USA/CO-CDC-MMB09355501/2021	delR2	FS4
B.1.628/USA/CO-CDC-MMB09437692/2021	delR2	FS4
B.1.628/USA/CA-CDC-FG-053998/2021	delR2	FS4
B.1.628/USA/CA-CDC-FG-054400/2021	delR2	FS4
B.1.628/USA/CA-CDC-FG-055146/2021	delR2	FS4
B.1.628/USA/CA-CDC-FG-055571/2021	delR2	FS4
B.1.628/USA/CA-CDC-FG-057681/2021	delR2	FS4
B.1.628/USA/FL-TGH-1344/2021	delR2	FS4
B.1.628/USA/IA-SHL-1752871/2021	delR2	FS4
B.1.628/USA/IA-SHL-1752892/2021	delR2	FS4
B.1.628/USA/IA-SHL-1753001/2021	delR2	FS4
B.1.628/env/USA/CA-ALSR-42263/2021	delR2	FS4
B.1.628/env/USA/CA-ALSR-42336/2021	delR2	WT
B.1.628/Spain/MD-H12O_949/2021	WT	WT
B.1.628/Spain/MD-H12O_941/2021	WT	WT
B.1.628/USA/CA-LACPHL-AF01960/2021	delR2	FS4
B.1.628/USA/CA-LACPHL-AF01964/2021	delR2	FS4
B.1.628/USA/CA-LACPHL-AF01971/2021	delR2	FS4
B.1.628/USA/CA-LACPHL-AF01972/2021	delR2	FS4
B.1.628/USA/MA-CDC-LC0154621/2021	delR2	FS4
B.1.628/USA/NC-CDC-LC0140402/2021	delR2	FS4
B.1.628/USA/NJ-CDC-LC0141100/2021	delR2	FS4
B.1.628/USA/NJ-CDC-LC0141047/2021	delR2	FS4
B.1.628/USA/NC-CDC-LC0143243/2021	delR2	FS4
B.1.628/USA/NC-CDC-LC0146305/2021	delR2	FS4
B.1.628/USA/TX-CDC-LC0143832/2021	delR2	FS4
B.1.628/USA/NV-CDC-LC0144104/2021	delR2	FS4
B.1.628/USA/TX-CDC-LC0143933/2021	delR2	FS4
B.1.628/USA/TX-CDC-LC0144045/2021	delR2	FS4
B.1.628/USA/TX-CDC-LC0143931/2021	delR2	FS4
B.1.628/USA/TX-CDC-LC0143932/2021	delR2	FS4
B.1.628/USA/NM-CDC-LC0143774/2021	delR2	FS4
B.1.628/USA/TX-CDC-LC0143870/2021	delR2	FS4
B.1.628/USA/TX-CDC-LC0144087/2021	delR2	FS4
B.1.628/USA/TX-CDC-LC0144038/2021	delR2	FS4
B.1.628/USA/TX-CDC-LC0143895/2021	delR2	FS4
B.1.628/USA/TX-CDC-LC0144043/2021	delR2	FS4
B.1.628/USA/TX-CDC-LC0144086/2021	delR2	FS4
B.1.628/USA/TX-CDC-LC0144292/2021	delR2	FS4
B.1.628/USA/AZ-CDC-LC0144811/2021	delR2	FS4
B.1.628/USA/NM-CDC-LC0145005/2021	delR2	FS4
B.1.628/USA/NM-CDC-LC0145003/2021	delR2	FS4
B.1.628/USA/NM-CDC-LC0144997/2021	delR2	FS4
B.1.628/USA/TX-CDC-LC0144923/2021	delR2	FS4
B.1.628/USA/TX-CDC-LC0144909/2021	delR2	FS4
B.1.628/USA/TX-CDC-LC0144709/2021	delR2	FS4
B.1.628/USA/TX-CDC-LC0144823/2021	delR2	FS4
B.1.628/USA/CA-CDC-LC0152609/2021	delR2	FS4
B.1.628/USA/NV-CDC-LC0152913/2021	delR2	FS4
B.1.628/USA/NV-CDC-LC0153135/2021	delR2	FS4
B.1.628/USA/WA-CDC-LC0149504/2021	delR2	FS4
B.1.628/USA/CA-CDC-LC0148845/2021	delR2	FS4
B.1.628/USA/TX-CDC-LC0149300/2021	delR2	FS4
B.1.628/USA/TX-CDC-LC0149160/2021	delR2	FS4
B.1.628/USA/TX-CDC-LC0149086/2021	delR2	FS4
B.1.628/USA/TX-CDC-LC0149477/2021	delR2	FS4
B.1.628/USA/TX-CDC-LC0149468/2021	delR2	FS4
B.1.628/USA/CA-CDC-FG-067766/2021	delR2	FS4
B.1.628/USA/IA-SHL-1752870/2021	delR2	FS4
B.1.628/USA/ME-HETL-J5178/2021	delR2	FS4
B.1.628/USA/ME-HETL-J5098/2021	delR2	FS4
B.1.628/USA/NJ-PHEL-V21008271/2021	delR2	FS4
B.1.628/USA/NJ-PHEL-V21008274/2021	delR2	FS4
B.1.628/Mexico/TAM_INER_IMSS_1645/2021	delR2	FS4
B.1.628/Mexico/DUR_INER_IMSS_1657/2021	delR2	FS4
B.1.628/Mexico/TAB_INER_IMSS_1693/2021	delR2	FS4
B.1.628/Mexico/OAX_INER_IMSS_1751/2021	delR2	FS4
B.1.628/Mexico/QUE_INER_IMSS_1759/2021	delR2	FS4
B.1.628/Mexico/CHP_INER_IMSS_1884/2021	delR2	FS4
B.1.628/Mexico/OAX_INER_IMSS_1889/2021	delR2	FS4
B.1.628/Mexico/SIN_LANGEBIO_IMSS_1290/2021	delR2	FS4
B.1.628/Mexico/SIN_LANGEBIO_IMSS_1300/2021	delR2	FS4
B.1.628/Mexico/GUA_LANGEBIO_IMSS_1309/2021	delR2	FS4
B.1.628/Mexico/SLP_LANGEBIO_IMSS_1325/2021	delR2	FS4
B.1.628/Mexico/ZAC_LANGEBIO_IMSS_1328/2021	delR2	FS4
B.1.628/Mexico/SLP_LANGEBIO_IMSS_1331/2021	delR2	FS4
B.1.628/Mexico/NLE_LANGEBIO_IMSS_1341/2021	delR2	FS4
B.1.628/Mexico/NLE_LANGEBIO_IMSS_1342/2021	delR2	FS4
B.1.628/Mexico/NLE_LANGEBIO_IMSS_1343/2021	delR2	FS4
B.1.628/Mexico/NLE_LANGEBIO_IMSS_1347/2021	delR2	FS4
B.1.628/Mexico/NLE_LANGEBIO_IMSS_1349/2021	delR2	FS4
B.1.628/Mexico/NLE_LANGEBIO_IMSS_1350/2021	delR2	FS4
B.1.628/Mexico/MOR_LANGEBIO_IMSS_1437/2021	delR2	FS4
B.1.628/Mexico/HID_LANGEBIO_IMSS_1448/2021	delR2	FS4
B.1.628/Mexico/MEX_LANGEBIO_IMSS_1477/2021	delR2	FS4
B.1.628/Mexico/CAM_LANGEBIO_IMSS_1522/2021	delR2	FS4
B.1.628/Mexico/JAL_LANGEBIO_IMSS_1611/2021	delR2	FS4
B.1.628/Mexico/JAL_LANGEBIO_IMSS_1617/2021	delR2	FS4
B.1.628/Mexico/JAL_LANGEBIO_IMSS_1618/2021	delR2	FS4
B.1.628/Mexico/JAL_LANGEBIO_IMSS_1628/2021	delR2	FS4
B.1.628/Mexico/JAL_LANGEBIO_IMSS_1641/2021	delR2	FS4
B.1.628/Mexico/NLE_LANGEBIO_IMSS_1658/2021	delR2	FS4
B.1.628/Mexico/NLE_LANGEBIO_IMSS_1679/2021	delR2	FS4
B.1.628/Mexico/CMX_LANGEBIO_IMSS_1709/2021	delR2	FS4
B.1.628/Mexico/CMX_LANGEBIO_IMSS_1728/2021	delR2	FS4
B.1.628/Mexico/CHP_LANGEBIO_IMSS_1768/2021	delR2	FS4
B.1.628/Mexico/CHP_LANGEBIO_IMSS_1835/2021	delR2	FS4
B.1.628/Mexico/CHP_LANGEBIO_IMSS_1836/2021	delR2	FS4
B.1.628/Mexico/CHP_LANGEBIO_IMSS_1837/2021	delR2	FS4
B.1.628/Mexico/HID_LANGEBIO_IMSS_1840/2021	delR2	FS4
B.1.628/Mexico/CHP_LANGEBIO_IMSS_1859/2021	delR2	FS4
B.1.628/Mexico/CHP_LANGEBIO_IMSS_1865/2021	delR2	FS4
B.1.628/Mexico/CHP_LANGEBIO_IMSS_1867/2021	delR2	FS4
B.1.628/Mexico/VER_LANGEBIO_IMSS_1746/2021	delR2	FS4
B.1.628/Mexico/VER-INMEGEN-20-365/2021	delR2	FS4
B.1.628/USA/MS-SRL_329556418/2021	delR2	FS4
B.1.628/USA/GA-CDC-MMB09547484/2021	delR2	FS4
B.1.628/USA/AL-CDC-LC0156254/2021	delR2	FS4
B.1.628/USA/NC-CDC-LC0157640/2021	delR2	FS4
B.1.628/USA/NC-CDC-LC0157725/2021	delR2	FS4
B.1.628/USA/FL-CDC-LC0158356/2021	delR2	FS4
B.1.628/USA/OK-CDC-LC0160235/2021	delR2	FS4
B.1.628/USA/TX-CDC-LC0160248/2021	delR2	FS4
B.1.628/USA/TX-CDC-FG-072214/2021	delR2	FS4
B.1.628/USA/NY-URMC-21070597-1/2021	delR2	WT*
B.1.628/USA/ID-BVAMC-742466/2021	delR2	FS4
B.1.628/USA/CA-CDPH-2000049296/2021	delR2	FS4*
B.1.628/USA/CA-CDPH-2000049055/2021	delR2	FS4
B.1.628/USA/CA-CDPH-2000049112/2021	delR2	FS4
B.1.628/USA/CA-CDPH-2000049215/2021	delR2	FS4
B.1.628/USA/NJ-PHEL-V21006873/2021	delR2	FS4
B.1.628/USA/VA-CDC-LC0168876/2021	delR2	FS4
B.1.628/USA/NV-CDC-LC0166917/2021	delR2	FS4
B.1.628/USA/NV-CDC-LC0166872/2021	delR2	FS4
B.1.628/USA/TX-CDC-LC0169472/2021	delR2	FS4
B.1.628/USA/TX-CDC-LC0168159/2021	delR2	FS4
B.1.628/USA/NV-CDC-LC0172956/2021	delR2	FS4
B.1.628/USA/DE-CDC-LC0173790/2021	delR2	FS4
B.1.628/USA/NC-CDC-LC0174042/2021	delR2	FS4
B.1.628/USA/CA-SEARCH-45642/2021	delR2	FS4
B.1.628/USA/CA-SEARCH-46570/2021	delR2	FS4
B.1.628/USA/CA-SEARCH-46777/2021	delR2	FS4
B.1.628/USA/CA-SEARCH-46806/2021	delR2	FS4
B.1.628/USA/CA-SEARCH-46819/2021	delR2	FS4
B.1.628/USA/CO-CDPHE-2101392220/2021	delR2	FS4
B.1.628/Mexico/SLP-InDRE_FB25323_S5655/2021	delR2	FS4
B.1.628/Mexico/TAB-InDRE_FB26495_S5752/2021	delR2	FS4
B.1.628/Mexico/JAL-InDRE_FB27299_S5805/2021	delR2	FS4
B.1.628/Mexico/TAM-InDRE_FB27507_S5855/2021	delR2	FS4
B.1.628/Mexico/TAB-InDRE_FB27534_S5863/2021	delR2	FS4
B.1.628/Mexico/TAB-InDRE_FB27545_S5870/2021	delR2	FS4
B.1.628/Mexico/TAB-InDRE_FB27549_S5873/2021	delR2	FS4
B.1.628/Mexico/GRO-InDRE_FB25891_S5680/2021	delR2	FS4
B.1.628/Mexico/VER-InDRE_FB24963_S5583/2021	delR2	FS4
B.1.628/Guatemala/ASI4074/2021	delR2	FS4
B.1.628/Guatemala/ASI4095/2021	delR2	FS4
B.1.628/Guatemala/ASI4113/2021	delR2	FS4
B.1.628/Guatemala/ASI4117/2021	delR2	FS4
B.1.628/Guatemala/ASI4133/2021	delR2	FS4
B.1.628/Guatemala/ASI4144/2021	delR2	FS4
B.1.628/Guatemala/ASI4145/2021	delR2	FS4
B.1.628/Guatemala/ASI4147/2021	delR2	FS4
B.1.628/Guatemala/ASI4149/2021	delR2	FS4
B.1.628/Guatemala/ASI4151/2021	delR2	FS4
B.1.628/Guatemala/ASI4152/2021	delR2	FS4
B.1.628/Guatemala/ASI4153/2021	delR2	FS4
B.1.627/USA/TX-HMH-MCoV-26444/2021	delR1	FS4
B.1.627/USA/TX-HMH-MCoV-27880/2021	delR1	FS4
B.1.627/USA/TX-HMH-MCoV-27892/2021	delR1	FS4
B.1.627/Indonesia/SR-EIJK-NIHRD-0293/2021	WT	WT
B.1.627/USA/TX-HMH-MCoV-30617/2021	delR1	FS4
B.1.627/USA/TX-HMH-MCoV-30822/2021	delR1	FS4
B.1.627/USA/TX-HMH-MCoV-30858/2021	delR1	FS4
B.1.627/USA/AZ-TG772655/2021	delR1	FS4
B.1.627/Indonesia/JB-WJHL-ITB-L45719/2021	WT	WT
B.1.627/USA/MD-HP01208/2021	delR1	FS4
B.1.627/USA/AZ-CDC-STM-000045124/2021	delR1	FS4
B.1.627/USA/NY-Wadsworth-21045153-01/2021	delR1	FS4
B.1.627/Mexico/NLE-UANL-069/2021	delR1	FS4
B.1.627/USA/WA-S6299/2021	delR1	FS4
B.1.627/USA/WA-S6300/2021	delR1	FS4
B.1.627/USA/MN-MDH-6319/2021	delR1	FS4
B.1.627/USA/MN-MDH-6321/2021	delR1	FS4
B.1.627/USA/MN-MDH-6322/2021	delR1	FS4
B.1.627/USA/MN-MDH-6323/2021	delR1	FS4
B.1.627/USA/MN-MDH-6326/2021	delR1	FS4
B.1.627/USA/MN-MDH-6329/2021	delR1	FS4
B.1.627/USA/MN-MDH-6600/2021	delR1	FS4
B.1.627/Mexico/CMX-INMEGEN-04-07-209/2021	delR1	FS4
B.1.627/Honduras/19151/2021	delR1	FS4
B.1.627/Honduras/19147/2021	delR1	FS4
B.1.627/Honduras/19148/2021	delR1	FS4
B.1.627/Honduras/19154/2021	delR1	FS4
B.1.627/Honduras/19160/2021	delR1	FS4
B.1.627/Honduras/19163/2021	delR1	FS4
B.1.627/Honduras/19168/2021	delR1	FS4
B.1.627/Honduras/19174/2021	delR1	FS4
B.1.627/Honduras/19170/2021	delR1	FS4
B.1.627/Honduras/19180/2021	delR1	FS4
B.1.627/Honduras/19171/2021	delR1	FS4
B.1.627/Honduras/19172/2021	delR1	FS4
B.1.627/Honduras/19177/2021	delR1	FS4
B.1.627/Mexico/NLE_INER_IMSS_00751/2021	delR1	FS4
B.1.627/Mexico/TAB_INER_IMSS_00801/2021	delR1	FS4
B.1.627/Mexico/CMX-INMEGEN-05-01-300/2021	delR1	FS4
B.1.627/USA/CA-UCSF-JD969/2021	delR1	FS4
B.1.627/USA/TX-HMH-MCoV-31686/2021	delR1	FS4
B.1.627/USA/TX-HMH-MCoV-31789/2021	delR1	FS4
B.1.627/USA/TX-HMH-MCoV-32519/2021	WT*	FS4
B.1.627/USA/TX-HMH-MCoV-32528/2021	delR1	FS4
B.1.627/USA/CO-CDPHE-2100800942/2021	WT*	WT*
B.1.627/USA/MD-MDH-2352/2021	delR1	FS4
B.1.627/USA/MN-MDH-7204/2021	delR1	FS4
B.1.627/USA/MN-RED-WAT-39814711/2021	delR1	FS4
B.1.627/USA/CO-CDPHE-2100853657/2021	delR1	WT*
B.1.627/USA/CO-CDPHE-2100902641/2021	delR1	WT*
B.1.627/USA/CA-SEARCH-101641/2021	delR1	FS4
B.1.627/USA/CA-SEARCH-101648/2021	delR1	FS4
B.1.627/USA/CA-SEARCH-101649/2021	delR1	FS4
B.1.627/USA/CA-SEARCH-101675/2021	delR1	FS4
B.1.627/USA/CA-LACPHL-AF01184/2021	delR1	FS4
B.1.627/USA/CA-LACPHL-AF01161/2021	delR1	FS4
B.1.627/USA/WI-UW-5295/2021	delR1	FS4
B.1.627/USA/WA-Altius-ALTCOV-YLM47REM5BENFAQ6/2021	delR1	FS4
B.1.627/USA/WA-Altius-ALTCOV-RJTJK5HSV4XCWSQ4/2021	delR1	FS4
B.1.627/USA/WA-Altius-ALTCOV-RRMNJKQXZRNZX2FX/2021	delR1	FS4
B.1.627/Mexico/TAM-InDRE_FB15948_S2601/2021	delR1	FS4
B.1.627/Mexico/TAM-InDRE_FB15950_S2602/2021	delR1	FS4
B.1.627/USA/CA-UCSF-JD979/2021	delR1	FS4
B.1.627/Indonesia/BT-EIJK0592/2021	WT	WT
B.1.627/Honduras/324429/2021	delR1	FS4
B.1.627/Honduras/324506/2021	delR1	FS4
B.1.627/Honduras/328008/2021	delR1	FS4
B.1.627/Honduras/8587/2021	delR1	FS4
B.1.627/Honduras/8601/2021	delR1	FS4
B.1.627/Honduras/324456/2021	delR1	FS4
B.1.627/Honduras/5733/2021	delR1	FS4
B.1.627/CostaRica/INC-0587/2021	delR1	FS4
B.1.627/USA/CA-CZB-31348/2021	delR1	FS4
B.1.627/USA/CA-CZB-31347/2021	delR1	FS4
B.1.627/USA/MN-UMGC-3398/2021	delR1	WT
B.1.627/Mexico/SON-InDRE_FB17176_S3368/2021	delR1	FS4
B.1.627/USA/NJ-NYGC-S-HU-4484-UHYH884/2021	delR1	FS4
B.1.627/Mexico/TAB-InDRE_FB17657_S3455/2021	delR1	FS4
B.1.627/Mexico/TAB-InDRE_FB17679_S3456/2021	delR1	FS4
B.1.627/Mexico/TAB-InDRE_FB17797_S3458/2021	delR1	FS4
B.1.627/Mexico/TAB-InDRE_FB18175_S3870/2021	delR1	FS4
B.1.627/Mexico/TAB-InDRE_FB18324_S3881/2021	delR1	FS4
B.1.627/USA/NY-Wadsworth-21025977-01/2021	delR1	FS4
B.1.627/Mexico/TAB-InDRE_FB18375_S4284/2021	delR1	FS4
B.1.627/USA/KS-KHEL-3322/2021	delR1	FS4
B.1.627/USA/MN-MDH-8539/2021	delR1	FS4
B.1.627/Mexico/NAY_IBT_IMSS_1838/2021	delR1	FS4
B.1.627/Mexico/PUE_IBT_IMSS_1910/2021	delR1	FS4
B.1.627/ElSalvador/Gorgas-6/2021	delR1	FS4
B.1.627/ElSalvador/Gorgas-14/2021	delR1	FS4
B.1.627/ElSalvador/Gorgas-23/2021	delR1	FS4
B.1.627/ElSalvador/Gorgas-39/2021	delR1	FS4
B.1.627/ElSalvador/Gorgas-40/2021	delR1	FS4
B.1.627/ElSalvador/Gorgas-55/2021	delR1	FS4
B.1.627/ElSalvador/Gorgas-69/2021	delR1	FS4
B.1.627/ElSalvador/Gorgas-70/2021	delR1	FS4
B.1.627/ElSalvador/Gorgas-89/2021	delR1	FS4
B.1.627/ElSalvador/Gorgas-52/2021	delR1	FS4
B.1.627/ElSalvador/Gorgas-95/2021	delR1	FS4
B.1.627/ElSalvador/Gorgas-21/2021	delR1	FS4
B.1.627/ElSalvador/Gorgas-7/2021	delR1	FS4
B.1.627/ElSalvador/Gorgas-31/2021	delR1	FS4*
B.1.627/ElSalvador/Gorgas-18/2021	delR1	FS4
B.1.627/ElSalvador/Gorgas-79/2021	delR1	FS4
B.1.627/USA/CA-CDC-FG-040161/2021	delR1	FS4
B.1.627/USA/NJ-CDC-QDX26380257/2021	delR1	FS4
B.1.627/USA/MN-CDC-IBX404372382283/2021	delR1	FS4
B.1.627/USA/MN-CDC-2-4308949/2021	delR1	FS4
B.1.627/USA/AZ-CDC-2-4043843/2021	delR1	FS4
B.1.627/USA/TX-DSHS-5818/2021	delR1	FS4
B.1.627/USA/TX-DSHS-5825/2021	delR1	FS4
B.1.627/USA/TX-DSHS-5829/2021	delR1	FS4
B.1.627/USA/TX-DSHS-5831/2021	delR1	FS4
B.1.627/USA/TX-DSHS-5820/2021	delR1	FS4
B.1.627/USA/TX-DSHS-6006/2021	delR1	FS4
B.1.627/USA/TX-DSHS-5992/2021	delR1	FS4
B.1.627/USA/NC-GCB-0E47350E56A54E0C8C4F75CC8FA52EB4/2021	WT*	WT
B.1.627/USA/NC-GCB-60D3E2D0F6B04714B7225001E9592E9E/2021	WT*	WT*
B.1.627/Mexico/TAB-InDRE_FB23423_S5549/2021	delR1	FS4
B.1.627/Guatemala/ASI4070/2021	delR1	FS4
