# Supplementary material for: Emergence and widespread circulation of a recombinant SARS-CoV-2 lineage in North America
Source: Cell Host Microbe. 2022 Aug 10;30(8):1112–1123.e3. doi: 10.1016/j.chom.2022.06.010 (PMC9212848; doi:10.1016/j.chom.2022.06.010)
Supplement: Table S2. List of laboratories and authors generating genome sequence data used in this study, publicly shared through the GISAID platform, related to Figures 1 and 3 — Tab delimited file version available at https://github.com/BernardoGG/XB_lineage_investigation/blob/main/Acknowledgements/xb_20210831_acknowledgements.tsv. [file mmc3.xlsx]

## Sheet: xb_20210831_acknowledgements
Sequence ID (GISAID EPI-ISL)	Authors	Originating laboratory	Submitting laboratory
EPI_ISL_1184562	Trung Huynh, Jessica Escobar, Katherine Fullerton, Nobuko Fukushima, Stacy White, Linda Getsinger, Victor Waddell	Arizona State Public Health Laboratory	Arizona State Public Health Laboratory
EPI_ISL_1531128	Sarah Schmedes, Jason Blanton	Florida Bureau of Public Health Laboratories	Florida Bureau of Public Health Laboratories
EPI_ISL_1660547	Rashmi Tuladhar, Bonnie Oh, Jenny Zhang, Maliha Rahman, Mayela Pedrueza, Anita Pokharel, Lorraine Rodriguez, Myong Koag, Chun Wang, Rachel Lee, Grace Kubin	Texas Department of State Health Services (TXDSHS)	Texas Department of State Health Services (TXDSHS)
EPI_ISL_1660548	Rashmi Tuladhar, Bonnie Oh, Jenny Zhang, Maliha Rahman, Mayela Pedrueza, Anita Pokharel, Lorraine Rodriguez, Myong Koag, Chun Wang, Rachel Lee, Grace Kubin	Texas Department of State Health Services (TXDSHS)	Texas Department of State Health Services (TXDSHS)
EPI_ISL_1660549	Rashmi Tuladhar, Bonnie Oh, Jenny Zhang, Maliha Rahman, Mayela Pedrueza, Anita Pokharel, Lorraine Rodriguez, Myong Koag, Chun Wang, Rachel Lee, Grace Kubin	Texas Department of State Health Services (TXDSHS)	Texas Department of State Health Services (TXDSHS)
EPI_ISL_1660550	Rashmi Tuladhar, Bonnie Oh, Jenny Zhang, Maliha Rahman, Mayela Pedrueza, Anita Pokharel, Lorraine Rodriguez, Myong Koag, Chun Wang, Rachel Lee, Grace Kubin	Texas Department of State Health Services (TXDSHS)	Texas Department of State Health Services (TXDSHS)
EPI_ISL_1660577	Rashmi Tuladhar, Bonnie Oh, Jenny Zhang, Maliha Rahman, Mayela Pedrueza, Anita Pokharel, Lorraine Rodriguez, Myong Koag, Chun Wang, Rachel Lee, Grace Kubin	Texas Department of State Health Services (TXDSHS)	Texas Department of State Health Services (TXDSHS)
EPI_ISL_2102619	(in alphabetical order) Consuelo Trevi√±o-Garza, Eduardo Isaac de la Rosa-Moreno, Else del Carmen Garcia-Garcia, Gloria Alejandra Jasso-de la Pe√±a, Manuel Enrique de la O-Cavazos, Ol√≠n Medina-Ch√°vez, Yulianna Mayre Cordero-Cruz	Laboratorio Estatal de Salud Publica de Nuevo Leon	Laboratorio Estatal de Salud Publica de Nuevo Leon
EPI_ISL_2102620	(in alphabetical order) Consuelo Trevi√±o-Garza, Eduardo Isaac de la Rosa-Moreno, Else del Carmen Garcia-Garcia, Gloria Alejandra Jasso-de la Pe√±a, Manuel Enrique de la O-Cavazos, Ol√≠n Medina-Ch√°vez, Yulianna Mayre Cordero-Cruz	Laboratorio Estatal de Salud Publica de Nuevo Leon	Laboratorio Estatal de Salud Publica de Nuevo Leon
EPI_ISL_2102627	(in alphabetical order) Consuelo Trevi√±o-Garza, Eduardo Isaac de la Rosa-Moreno, Else del Carmen Garcia-Garcia, Gloria Alejandra Jasso-de la Pe√±a, Manuel Enrique de la O-Cavazos, Ol√≠n Medina-Ch√°vez, Yulianna Mayre Cordero-Cruz	Laboratorio Estatal de Salud Publica de Nuevo Leon	Laboratorio Estatal de Salud Publica de Nuevo Leon
EPI_ISL_2136393	Alexandra Lorentz, Jacob Garfin, Matt Plumb, and Xiong Wang	Minnesota Department of Health, Public Health Laboratory	Minnesota Department of Health, Public Health Laboratory
EPI_ISL_2178736	Consorcio Mexicano de Vigilancia Gen√≥mica (CoViGen-Mex). Authors (in alphabetical order): Julio Elias Alvarado-Yaah, Carlos F. Arias, Santiago √Åvila-R√≠os, V√≠ctor Hugo Borja-Aburto, Celia Boukadida, Juan Bautista Chale-Dzul, C√©lida Duque Molina, Jos√© Antonio Enciso-Moreno, Gloria Elena Espinosa-Ayala, Fernando Fontove-Herrera, Victor Eduardo Garcia-Arias, Concepci√≥n Grajales-Mu√±iz, Ricardo…	Laboratorio Central de Epidemiolog√≠a (LCE)	Centro de Investigaci√≥n en Enfermedades Infecciosas (CIENI), Instituto Nacional de Enfermedades Respiratorias (INER)
EPI_ISL_2178741	Consorcio Mexicano de Vigilancia Gen√≥mica (CoViGen-Mex). Authors (in alphabetical order): Julio Elias Alvarado-Yaah, Carlos F. Arias, Santiago √Åvila-R√≠os, V√≠ctor Hugo Borja-Aburto, Celia Boukadida, Juan Bautista Chale-Dzul, C√©lida Duque Molina, Jos√© Antonio Enciso-Moreno, Gloria Elena Espinosa-Ayala, Fernando Fontove-Herrera, Victor Eduardo Garcia-Arias, Concepci√≥n Grajales-Mu√±iz, Ricardo…	Laboratorio Central de Epidemiolog√≠a (LCE)	Centro de Investigaci√≥n en Enfermedades Infecciosas (CIENI), Instituto Nacional de Enfermedades Respiratorias (INER)
EPI_ISL_2277172	Laura Bankers, Molly C. Hetherington-Rauth, Diana Ir, Alexandria Rossheim, Shannon R. Matzinger, Sarah Elizabeth Totten, Emily A. Travanty	Colorado Department of Public Health and Environment	Colorado Department of Public Health and Environment
EPI_ISL_2310094	Laura Bankers, Molly C. Hetherington-Rauth, Diana Ir, Alexandria Rossheim, Shannon R. Matzinger, Sarah Elizabeth Totten, Emily A. Travanty	Colorado Department of Public Health and Environment	Colorado Department of Public Health and Environment
EPI_ISL_2362697	Claudia Wong-Arambula, Abril Rodriguez-Maldonado, Vanessa Rivero-Arredondo, Ariadna Medina-Benitez, Joaquin Quiroz-Mercado, Sergio Rangel-Guerrero, Natividad Cruz-Ortiz, Tatiana Nunez-Garcia, Gisela Barrera-Badillo, Lucia Hernandez-Rivas, Irma Lopez-Martinez, Ernesto Ramirez-Gonzalez.	LESP Sonora	Instituto de Diagnostico y Referencia Epidemiologicos (INDRE)
EPI_ISL_2362698	Claudia Wong-Arambula, Abril Rodriguez-Maldonado, Vanessa Rivero-Arredondo, Ariadna Medina-Benitez, Joaquin Quiroz-Mercado, Sergio Rangel-Guerrero, Natividad Cruz-Ortiz, Tatiana Nunez-Garcia, Gisela Barrera-Badillo, Lucia Hernandez-Rivas, Irma Lopez-Martinez, Ernesto Ramirez-Gonzalez.	LESP Tamaulipas	Instituto de Diagnostico y Referencia Epidemiologicos (INDRE)
EPI_ISL_2423000	SEARCH Alliance San Diego with Ashleigh Murphy, Jovan Shephard, Brett Austin	San Diego County Public Health Laboratory	Andersen lab at Scripps Research
EPI_ISL_2423008	SEARCH Alliance San Diego with Ashleigh Murphy, Jovan Shephard, Brett Austin	San Diego County Public Health Laboratory	Andersen lab at Scripps Research
EPI_ISL_2492476	Claudia Wong-Arambula, Abril Rodriguez-Maldonado, Vanessa Rivero-Arredondo, Ariadna Medina-Benitez, Joaquin Quiroz-Mercado, Sergio Rangel-Guerrero, Natividad Cruz-Ortiz, Tatiana Nunez-Garcia, Gisela Barrera-Badillo, Lucia Hernandez-Rivas, Irma Lopez-Martinez, Ernesto Ramirez-Gonzalez.	LESP Nuevo Leon	Instituto de Diagnostico y Referencia Epidemiologicos (INDRE)
EPI_ISL_2492477	Claudia Wong-Arambula, Abril Rodriguez-Maldonado, Vanessa Rivero-Arredondo, Ariadna Medina-Benitez, Joaquin Quiroz-Mercado, Sergio Rangel-Guerrero, Natividad Cruz-Ortiz, Tatiana Nunez-Garcia, Gisela Barrera-Badillo, Lucia Hernandez-Rivas, Irma Lopez-Martinez, Ernesto Ramirez-Gonzalez.	LESP Nuevo Leon	Instituto de Diagnostico y Referencia Epidemiologicos (INDRE)
EPI_ISL_2492486	Claudia Wong-Arambula, Abril Rodriguez-Maldonado, Vanessa Rivero-Arredondo, Ariadna Medina-Benitez, Joaquin Quiroz-Mercado, Sergio Rangel-Guerrero, Natividad Cruz-Ortiz, Tatiana Nunez-Garcia, Gisela Barrera-Badillo, Lucia Hernandez-Rivas, Irma Lopez-Martinez, Ernesto Ramirez-Gonzalez.	LESP Nuevo Leon	Instituto de Diagnostico y Referencia Epidemiologicos (INDRE)
EPI_ISL_2492497	Claudia Wong-Arambula, Abril Rodriguez-Maldonado, Vanessa Rivero-Arredondo, Ariadna Medina-Benitez, Joaquin Quiroz-Mercado, Sergio Rangel-Guerrero, Natividad Cruz-Ortiz, Tatiana Nunez-Garcia, Gisela Barrera-Badillo, Lucia Hernandez-Rivas, Irma Lopez-Martinez, Ernesto Ramirez-Gonzalez.	LESP Queretaro	Instituto de Diagnostico y Referencia Epidemiologicos (INDRE)
EPI_ISL_2492498	Claudia Wong-Arambula, Abril Rodriguez-Maldonado, Vanessa Rivero-Arredondo, Ariadna Medina-Benitez, Joaquin Quiroz-Mercado, Sergio Rangel-Guerrero, Natividad Cruz-Ortiz, Tatiana Nunez-Garcia, Gisela Barrera-Badillo, Lucia Hernandez-Rivas, Irma Lopez-Martinez, Ernesto Ramirez-Gonzalez.	LESP Queretaro	Instituto de Diagnostico y Referencia Epidemiologicos (INDRE)
EPI_ISL_2525714	Dakota Howard, Dhwani Batra, Peter W. Cook, Kara Moser, Adrian Paskey, Jason Caravas, Benjamin Rambo-Martin, Shatavia Morrison, Christopher Gulvick, Scott Sammons, Yvette Unoarumhi, Darlene Wagner, Matthew Schmerer, Harry Gao, Mickey Li, John Gao, Joseph Fierro, Benafsh Sapra, Becky Tsai, Yan Meng, Doreen Ng, James Xie, Clinton R. Paden, Duncan MacCannell	Fulgent Genetics	Centers for Disease Control and Prevention Division of Viral Diseases, Pathogen Discovery
EPI_ISL_2527676	Dakota Howard, Dhwani Batra, Peter W. Cook, Kara Moser, Adrian Paskey, Jason Caravas, Benjamin Rambo-Martin, Shatavia Morrison, Christopher Gulvick, Scott Sammons, Yvette Unoarumhi, Darlene Wagner, Matthew Schmerer, Harry Gao, Mickey Li, John Gao, Joseph Fierro, Benafsh Sapra, Becky Tsai, Yan Meng, Doreen Ng, James Xie, Clinton R. Paden, Duncan MacCannell	Fulgent Genetics	Centers for Disease Control and Prevention Division of Viral Diseases, Pathogen Discovery
EPI_ISL_2544760	Ying Tao, Yan Li, Jing Zhang, Anna Kelleher, Brian Lynch, Krista Queen, Anna Uehara, Peter Cook, Han Jia Justin Ng, Rachel Marine, Clinton R. Paden, Dhwani Batra, Haibin Wang, Tara Coalter, Jasmine Padilla, Morgan Davis, Mili Sheth, Sarah Nobles, Mark Burroughs, Justin Lee, Adam Retchless, Suxiang Tong	PA Department of Health, Bureau of Laboratories	Genomics and Discovery, Respiratory Viruses Branch, Division of Viral Diseases, Centers for Disease Control and Prevention
EPI_ISL_2597979	Stefan Green, Kevin Kunstman, Max Kolton, Marieta Hyde, Laura Furtado, Felix Araujo Perez, Ah-Young Sung, Sharon Welbel	John H Stroger Jr Hospital of Cook County	RIPHL at Rush University Medical Center
EPI_ISL_2628775	SEARCH Alliance San Diego with Ashleigh Murphy, Jovan Shephard, Brett Austin	San Diego County Public Health Laboratory	Andersen lab at Scripps Research
EPI_ISL_2628782	SEARCH Alliance San Diego with Ashleigh Murphy, Jovan Shephard, Brett Austin	San Diego County Public Health Laboratory	Andersen lab at Scripps Research
EPI_ISL_2628808	SEARCH Alliance San Diego with Ashleigh Murphy, Jovan Shephard, Brett Austin	San Diego County Public Health Laboratory	Andersen lab at Scripps Research
EPI_ISL_2628866	SEARCH Alliance San Diego with Ashleigh Murphy, Jovan Shephard, Brett Austin	San Diego County Public Health Laboratory	Andersen lab at Scripps Research
EPI_ISL_2628874	SEARCH Alliance San Diego with Ashleigh Murphy, Jovan Shephard, Brett Austin	San Diego County Public Health Laboratory	Andersen lab at Scripps Research
EPI_ISL_2652511	Alexandra Lorentz, Jacob Garfin, Matt Plumb, and Xiong Wang	M Health Fairview	Minnesota Department of Health, Public Health Laboratory
EPI_ISL_2688566	Giandhari Jennifer, Pillay Sureshnee, Yajna Ramphal, Naidoo Yeshnee, Tshabuila Derek,Tegally Houriiyah, San James, Wilkinson Eduan, de Oliveira Tulio	National Health Laboratory Service, South Africa	KRISP, KZn Research Innovation and Sequencing Platform
EPI_ISL_2688567	Giandhari Jennifer, Pillay Sureshnee, Yajna Ramphal, Naidoo Yeshnee, Tshabuila Derek,Tegally Houriiyah, San James, Wilkinson Eduan, de Oliveira Tulio	National Health Laboratory Service, South Africa	KRISP, KZn Research Innovation and Sequencing Platform
EPI_ISL_2689795	Claudia Wong-Arambula, Abril Rodriguez-Maldonado, Vanessa Rivero-Arredondo, Ariadna Medina-Benitez, Joaquin Quiroz-Mercado, Sergio Rangel-Guerrero, Natividad Cruz-Ortiz, Tatiana Nunez-Garcia, Gisela Barrera-Badillo, Lucia Hernandez-Rivas, Irma Lopez-Martinez, Ernesto Ramirez-Gonzalez.	LESP Chiapas	Instituto de Diagnostico y Referencia Epidemiologicos (INDRE)
EPI_ISL_2709691	Claudia Wong-Arambula, Abril Rodriguez-Maldonado, Vanessa Rivero-Arredondo, Ariadna Medina-Benitez, Joaquin Quiroz-Mercado, Sergio Rangel-Guerrero, Natividad Cruz-Ortiz, Tatiana Nunez-Garcia, Gisela Barrera-Badillo, Lucia Hernandez-Rivas, Irma Lopez-Martinez, Ernesto Ramirez-Gonzalez.	LESP Nuevo Leon	Instituto de Diagnostico y Referencia Epidemiologicos (INDRE)
EPI_ISL_2709692	Claudia Wong-Arambula, Abril Rodriguez-Maldonado, Vanessa Rivero-Arredondo, Ariadna Medina-Benitez, Joaquin Quiroz-Mercado, Sergio Rangel-Guerrero, Natividad Cruz-Ortiz, Tatiana Nunez-Garcia, Gisela Barrera-Badillo, Lucia Hernandez-Rivas, Irma Lopez-Martinez, Ernesto Ramirez-Gonzalez.	LESP Nuevo Leon	Instituto de Diagnostico y Referencia Epidemiologicos (INDRE)
EPI_ISL_2709695	Claudia Wong-Arambula, Abril Rodriguez-Maldonado, Vanessa Rivero-Arredondo, Ariadna Medina-Benitez, Joaquin Quiroz-Mercado, Sergio Rangel-Guerrero, Natividad Cruz-Ortiz, Tatiana Nunez-Garcia, Gisela Barrera-Badillo, Lucia Hernandez-Rivas, Irma Lopez-Martinez, Ernesto Ramirez-Gonzalez.	LESP Nuevo Leon	Instituto de Diagnostico y Referencia Epidemiologicos (INDRE)
EPI_ISL_2709706	Claudia Wong-Arambula, Abril Rodriguez-Maldonado, Vanessa Rivero-Arredondo, Ariadna Medina-Benitez, Joaquin Quiroz-Mercado, Sergio Rangel-Guerrero, Natividad Cruz-Ortiz, Tatiana Nunez-Garcia, Gisela Barrera-Badillo, Lucia Hernandez-Rivas, Irma Lopez-Martinez, Ernesto Ramirez-Gonzalez.	LESP Queretaro	Instituto de Diagnostico y Referencia Epidemiologicos (INDRE)
EPI_ISL_2709708	Claudia Wong-Arambula, Abril Rodriguez-Maldonado, Vanessa Rivero-Arredondo, Ariadna Medina-Benitez, Joaquin Quiroz-Mercado, Sergio Rangel-Guerrero, Natividad Cruz-Ortiz, Tatiana Nunez-Garcia, Gisela Barrera-Badillo, Lucia Hernandez-Rivas, Irma Lopez-Martinez, Ernesto Ramirez-Gonzalez.	LESP Queretaro	Instituto de Diagnostico y Referencia Epidemiologicos (INDRE)
EPI_ISL_2709709	Claudia Wong-Arambula, Abril Rodriguez-Maldonado, Vanessa Rivero-Arredondo, Ariadna Medina-Benitez, Joaquin Quiroz-Mercado, Sergio Rangel-Guerrero, Natividad Cruz-Ortiz, Tatiana Nunez-Garcia, Gisela Barrera-Badillo, Lucia Hernandez-Rivas, Irma Lopez-Martinez, Ernesto Ramirez-Gonzalez.	LESP Tabasco	Instituto de Diagnostico y Referencia Epidemiologicos (INDRE)
EPI_ISL_2709710	Claudia Wong-Arambula, Abril Rodriguez-Maldonado, Vanessa Rivero-Arredondo, Ariadna Medina-Benitez, Joaquin Quiroz-Mercado, Sergio Rangel-Guerrero, Natividad Cruz-Ortiz, Tatiana Nunez-Garcia, Gisela Barrera-Badillo, Lucia Hernandez-Rivas, Irma Lopez-Martinez, Ernesto Ramirez-Gonzalez.	LESP Tabasco	Instituto de Diagnostico y Referencia Epidemiologicos (INDRE)
EPI_ISL_2709711	Claudia Wong-Arambula, Abril Rodriguez-Maldonado, Vanessa Rivero-Arredondo, Ariadna Medina-Benitez, Joaquin Quiroz-Mercado, Sergio Rangel-Guerrero, Natividad Cruz-Ortiz, Tatiana Nunez-Garcia, Gisela Barrera-Badillo, Lucia Hernandez-Rivas, Irma Lopez-Martinez, Ernesto Ramirez-Gonzalez.	LESP Tabasco	Instituto de Diagnostico y Referencia Epidemiologicos (INDRE)
EPI_ISL_2709722	Claudia Wong-Arambula, Abril Rodriguez-Maldonado, Vanessa Rivero-Arredondo, Ariadna Medina-Benitez, Joaquin Quiroz-Mercado, Sergio Rangel-Guerrero, Natividad Cruz-Ortiz, Tatiana Nunez-Garcia, Gisela Barrera-Badillo, Lucia Hernandez-Rivas, Irma Lopez-Martinez, Ernesto Ramirez-Gonzalez.	LESP Hidalgo	Instituto de Diagnostico y Referencia Epidemiologicos (INDRE)
EPI_ISL_2709728	Claudia Wong-Arambula, Abril Rodriguez-Maldonado, Vanessa Rivero-Arredondo, Ariadna Medina-Benitez, Joaquin Quiroz-Mercado, Sergio Rangel-Guerrero, Natividad Cruz-Ortiz, Tatiana Nunez-Garcia, Gisela Barrera-Badillo, Lucia Hernandez-Rivas, Irma Lopez-Martinez, Ernesto Ramirez-Gonzalez.	LESP Nuevo Leon	Instituto de Diagnostico y Referencia Epidemiologicos (INDRE)
EPI_ISL_2709731	Claudia Wong-Arambula, Abril Rodriguez-Maldonado, Vanessa Rivero-Arredondo, Ariadna Medina-Benitez, Joaquin Quiroz-Mercado, Sergio Rangel-Guerrero, Natividad Cruz-Ortiz, Tatiana Nunez-Garcia, Gisela Barrera-Badillo, Lucia Hernandez-Rivas, Irma Lopez-Martinez, Ernesto Ramirez-Gonzalez.	LESP Coahuila	Instituto de Diagnostico y Referencia Epidemiologicos (INDRE)
EPI_ISL_2727858	Alexandra Lorentz, Jacob Garfin, Matt Plumb, and Xiong Wang	M Health Fairview	Minnesota Department of Health, Public Health Laboratory
EPI_ISL_2758241	Stefan Green, Kevin Kunstman, Max Kolton, Marieta Hyde, Laura Furtado, Felix Araujo Perez, Ah-Young Sung, Sharon Welbel	John H Stroger Jr Hospital of Cook County	RIPHL at Rush University Medical Center
EPI_ISL_2783597	Mikhail Hanewich-Hollatz, J.Cesar Ignacio-Espinoza, Elias L. Salfati, Nabjot Sandhu, George Way, Zhiyi Xie, Eugenia Khorosheva, Sophia Quasem, Janet Chen, Vladimir Slepnev	Curative Labs	Curative Labs
EPI_ISL_2784182	Mikhail Hanewich-Hollatz, J.Cesar Ignacio-Espinoza, Elias L. Salfati, Nabjot Sandhu, George Way, Zhiyi Xie, Eugenia Khorosheva, Sophia Quasem, Janet Chen, Vladimir Slepnev	Curative Labs	Curative Labs
EPI_ISL_2800944	Claudia Wong-Arambula, Abril Rodriguez-Maldonado, Vanessa Rivero-Arredondo, Ariadna Medina-Benitez, Joaquin Quiroz-Mercado, Sergio Rangel-Guerrero, Natividad Cruz-Ortiz, Tatiana Nunez-Garcia, Gisela Barrera-Badillo, Lucia Hernandez-Rivas, Irma Lopez-Martinez, Ernesto Ramirez-Gonzalez.	LESP Yucatan	Instituto de Diagnostico y Referencia Epidemiologicos (INDRE)
EPI_ISL_2800945	Claudia Wong-Arambula, Abril Rodriguez-Maldonado, Vanessa Rivero-Arredondo, Ariadna Medina-Benitez, Joaquin Quiroz-Mercado, Sergio Rangel-Guerrero, Natividad Cruz-Ortiz, Tatiana Nunez-Garcia, Gisela Barrera-Badillo, Lucia Hernandez-Rivas, Irma Lopez-Martinez, Ernesto Ramirez-Gonzalez.	LESP Michoacan	Instituto de Diagnostico y Referencia Epidemiologicos (INDRE)
EPI_ISL_2835915	Consorcio Mexicano de Vigilancia Gen√≥mica (CoViGen-Mex). Authors (in alphabetical order): Julio Elias Alvarado-Yaah, Carlos F. Arias, Santiago √Åvila-R√≠os, Eduardo Becerril-Vargas, V√≠ctor Hugo Borja-Aburto, Celia Boukadida, Crist√≥bal Ch√°idez-Quir√≥z, Juan Bautista Chale-Dzul, Ricardo Ciria Merce, Andreu Comas-Garc√≠a, C√©lida Duque Molina, Julissa Enciso-Ibarra, Jos√© Antonio Enciso-Moreno, …	Centro de Investigaci√≥n Biom√©dica del Noreste (CIBIN)	Centro de Investigaci√≥n en Enfermedades Infecciosas (CIENI), Instituto Nacional de Enfermedades Respiratorias (INER)
EPI_ISL_2835918	Consorcio Mexicano de Vigilancia Gen√≥mica (CoViGen-Mex). Authors (in alphabetical order): Julio Elias Alvarado-Yaah, Carlos F. Arias, Santiago √Åvila-R√≠os, Eduardo Becerril-Vargas, V√≠ctor Hugo Borja-Aburto, Celia Boukadida, Crist√≥bal Ch√°idez-Quir√≥z, Juan Bautista Chale-Dzul, Ricardo Ciria Merce, Andreu Comas-Garc√≠a, C√©lida Duque Molina, Julissa Enciso-Ibarra, Jos√© Antonio Enciso-Moreno, …	Centro de Investigaci√≥n Biom√©dica del Noreste (CIBIN)	Centro de Investigaci√≥n en Enfermedades Infecciosas (CIENI), Instituto Nacional de Enfermedades Respiratorias (INER)
EPI_ISL_2835919	Consorcio Mexicano de Vigilancia Gen√≥mica (CoViGen-Mex). Authors (in alphabetical order): Julio Elias Alvarado-Yaah, Carlos F. Arias, Santiago √Åvila-R√≠os, Eduardo Becerril-Vargas, V√≠ctor Hugo Borja-Aburto, Celia Boukadida, Crist√≥bal Ch√°idez-Quir√≥z, Juan Bautista Chale-Dzul, Ricardo Ciria Merce, Andreu Comas-Garc√≠a, C√©lida Duque Molina, Julissa Enciso-Ibarra, Jos√© Antonio Enciso-Moreno, …	Centro de Investigaci√≥n Biom√©dica del Noreste (CIBIN)	Centro de Investigaci√≥n en Enfermedades Infecciosas (CIENI), Instituto Nacional de Enfermedades Respiratorias (INER)
EPI_ISL_2835921	Consorcio Mexicano de Vigilancia Gen√≥mica (CoViGen-Mex). Authors (in alphabetical order): Julio Elias Alvarado-Yaah, Carlos F. Arias, Santiago √Åvila-R√≠os, Eduardo Becerril-Vargas, V√≠ctor Hugo Borja-Aburto, Celia Boukadida, Crist√≥bal Ch√°idez-Quir√≥z, Juan Bautista Chale-Dzul, Ricardo Ciria Merce, Andreu Comas-Garc√≠a, C√©lida Duque Molina, Julissa Enciso-Ibarra, Jos√© Antonio Enciso-Moreno, …	Centro de Investigaci√≥n Biom√©dica del Noreste (CIBIN)	Centro de Investigaci√≥n en Enfermedades Infecciosas (CIENI), Instituto Nacional de Enfermedades Respiratorias (INER)
EPI_ISL_2835925	Consorcio Mexicano de Vigilancia Gen√≥mica (CoViGen-Mex). Authors (in alphabetical order): Julio Elias Alvarado-Yaah, Carlos F. Arias, Santiago √Åvila-R√≠os, Eduardo Becerril-Vargas, V√≠ctor Hugo Borja-Aburto, Celia Boukadida, Crist√≥bal Ch√°idez-Quir√≥z, Juan Bautista Chale-Dzul, Ricardo Ciria Merce, Andreu Comas-Garc√≠a, C√©lida Duque Molina, Julissa Enciso-Ibarra, Jos√© Antonio Enciso-Moreno, …	Centro de Investigaci√≥n Biom√©dica del Noreste (CIBIN)	Centro de Investigaci√≥n en Enfermedades Infecciosas (CIENI), Instituto Nacional de Enfermedades Respiratorias (INER)
EPI_ISL_2835932	Consorcio Mexicano de Vigilancia Gen√≥mica (CoViGen-Mex). Authors (in alphabetical order): Julio Elias Alvarado-Yaah, Carlos F. Arias, Santiago √Åvila-R√≠os, Eduardo Becerril-Vargas, V√≠ctor Hugo Borja-Aburto, Celia Boukadida, Crist√≥bal Ch√°idez-Quir√≥z, Juan Bautista Chale-Dzul, Ricardo Ciria Merce, Andreu Comas-Garc√≠a, C√©lida Duque Molina, Julissa Enciso-Ibarra, Jos√© Antonio Enciso-Moreno, …	Unidad de Investigaci√≥n M√©dica de Yucat√°n (UIMY)	Centro de Investigaci√≥n en Enfermedades Infecciosas (CIENI), Instituto Nacional de Enfermedades Respiratorias (INER)
EPI_ISL_2835938	Consorcio Mexicano de Vigilancia Gen√≥mica (CoViGen-Mex). Authors (in alphabetical order): Julio Elias Alvarado-Yaah, Carlos F. Arias, Santiago √Åvila-R√≠os, Eduardo Becerril-Vargas, V√≠ctor Hugo Borja-Aburto, Celia Boukadida, Crist√≥bal Ch√°idez-Quir√≥z, Juan Bautista Chale-Dzul, Ricardo Ciria Merce, Andreu Comas-Garc√≠a, C√©lida Duque Molina, Julissa Enciso-Ibarra, Jos√© Antonio Enciso-Moreno, …	Unidad de Investigaci√≥n Biom√©dica de Zacatecas (UIBZ)	Centro de Investigaci√≥n en Enfermedades Infecciosas (CIENI), Instituto Nacional de Enfermedades Respiratorias (INER)
EPI_ISL_2835949	Consorcio Mexicano de Vigilancia Gen√≥mica (CoViGen-Mex). Authors (in alphabetical order): Julio Elias Alvarado-Yaah, Carlos F. Arias, Santiago √Åvila-R√≠os, Eduardo Becerril-Vargas, V√≠ctor Hugo Borja-Aburto, Celia Boukadida, Crist√≥bal Ch√°idez-Quir√≥z, Juan Bautista Chale-Dzul, Ricardo Ciria Merce, Andreu Comas-Garc√≠a, C√©lida Duque Molina, Julissa Enciso-Ibarra, Jos√© Antonio Enciso-Moreno, …	Laboratorio Central de Epidemiolog√≠a (LCE)	Centro de Investigaci√≥n en Enfermedades Infecciosas (CIENI), Instituto Nacional de Enfermedades Respiratorias (INER)
EPI_ISL_2835950	Consorcio Mexicano de Vigilancia Gen√≥mica (CoViGen-Mex). Authors (in alphabetical order): Julio Elias Alvarado-Yaah, Carlos F. Arias, Santiago √Åvila-R√≠os, Eduardo Becerril-Vargas, V√≠ctor Hugo Borja-Aburto, Celia Boukadida, Crist√≥bal Ch√°idez-Quir√≥z, Juan Bautista Chale-Dzul, Ricardo Ciria Merce, Andreu Comas-Garc√≠a, C√©lida Duque Molina, Julissa Enciso-Ibarra, Jos√© Antonio Enciso-Moreno, …	Laboratorio Central de Epidemiolog√≠a (LCE)	Centro de Investigaci√≥n en Enfermedades Infecciosas (CIENI), Instituto Nacional de Enfermedades Respiratorias (INER)
EPI_ISL_2839889	Mikhail Hanewich-Hollatz, J.Cesar Ignacio-Espinoza, Elias L. Salfati, Nabjot Sandhu, George Way, Zhiyi Xie, Eugenia Khorosheva, Sophia Quasem, Janet Chen, Vladimir Slepnev	Curative Labs	Curative Labs
EPI_ISL_2860416	Sarah Schmedes, Jason Blanton	Florida Bureau of Public Health Laboratories	Florida Bureau of Public Health Laboratories
EPI_ISL_2861162	Claudia Wong-Arambula, Abril Rodriguez-Maldonado, Vanessa Rivero-Arredondo, Ariadna Medina-Benitez, Joaquin Quiroz-Mercado, Sergio Rangel-Guerrero, Maribel Gonzalez-Villa, Natividad Cruz-Ortiz, Tatiana Nunez-Garcia, Gisela Barrera-Badillo, Lucia Hernandez-Rivas, Irma Lopez-Martinez, Ernesto Ramirez-Gonzalez.	LESP Tamaulipas	Instituto de Diagnostico y Referencia Epidemiologicos (INDRE)
EPI_ISL_2861163	Claudia Wong-Arambula, Abril Rodriguez-Maldonado, Vanessa Rivero-Arredondo, Ariadna Medina-Benitez, Joaquin Quiroz-Mercado, Sergio Rangel-Guerrero, Maribel Gonzalez-Villa, Natividad Cruz-Ortiz, Tatiana Nunez-Garcia, Gisela Barrera-Badillo, Lucia Hernandez-Rivas, Irma Lopez-Martinez, Ernesto Ramirez-Gonzalez.	LESP Nuevo Leon	Instituto de Diagnostico y Referencia Epidemiologicos (INDRE)
EPI_ISL_2861176	Claudia Wong-Arambula, Abril Rodriguez-Maldonado, Vanessa Rivero-Arredondo, Ariadna Medina-Benitez, Joaquin Quiroz-Mercado, Sergio Rangel-Guerrero, Maribel Gonzalez-Villa, Natividad Cruz-Ortiz, Tatiana Nunez-Garcia, Gisela Barrera-Badillo, Lucia Hernandez-Rivas, Irma Lopez-Martinez, Ernesto Ramirez-Gonzalez.	LESP Tabasco	Instituto de Diagnostico y Referencia Epidemiologicos (INDRE)
EPI_ISL_2861178	Claudia Wong-Arambula, Abril Rodriguez-Maldonado, Vanessa Rivero-Arredondo, Ariadna Medina-Benitez, Joaquin Quiroz-Mercado, Sergio Rangel-Guerrero, Maribel Gonzalez-Villa, Natividad Cruz-Ortiz, Tatiana Nunez-Garcia, Gisela Barrera-Badillo, Lucia Hernandez-Rivas, Irma Lopez-Martinez, Ernesto Ramirez-Gonzalez.	LESP Tabasco	Instituto de Diagnostico y Referencia Epidemiologicos (INDRE)
EPI_ISL_2861184	Claudia Wong-Arambula, Abril Rodriguez-Maldonado, Vanessa Rivero-Arredondo, Ariadna Medina-Benitez, Joaquin Quiroz-Mercado, Sergio Rangel-Guerrero, Maribel Gonzalez-Villa, Natividad Cruz-Ortiz, Tatiana Nunez-Garcia, Gisela Barrera-Badillo, Lucia Hernandez-Rivas, Irma Lopez-Martinez, Ernesto Ramirez-Gonzalez.	LESP Tabasco	Instituto de Diagnostico y Referencia Epidemiologicos (INDRE)
EPI_ISL_2861188	Claudia Wong-Arambula, Abril Rodriguez-Maldonado, Vanessa Rivero-Arredondo, Ariadna Medina-Benitez, Joaquin Quiroz-Mercado, Sergio Rangel-Guerrero, Maribel Gonzalez-Villa, Natividad Cruz-Ortiz, Tatiana Nunez-Garcia, Gisela Barrera-Badillo, Lucia Hernandez-Rivas, Irma Lopez-Martinez, Ernesto Ramirez-Gonzalez.	LESP Tabasco	Instituto de Diagnostico y Referencia Epidemiologicos (INDRE)
EPI_ISL_2861189	Claudia Wong-Arambula, Abril Rodriguez-Maldonado, Vanessa Rivero-Arredondo, Ariadna Medina-Benitez, Joaquin Quiroz-Mercado, Sergio Rangel-Guerrero, Maribel Gonzalez-Villa, Natividad Cruz-Ortiz, Tatiana Nunez-Garcia, Gisela Barrera-Badillo, Lucia Hernandez-Rivas, Irma Lopez-Martinez, Ernesto Ramirez-Gonzalez.	LESP Tabasco	Instituto de Diagnostico y Referencia Epidemiologicos (INDRE)
EPI_ISL_2884885	C. Paul Morris, Chun Huai Luo, Adannaya Amadi, Matthew Schwartz, Nicholas Gallagher, Heba H. Mostafa	Johns Hopkins Hospital Department of Pathology	Johns Hopkins Hospital Department of Pathology
EPI_ISL_2927335	Dakota Howard, Dhwani Batra, Peter W. Cook, Kara Moser, Adrian Paskey, Jason Caravas, Benjamin Rambo-Martin, Shatavia Morrison, Christopher Gulvick, Scott Sammons, Yvette Unoarumhi, Darlene Wagner, Matthew Schmerer, Minoo Agarwal, Eyad Almasri, Debbie Boles, Ayla Burns, Nuthawin Charoensri, Oren Cohen, Susan Countryman, Mary Ann Cristobal, Bobbi Croy, Suzanne Dale, Hrushikesh Deshmukh, Amanda Dou…	Laboratory Corporation of America	Centers for Disease Control and Prevention Division of Viral Diseases, Pathogen Discovery
EPI_ISL_2928504	Cedro-Tanda A, Hidalgo-Miranda A, Cisneros-Villanueva M, Blancas S, Orjuela-Rodr√≠guez M, Mendoza-Vargas A, Reyes-Grajeda JP, Abraham Campos-Romero, Moreno-Camacho Jos√© Luis, Rodriguez-Gallegos Jorge, Luna-Ruiz Marco, Gonzalez-Barrera D, Rangel-DeLeon D, Munguia-Garza P, Ramirez-Vega O, Escobar-Arrazola, M, Herrera-Montalvo LA.	Salud Digna	Instituto Nacional de Medicina Genomica
EPI_ISL_2966356	Claudia Wong-Arambula, Abril Rodriguez-Maldonado, Vanessa Rivero-Arredondo, Ariadna Medina-Benitez, Joaquin Quiroz-Mercado, Sergio Rangel-Guerrero, Natividad Cruz-Ortiz, Tatiana Nunez-Garcia, Gisela Barrera-Badillo, Lucia Hernandez-Rivas, Irma Lopez-Martinez, Ernesto Ramirez-Gonzalez.	LESP Puebla	Instituto de Diagnostico y Referencia Epidemiologicos (INDRE)
EPI_ISL_2966357	Claudia Wong-Arambula, Abril Rodriguez-Maldonado, Vanessa Rivero-Arredondo, Ariadna Medina-Benitez, Joaquin Quiroz-Mercado, Sergio Rangel-Guerrero, Natividad Cruz-Ortiz, Tatiana Nunez-Garcia, Gisela Barrera-Badillo, Lucia Hernandez-Rivas, Irma Lopez-Martinez, Ernesto Ramirez-Gonzalez.	LESP Puebla	Instituto de Diagnostico y Referencia Epidemiologicos (INDRE)
EPI_ISL_2966373	Claudia Wong-Arambula, Abril Rodriguez-Maldonado, Vanessa Rivero-Arredondo, Ariadna Medina-Benitez, Joaquin Quiroz-Mercado, Sergio Rangel-Guerrero, Maribel Gonzalez-Villa, Natividad Cruz-Ortiz, Tatiana Nunez-Garcia, Gisela Barrera-Badillo, Lucia Hernandez-Rivas, Irma Lopez-Martinez, Ernesto Ramirez-Gonzalez.	LESP Nuevo Leon	Instituto de Diagnostico y Referencia Epidemiologicos (INDRE)
EPI_ISL_2966374	Claudia Wong-Arambula, Abril Rodriguez-Maldonado, Vanessa Rivero-Arredondo, Ariadna Medina-Benitez, Joaquin Quiroz-Mercado, Sergio Rangel-Guerrero, Maribel Gonzalez-Villa, Natividad Cruz-Ortiz, Tatiana Nunez-Garcia, Gisela Barrera-Badillo, Lucia Hernandez-Rivas, Irma Lopez-Martinez, Ernesto Ramirez-Gonzalez.	LESP Nuevo Leon	Instituto de Diagnostico y Referencia Epidemiologicos (INDRE)
EPI_ISL_2966410	Claudia Wong-Arambula, Abril Rodriguez-Maldonado, Vanessa Rivero-Arredondo, Ariadna Medina-Benitez, Joaquin Quiroz-Mercado, Sergio Rangel-Guerrero, Maribel Gonzalez-Villa, Natividad Cruz-Ortiz, Tatiana Nunez-Garcia, Gisela Barrera-Badillo, Lucia Hernandez-Rivas, Irma Lopez-Martinez, Ernesto Ramirez-Gonzalez.	LESP Tabasco	Instituto de Diagnostico y Referencia Epidemiologicos (INDRE)
EPI_ISL_2970387	Hidalgo-Miranda A, Cedro-Tanda A, Cisneros-Villanueva M, Blancas S, Orjuela-Rodr√≠guez M, Mendoza-Vargas A, Reyes-Grajeda JP, Cisneros- Villanueva M, Gonzalez-Barrera D, Rangel-DeLeon D, Munguia-Garza P, Ramirez-Vega O, Escobar-Arrazola, M, Herrera-Montalvo LA.	Instituto Nacional de Medicina Genomica	Instituto Nacional de Medicina Genomica
EPI_ISL_3010943	Cedro-Tanda A, Hidalgo-Miranda A, Cisneros-Villanueva M, Blancas S, Mendoza-Vargas A, Reyes-Grajeda JP, Abraham Campos-Romero, Moreno-Camacho Jos√© Luis, Rodriguez-Gallegos Jorge, Luna-Ruiz Marco, Gonzalez-Barrera D, Rangel-DeLeon D, Munguia-Garza P, Ramirez-Vega O, Escobar-Arrazola, M, Herrera-Montalvo LA.	Salud Digna	Instituto Nacional de Medicina Genomica
EPI_ISL_3046124	Claudia Wong-Arambula, Abril Rodriguez-Maldonado, Vanessa Rivero-Arredondo, Ariadna Medina-Benitez, Joaquin Quiroz-Mercado, Sergio Rangel-Guerrero, Maribel Gonzalez-Villa, Natividad Cruz-Ortiz, Tatiana Nunez-Garcia, Gisela Barrera-Badillo, Lucia Hernandez-Rivas, Irma Lopez-Martinez, Ernesto Ramirez-Gonzalez.	LESP Puebla	Instituto de Diagnostico y Referencia Epidemiologicos (INDRE)
EPI_ISL_3064636	Mikhail Hanewich-Hollatz, J.Cesar Ignacio-Espinoza, Elias L. Salfati, Nabjot Sandhu, George Way, Zhiyi Xie, Eugenia Khorosheva, Sophia Quasem, Janet Chen, Vladimir Slepnev	Curative Labs	Curative Labs
EPI_ISL_3133726	Consorcio Mexicano de Vigilancia Gen√≥mica (CoViGen-Mex). Authors (in alphabetical order): Julio Elias Alvarado-Yaah, Carlos F. Arias, Santiago √Åvila-R√≠os, Eduardo Becerril-Vargas, V√≠ctor Hugo Borja-Aburto, Celia Boukadida, Crist√≥bal Ch√°idez-Quir√≥z, Juan Bautista Chale-Dzul, Ricardo Ciria Merce, Andreu Comas-Garc√≠a, C√©lida Duque Molina, Julissa Enciso-Ibarra, Jos√© Antonio Enciso-Moreno, …	Unidad de Investigaci√≥n M√©dica de Yucat√°n (UIMY)	Instituto de Biotecnolog√≠a de la UNAM
EPI_ISL_3133736	Consorcio Mexicano de Vigilancia Gen√≥mica (CoViGen-Mex). Authors (in alphabetical order): Julio Elias Alvarado-Yaah, Carlos F. Arias, Santiago √Åvila-R√≠os, Eduardo Becerril-Vargas, V√≠ctor Hugo Borja-Aburto, Celia Boukadida, Crist√≥bal Ch√°idez-Quir√≥z, Juan Bautista Chale-Dzul, Ricardo Ciria Merce, Andreu Comas-Garc√≠a, C√©lida Duque Molina, Julissa Enciso-Ibarra, Jos√© Antonio Enciso-Moreno, …	Centro de Investigaci√≥n Biom√©dica del Noreste (CIBIN)	Instituto de Biotecnolog√≠a de la UNAM
EPI_ISL_3133737	Consorcio Mexicano de Vigilancia Gen√≥mica (CoViGen-Mex). Authors (in alphabetical order): Julio Elias Alvarado-Yaah, Carlos F. Arias, Santiago √Åvila-R√≠os, Eduardo Becerril-Vargas, V√≠ctor Hugo Borja-Aburto, Celia Boukadida, Crist√≥bal Ch√°idez-Quir√≥z, Juan Bautista Chale-Dzul, Ricardo Ciria Merce, Andreu Comas-Garc√≠a, C√©lida Duque Molina, Julissa Enciso-Ibarra, Jos√© Antonio Enciso-Moreno, …	Centro de Investigaci√≥n Biom√©dica del Noreste (CIBIN)	Instituto de Biotecnolog√≠a de la UNAM
EPI_ISL_3133740	Consorcio Mexicano de Vigilancia Gen√≥mica (CoViGen-Mex). Authors (in alphabetical order): Julio Elias Alvarado-Yaah, Carlos F. Arias, Santiago √Åvila-R√≠os, Eduardo Becerril-Vargas, V√≠ctor Hugo Borja-Aburto, Celia Boukadida, Crist√≥bal Ch√°idez-Quir√≥z, Juan Bautista Chale-Dzul, Ricardo Ciria Merce, Andreu Comas-Garc√≠a, C√©lida Duque Molina, Julissa Enciso-Ibarra, Jos√© Antonio Enciso-Moreno, …	Centro de Investigaci√≥n Biom√©dica del Noreste (CIBIN)	Instituto de Biotecnolog√≠a de la UNAM
EPI_ISL_3133743	Consorcio Mexicano de Vigilancia Gen√≥mica (CoViGen-Mex). Authors (in alphabetical order): Julio Elias Alvarado-Yaah, Carlos F. Arias, Santiago √Åvila-R√≠os, Eduardo Becerril-Vargas, V√≠ctor Hugo Borja-Aburto, Celia Boukadida, Crist√≥bal Ch√°idez-Quir√≥z, Juan Bautista Chale-Dzul, Ricardo Ciria Merce, Andreu Comas-Garc√≠a, C√©lida Duque Molina, Julissa Enciso-Ibarra, Jos√© Antonio Enciso-Moreno, …	Centro de Investigaci√≥n Biom√©dica del Noreste (CIBIN)	Instituto de Biotecnolog√≠a de la UNAM
EPI_ISL_3133745	Consorcio Mexicano de Vigilancia Gen√≥mica (CoViGen-Mex). Authors (in alphabetical order): Julio Elias Alvarado-Yaah, Carlos F. Arias, Santiago √Åvila-R√≠os, Eduardo Becerril-Vargas, V√≠ctor Hugo Borja-Aburto, Celia Boukadida, Crist√≥bal Ch√°idez-Quir√≥z, Juan Bautista Chale-Dzul, Ricardo Ciria Merce, Andreu Comas-Garc√≠a, C√©lida Duque Molina, Julissa Enciso-Ibarra, Jos√© Antonio Enciso-Moreno, …	Centro de Investigaci√≥n Biom√©dica del Noreste (CIBIN)	Instituto de Biotecnolog√≠a de la UNAM
EPI_ISL_3133746	Consorcio Mexicano de Vigilancia Gen√≥mica (CoViGen-Mex). Authors (in alphabetical order): Julio Elias Alvarado-Yaah, Carlos F. Arias, Santiago √Åvila-R√≠os, Eduardo Becerril-Vargas, V√≠ctor Hugo Borja-Aburto, Celia Boukadida, Crist√≥bal Ch√°idez-Quir√≥z, Juan Bautista Chale-Dzul, Ricardo Ciria Merce, Andreu Comas-Garc√≠a, C√©lida Duque Molina, Julissa Enciso-Ibarra, Jos√© Antonio Enciso-Moreno, …	Centro de Investigaci√≥n Biom√©dica del Noreste (CIBIN)	Instituto de Biotecnolog√≠a de la UNAM
EPI_ISL_3133752	Consorcio Mexicano de Vigilancia Gen√≥mica (CoViGen-Mex). Authors (in alphabetical order): Julio Elias Alvarado-Yaah, Carlos F. Arias, Santiago √Åvila-R√≠os, Eduardo Becerril-Vargas, V√≠ctor Hugo Borja-Aburto, Celia Boukadida, Crist√≥bal Ch√°idez-Quir√≥z, Juan Bautista Chale-Dzul, Ricardo Ciria Merce, Andreu Comas-Garc√≠a, C√©lida Duque Molina, Julissa Enciso-Ibarra, Jos√© Antonio Enciso-Moreno, …	Centro de Investigaci√≥n Biom√©dica del Noreste (CIBIN)	Instituto de Biotecnolog√≠a de la UNAM
EPI_ISL_3151147	Michael Zody, Andre Corvelo, Dayna M. Oschwald, Amy Baldwin, Samantha Fennessey, Tom Maniatis, Ayora-Talavera G, Granja-Perez P, Villanueva-Jorge S, Chan-Gasca M, Yam-Pool E, Aviles-Gomez E, Flores-Quintal F, Lopez-Coral L.	Universidad Autonoma de Yucatan	New York Genome Center
EPI_ISL_3155398	Consorcio Mexicano de Vigilancia Gen√≥mica (CoViGen-Mex). Authors (in alphabetical order): Julio Elias Alvarado-Yaah, Carlos F. Arias, Santiago √Åvila-R√≠os, Eduardo Becerril-Vargas, V√≠ctor Hugo Borja-Aburto, Celia Boukadida, Crist√≥bal Ch√°idez-Quir√≥z, Juan Bautista Chale-Dzul, Ricardo Ciria Merce, Andreu Comas-Garc√≠a, C√©lida Duque Molina, Julissa Enciso-Ibarra, Jos√© Antonio Enciso-Moreno, …	Centro de Investigaci√≥n Biom√©dica del Noreste (CIBIN)	Centro de Investigaci√≥n en Enfermedades Infecciosas (CIENI), Instituto Nacional de Enfermedades Respiratorias (INER)
EPI_ISL_3155410	Consorcio Mexicano de Vigilancia Gen√≥mica (CoViGen-Mex). Authors (in alphabetical order): Julio Elias Alvarado-Yaah, Carlos F. Arias, Santiago √Åvila-R√≠os, Eduardo Becerril-Vargas, V√≠ctor Hugo Borja-Aburto, Celia Boukadida, Crist√≥bal Ch√°idez-Quir√≥z, Juan Bautista Chale-Dzul, Ricardo Ciria Merce, Andreu Comas-Garc√≠a, C√©lida Duque Molina, Julissa Enciso-Ibarra, Jos√© Antonio Enciso-Moreno, …	Centro de Investigaci√≥n Biom√©dica del Noreste (CIBIN)	Centro de Investigaci√≥n en Enfermedades Infecciosas (CIENI), Instituto Nacional de Enfermedades Respiratorias (INER)
EPI_ISL_3155414	Consorcio Mexicano de Vigilancia Gen√≥mica (CoViGen-Mex). Authors (in alphabetical order): Julio Elias Alvarado-Yaah, Carlos F. Arias, Santiago √Åvila-R√≠os, Eduardo Becerril-Vargas, V√≠ctor Hugo Borja-Aburto, Celia Boukadida, Crist√≥bal Ch√°idez-Quir√≥z, Juan Bautista Chale-Dzul, Ricardo Ciria Merce, Andreu Comas-Garc√≠a, C√©lida Duque Molina, Julissa Enciso-Ibarra, Jos√© Antonio Enciso-Moreno, …	Centro de Investigaci√≥n Biom√©dica del Noreste (CIBIN)	Centro de Investigaci√≥n en Enfermedades Infecciosas (CIENI), Instituto Nacional de Enfermedades Respiratorias (INER)
EPI_ISL_3270252	Mikhail Hanewich-Hollatz, J.Cesar Ignacio-Espinoza, Elias L. Salfati, Nabjot Sandhu, George Way, Zhiyi Xie, Eugenia Khorosheva, Sophia Quasem, Janet Chen, Vladimir Slepnev	Curative Labs	Curative Labs
EPI_ISL_3273369	Mikhail Hanewich-Hollatz, J.Cesar Ignacio-Espinoza, Elias L. Salfati, Nabjot Sandhu, George Way, Zhiyi Xie, Eugenia Khorosheva, Sophia Quasem, Janet Chen, Vladimir Slepnev	Curative Labs	Curative Labs
EPI_ISL_3305114	Dakota Howard, Dhwani Batra, Peter W. Cook, Kara Moser, Adrian Paskey, Jason Caravas, Benjamin Rambo-Martin, Shatavia Morrison, Christopher Gulvick, Scott Sammons, Yvette Unoarumhi, Darlene Wagner, Matthew Schmerer, S. H. Rosenthal, A. Gerasimova, R. M. Kagan, B. Anderson, M. Hua, Y. Liu, L.E. Bernstein, K.E. Livingston, A. Perez, I. A. Shlyakhter, R. V. Rolando, R. Owen, P. Tanpaiboon, F. Lacbaw…	Quest Diagnostics Incorporated	Centers for Disease Control and Prevention Division of Viral Diseases, Pathogen Discovery
EPI_ISL_3319048	C√©sar Roberto Conde Pereira, Claudia Estrada, Leyda Abrego, Marlene Castillo, Oris Chavarria, Jessica Gondola, Ambar Moreno, Claudia Gonzalez V, Alexander A Martinez	Laboratorio Nacional de Salud, Ministerio de Salud Publica y Asistencia Social	Genomics and Proteomics Departament, Gorgas Memorial Institute For Health Studies
EPI_ISL_3347950	Consorcio Mexicano de Vigilancia Gen√≥mica (CoViGen-Mex). Authors (in alphabetical order): Julio Elias Alvarado-Yaah, Carlos F. Arias, Santiago √Åvila-R√≠os, Eduardo Becerril-Vargas, V√≠ctor Hugo Borja-Aburto, Celia Boukadida, Crist√≥bal Ch√°idez-Quir√≥z, Juan Bautista Chale-Dzul, Ricardo Ciria Merce, Andreu Comas-Garc√≠a, C√©lida Duque Molina, Julissa Enciso-Ibarra, Jos√© Antonio Enciso-Moreno, …	Centro de Investigaci√≥n Biom√©dica del Noreste (CIBIN)	Instituto de Biotecnolog√≠a de la UNAM
EPI_ISL_3355555	Consorcio Mexicano de Vigilancia Gen√≥mica (CoViGen-Mex). Authors (in alphabetical order): Julio Elias Alvarado-Yaah, Carlos F. Arias, Santiago √Åvila-R√≠os, Eduardo Becerril-Vargas, V√≠ctor Hugo Borja-Aburto, Celia Boukadida, Crist√≥bal Ch√°idez-Quir√≥z, Juan Bautista Chale-Dzul, Ricardo Ciria Merce, Andreu Comas-Garc√≠a, C√©lida Duque Molina, Julissa Enciso-Ibarra, Jos√© Antonio Enciso-Moreno, …	Centro de Investigaci√≥n Biom√©dica del Noreste (CIBIN)	Instituto de Biotecnolog√≠a de la UNAM
EPI_ISL_3355558	Consorcio Mexicano de Vigilancia Gen√≥mica (CoViGen-Mex). Authors (in alphabetical order): Julio Elias Alvarado-Yaah, Carlos F. Arias, Santiago √Åvila-R√≠os, Eduardo Becerril-Vargas, V√≠ctor Hugo Borja-Aburto, Celia Boukadida, Crist√≥bal Ch√°idez-Quir√≥z, Juan Bautista Chale-Dzul, Ricardo Ciria Merce, Andreu Comas-Garc√≠a, C√©lida Duque Molina, Julissa Enciso-Ibarra, Jos√© Antonio Enciso-Moreno, …	Centro de Investigaci√≥n Biom√©dica del Noreste (CIBIN)	Instituto de Biotecnolog√≠a de la UNAM
EPI_ISL_3355564	Consorcio Mexicano de Vigilancia Gen√≥mica (CoViGen-Mex). Authors (in alphabetical order): Julio Elias Alvarado-Yaah, Carlos F. Arias, Santiago √Åvila-R√≠os, Eduardo Becerril-Vargas, V√≠ctor Hugo Borja-Aburto, Celia Boukadida, Crist√≥bal Ch√°idez-Quir√≥z, Juan Bautista Chale-Dzul, Ricardo Ciria Merce, Andreu Comas-Garc√≠a, C√©lida Duque Molina, Julissa Enciso-Ibarra, Jos√© Antonio Enciso-Moreno, …	Centro de Investigaci√≥n Biom√©dica del Noreste (CIBIN)	Instituto de Biotecnolog√≠a de la UNAM
EPI_ISL_3355565	Consorcio Mexicano de Vigilancia Gen√≥mica (CoViGen-Mex). Authors (in alphabetical order): Julio Elias Alvarado-Yaah, Carlos F. Arias, Santiago √Åvila-R√≠os, Eduardo Becerril-Vargas, V√≠ctor Hugo Borja-Aburto, Celia Boukadida, Crist√≥bal Ch√°idez-Quir√≥z, Juan Bautista Chale-Dzul, Ricardo Ciria Merce, Andreu Comas-Garc√≠a, C√©lida Duque Molina, Julissa Enciso-Ibarra, Jos√© Antonio Enciso-Moreno, …	Centro de Investigaci√≥n Biom√©dica del Noreste (CIBIN)	Instituto de Biotecnolog√≠a de la UNAM
EPI_ISL_3355566	Consorcio Mexicano de Vigilancia Gen√≥mica (CoViGen-Mex). Authors (in alphabetical order): Julio Elias Alvarado-Yaah, Carlos F. Arias, Santiago √Åvila-R√≠os, Eduardo Becerril-Vargas, V√≠ctor Hugo Borja-Aburto, Celia Boukadida, Crist√≥bal Ch√°idez-Quir√≥z, Juan Bautista Chale-Dzul, Ricardo Ciria Merce, Andreu Comas-Garc√≠a, C√©lida Duque Molina, Julissa Enciso-Ibarra, Jos√© Antonio Enciso-Moreno, …	Centro de Investigaci√≥n Biom√©dica del Noreste (CIBIN)	Instituto de Biotecnolog√≠a de la UNAM
EPI_ISL_3355568	Consorcio Mexicano de Vigilancia Gen√≥mica (CoViGen-Mex). Authors (in alphabetical order): Julio Elias Alvarado-Yaah, Carlos F. Arias, Santiago √Åvila-R√≠os, Eduardo Becerril-Vargas, V√≠ctor Hugo Borja-Aburto, Celia Boukadida, Crist√≥bal Ch√°idez-Quir√≥z, Juan Bautista Chale-Dzul, Ricardo Ciria Merce, Andreu Comas-Garc√≠a, C√©lida Duque Molina, Julissa Enciso-Ibarra, Jos√© Antonio Enciso-Moreno, …	Centro de Investigaci√≥n Biom√©dica del Noreste (CIBIN)	Instituto de Biotecnolog√≠a de la UNAM
EPI_ISL_3355570	Consorcio Mexicano de Vigilancia Gen√≥mica (CoViGen-Mex). Authors (in alphabetical order): Julio Elias Alvarado-Yaah, Carlos F. Arias, Santiago √Åvila-R√≠os, Eduardo Becerril-Vargas, V√≠ctor Hugo Borja-Aburto, Celia Boukadida, Crist√≥bal Ch√°idez-Quir√≥z, Juan Bautista Chale-Dzul, Ricardo Ciria Merce, Andreu Comas-Garc√≠a, C√©lida Duque Molina, Julissa Enciso-Ibarra, Jos√© Antonio Enciso-Moreno, …	Centro de Investigaci√≥n Biom√©dica del Noreste (CIBIN)	Instituto de Biotecnolog√≠a de la UNAM
EPI_ISL_3355571	Consorcio Mexicano de Vigilancia Gen√≥mica (CoViGen-Mex). Authors (in alphabetical order): Julio Elias Alvarado-Yaah, Carlos F. Arias, Santiago √Åvila-R√≠os, Eduardo Becerril-Vargas, V√≠ctor Hugo Borja-Aburto, Celia Boukadida, Crist√≥bal Ch√°idez-Quir√≥z, Juan Bautista Chale-Dzul, Ricardo Ciria Merce, Andreu Comas-Garc√≠a, C√©lida Duque Molina, Julissa Enciso-Ibarra, Jos√© Antonio Enciso-Moreno, …	Centro de Investigaci√≥n Biom√©dica del Noreste (CIBIN)	Instituto de Biotecnolog√≠a de la UNAM
EPI_ISL_3355580	Consorcio Mexicano de Vigilancia Gen√≥mica (CoViGen-Mex). Authors (in alphabetical order): Julio Elias Alvarado-Yaah, Carlos F. Arias, Santiago √Åvila-R√≠os, Eduardo Becerril-Vargas, V√≠ctor Hugo Borja-Aburto, Celia Boukadida, Crist√≥bal Ch√°idez-Quir√≥z, Juan Bautista Chale-Dzul, Ricardo Ciria Merce, Andreu Comas-Garc√≠a, C√©lida Duque Molina, Julissa Enciso-Ibarra, Jos√© Antonio Enciso-Moreno, …	Centro de Investigaci√≥n Biom√©dica del Noreste (CIBIN)	Instituto de Biotecnolog√≠a de la UNAM
EPI_ISL_3355585	Consorcio Mexicano de Vigilancia Gen√≥mica (CoViGen-Mex). Authors (in alphabetical order): Julio Elias Alvarado-Yaah, Carlos F. Arias, Santiago √Åvila-R√≠os, Eduardo Becerril-Vargas, V√≠ctor Hugo Borja-Aburto, Celia Boukadida, Crist√≥bal Ch√°idez-Quir√≥z, Juan Bautista Chale-Dzul, Ricardo Ciria Merce, Andreu Comas-Garc√≠a, C√©lida Duque Molina, Julissa Enciso-Ibarra, Jos√© Antonio Enciso-Moreno, …	Centro de Investigaci√≥n Biom√©dica del Noreste (CIBIN)	Instituto de Biotecnolog√≠a de la UNAM
EPI_ISL_3355589	Consorcio Mexicano de Vigilancia Gen√≥mica (CoViGen-Mex). Authors (in alphabetical order): Julio Elias Alvarado-Yaah, Carlos F. Arias, Santiago √Åvila-R√≠os, Eduardo Becerril-Vargas, V√≠ctor Hugo Borja-Aburto, Celia Boukadida, Crist√≥bal Ch√°idez-Quir√≥z, Juan Bautista Chale-Dzul, Ricardo Ciria Merce, Andreu Comas-Garc√≠a, C√©lida Duque Molina, Julissa Enciso-Ibarra, Jos√© Antonio Enciso-Moreno, …	Centro de Investigaci√≥n Biom√©dica del Noreste (CIBIN)	Instituto de Biotecnolog√≠a de la UNAM
EPI_ISL_3355590	Consorcio Mexicano de Vigilancia Gen√≥mica (CoViGen-Mex). Authors (in alphabetical order): Julio Elias Alvarado-Yaah, Carlos F. Arias, Santiago √Åvila-R√≠os, Eduardo Becerril-Vargas, V√≠ctor Hugo Borja-Aburto, Celia Boukadida, Crist√≥bal Ch√°idez-Quir√≥z, Juan Bautista Chale-Dzul, Ricardo Ciria Merce, Andreu Comas-Garc√≠a, C√©lida Duque Molina, Julissa Enciso-Ibarra, Jos√© Antonio Enciso-Moreno, …	Centro de Investigaci√≥n Biom√©dica del Noreste (CIBIN)	Instituto de Biotecnolog√≠a de la UNAM
EPI_ISL_3355594	Consorcio Mexicano de Vigilancia Gen√≥mica (CoViGen-Mex). Authors (in alphabetical order): Julio Elias Alvarado-Yaah, Carlos F. Arias, Santiago √Åvila-R√≠os, Eduardo Becerril-Vargas, V√≠ctor Hugo Borja-Aburto, Celia Boukadida, Crist√≥bal Ch√°idez-Quir√≥z, Juan Bautista Chale-Dzul, Ricardo Ciria Merce, Andreu Comas-Garc√≠a, C√©lida Duque Molina, Julissa Enciso-Ibarra, Jos√© Antonio Enciso-Moreno, …	Unidad de Investigaci√≥n M√©dica de Yucat√°n (UIMY)	Instituto de Biotecnolog√≠a de la UNAM
EPI_ISL_3355595	Consorcio Mexicano de Vigilancia Gen√≥mica (CoViGen-Mex). Authors (in alphabetical order): Julio Elias Alvarado-Yaah, Carlos F. Arias, Santiago √Åvila-R√≠os, Eduardo Becerril-Vargas, V√≠ctor Hugo Borja-Aburto, Celia Boukadida, Crist√≥bal Ch√°idez-Quir√≥z, Juan Bautista Chale-Dzul, Ricardo Ciria Merce, Andreu Comas-Garc√≠a, C√©lida Duque Molina, Julissa Enciso-Ibarra, Jos√© Antonio Enciso-Moreno, …	Centro de Investigaci√≥n Biom√©dica del Noreste (CIBIN)	Instituto de Biotecnolog√≠a de la UNAM
EPI_ISL_3355599	Consorcio Mexicano de Vigilancia Gen√≥mica (CoViGen-Mex). Authors (in alphabetical order): Julio Elias Alvarado-Yaah, Carlos F. Arias, Santiago √Åvila-R√≠os, Eduardo Becerril-Vargas, V√≠ctor Hugo Borja-Aburto, Celia Boukadida, Crist√≥bal Ch√°idez-Quir√≥z, Juan Bautista Chale-Dzul, Ricardo Ciria Merce, Andreu Comas-Garc√≠a, C√©lida Duque Molina, Julissa Enciso-Ibarra, Jos√© Antonio Enciso-Moreno, …	Centro de Investigaci√≥n Biom√©dica del Noreste (CIBIN)	Instituto de Biotecnolog√≠a de la UNAM
EPI_ISL_3430200	Dakota Howard, Dhwani Batra, Peter W. Cook, Kara Moser, Adrian Paskey, Jason Caravas, Benjamin Rambo-Martin, Shatavia Morrison, Christopher Gulvick, Scott Sammons, Yvette Unoarumhi, Darlene Wagner, Matthew Schmerer, Cyndi Clark, Patrick Campbell, Rob Case, Vikramsinha Ghorpade, Holly Houdeshell, Ola Kvalvaag, Dillon Nall, Ethan Sanders, Alec Vest, Shaun Westlund, Matthew Hardison, Clinton R. Pade…	Aegis Sciences Corporation	Centers for Disease Control and Prevention Division of Viral Diseases, Pathogen Discovery
EPI_ISL_3430740	Dakota Howard, Dhwani Batra, Peter W. Cook, Kara Moser, Adrian Paskey, Jason Caravas, Benjamin Rambo-Martin, Shatavia Morrison, Christopher Gulvick, Scott Sammons, Yvette Unoarumhi, Darlene Wagner, Matthew Schmerer, Minoo Agarwal, Eyad Almasri, Debbie Boles, Ayla Burns, Nuthawin Charoensri, Oren Cohen, Susan Countryman, Mary Ann Cristobal, Bobbi Croy, Suzanne Dale, Hrushikesh Deshmukh, Amanda Dou…	Laboratory Corporation of America	Centers for Disease Control and Prevention Division of Viral Diseases, Pathogen Discovery
EPI_ISL_3446878	Laura Bankers, Molly C. Hetherington-Rauth, Diana Ir, Alexandria Rossheim, Michael Martin, Mandy Waters, Shannon R. Matzinger, Sarah Elizabeth Totten, Emily A. Travanty	Colorado Department of Public Health and Environment	Colorado Department of Public Health and Environment
EPI_ISL_3446887	Laura Bankers, Molly C. Hetherington-Rauth, Diana Ir, Alexandria Rossheim, Michael Martin, Mandy Waters, Shannon R. Matzinger, Sarah Elizabeth Totten, Emily A. Travanty	Colorado Department of Public Health and Environment	Colorado Department of Public Health and Environment
EPI_ISL_3475835	Rebecca Fielding-Miller, Laura Kohn, Patricia Gonzalez-Zuniga, Fitri Carrissa Wijaya, Vinton Omaleki, Marlene Flores, Araz Majnoonian, Megan Nguyen, Ashkan Hassani, Smruthi Karthikeyan, Rodolfo Salido, Victor Cantu, Greg Humphrey, Sawyer Farmer, Abigail Schnapper, Helena Tubb, Tommy Valles + SEARCH	EXCITE Lab	Andersen lab at Scripps Research
EPI_ISL_3518599	Dakota Howard,Dhwani Batra,Peter Cook,Kara Moser,Adrian Paskey,Jason Caravas,Benjamin Rambo-Martin,Shatavia Morrison,Christopher Gulvick,Scott Sammons,Yvette Unoarumhi,Darlene Wagner,Matthew Schmerer,Minoo Agarwal,Eyad Almasri,Debbie Boles,Ayla Burns,Nuthawin Charoensri,Oren Cohen,Susan Countryman,Mary Cristobal,Bobbi Croy,Suzanne Dale,Hrushikesh Deshmukh,Amanda Douglas,Vincent Drouillon,Marcia E…	Laboratory Corporation of America	Centers for Disease Control and Prevention Division of Viral Diseases, Pathogen Discovery
EPI_ISL_3614795	Jonathan Smellie, Karla Montes, Tanisha Gilbert, Brittany Balcewich	COVID LAB	Cayman Islands Forensic Science Lab
EPI_ISL_3743382	Erin L. Young, Kelly F. Oakeson, Pooja Gupta, Olinto Linares-Perdomo	Utah Public Health Laboratory	Utah Public Health Laboratory
EPI_ISL_3757946	Laura Bankers, Molly C. Hetherington-Rauth, Diana Ir, Alexandria Rossheim, Michael A. Martin, Mandy Waters, Shannon R. Matzinger, Sarah Elizabeth Totten, Emily A. Travanty	Colorado Department of Public Health and Environment	Colorado Department of Public Health and Environment
EPI_ISL_3757948	Laura Bankers, Molly C. Hetherington-Rauth, Diana Ir, Alexandria Rossheim, Michael A. Martin, Mandy Waters, Shannon R. Matzinger, Sarah Elizabeth Totten, Emily A. Travanty	Colorado Department of Public Health and Environment	Colorado Department of Public Health and Environment
EPI_ISL_1444984	Jonathan Bard, Natalie Lamb, Alyssa Pohlman, Brandon Marzullo, Amanda Boccolucci, Norma Nowak, Donald Yergeau, Jennifer Surtees	Erie County Public Health (ECPHL)	University at Buffalo Genomics and Bioinformatics Core
EPI_ISL_2002667	Cristina Andr√©s, Maria Pi√±ana, Damir Garcia-Cehic, Ariadna Rando, Juliana Esperalba, Maria Gema Codina, Carla Castillo, Maria Carmen Martin, Tom√†s Pumarola, Josep Quer, Andr√©s Ant√≥n	Hospital Universitari Vall d'Hebron - Vall d'Hebron Institut de Recerca	Hospital Universitari Vall d'Hebron - Vall d'Hebron Institut de Recerca
EPI_ISL_2158311	Claudia Wong-Arambula, Abril Rodriguez-Maldonado, Vanessa Rivero-Arredondo, Ariadna Medina-Benitez, Joaquin Quiroz-Mercado, Sergio Rangel-Guerrero, Natividad Cruz-Ortiz, Tatiana Nunez-Garcia, Gisela Barrera-Badillo, Lucia Hernandez-Rivas, Irma Lopez-Martinez, Ernesto Ramirez-Gonzalez.	LESP Chihuahua	Instituto de Diagnostico y Referencia Epidemiologicos (INDRE)
EPI_ISL_2158312	Claudia Wong-Arambula, Abril Rodriguez-Maldonado, Vanessa Rivero-Arredondo, Ariadna Medina-Benitez, Joaquin Quiroz-Mercado, Sergio Rangel-Guerrero, Natividad Cruz-Ortiz, Tatiana Nunez-Garcia, Gisela Barrera-Badillo, Lucia Hernandez-Rivas, Irma Lopez-Martinez, Ernesto Ramirez-Gonzalez.	LESP Nuevo Leon	Instituto de Diagnostico y Referencia Epidemiologicos (INDRE)
EPI_ISL_2183294	Dakota Howard, Dhwani Batra, Peter W. Cook, Kara Moser, Adrian Paskey, Jason Caravas, Benjamin Rambo-Martin, Shatavia Morrison, Christopher Gulvick, Scott Sammons, Yvette Unoarumhi, Darlene Wagner, Matthew Schmerer, Minoo Agarwal, Eyad Almasri, Debbie Boles, Ayla Burns, Nuthawin Charoensri, Oren Cohen, Susan Countryman, Mary Ann Cristobal, Bobbi Croy, Suzanne Dale, Hrushikesh Deshmukh, Amanda Dou…	Laboratory Corporation of America	Centers for Disease Control and Prevention Division of Viral Diseases, Pathogen Discovery
EPI_ISL_2224564	Randall J. Olsen, Paul A. Christensen, S. Wesley Long, Sishir Subedi, Robert Olson, Marcus Nguyen, James J. Davis, Matthew Ojeda Saavedra, Prasanti Yerramilli, Layne Pruitt, Kristina Reppond, Madison N. Shyer, Jessica Cambric, Ryan Gadd, Ilya J. Finkelstein, Jimmy Gollihar, and James M. Musser	Houston Methodist Hospital	Houston Methodist Hospital
EPI_ISL_2225237	Randall J. Olsen, Paul A. Christensen, S. Wesley Long, Sishir Subedi, Robert Olson, Marcus Nguyen, James J. Davis, Matthew Ojeda Saavedra, Prasanti Yerramilli, Layne Pruitt, Kristina Reppond, Madison N. Shyer, Jessica Cambric, Ryan Gadd, Ilya J. Finkelstein, Jimmy Gollihar, and James M. Musser	Houston Methodist Hospital	Houston Methodist Hospital
EPI_ISL_2225446	Randall J. Olsen, Paul A. Christensen, S. Wesley Long, Sishir Subedi, Robert Olson, Marcus Nguyen, James J. Davis, Matthew Ojeda Saavedra, Prasanti Yerramilli, Layne Pruitt, Kristina Reppond, Madison N. Shyer, Jessica Cambric, Ryan Gadd, Ilya J. Finkelstein, Jimmy Gollihar, and James M. Musser	Houston Methodist Hospital	Houston Methodist Hospital
EPI_ISL_2274189	C. Paul Morris, Chun Huai Luo, Adannaya Amadi, Matthew Schwartz, Nicholas Gallagher, Heba H. Mostafa	Johns Hopkins Hospital Department of Pathology	Johns Hopkins Hospital Department of Pathology
EPI_ISL_2287933	Ellie Johnson, Anastacia Griego-Fisher, D'eldra Malone, Jennifer Benoit	New Mexico Department of Health Scientific Laboratory	New Mexico Department of Health Scientific Laboratory
EPI_ISL_2309970	Laura Bankers, Molly C. Hetherington-Rauth, Diana Ir, Alexandria Rossheim, Shannon R. Matzinger, Sarah Elizabeth Totten, Emily A. Travanty	Colorado Department of Public Health and Environment	Colorado Department of Public Health and Environment
EPI_ISL_2309976	Laura Bankers, Molly C. Hetherington-Rauth, Diana Ir, Alexandria Rossheim, Shannon R. Matzinger, Sarah Elizabeth Totten, Emily A. Travanty	Colorado Department of Public Health and Environment	Colorado Department of Public Health and Environment
EPI_ISL_2378720	Tallon, Luke J; Sadzewicz, Lisa D; Humphrys, Mike; Ott, Sandra; Roussey, Holly; Mehta, Aditya; Vavikolanu, Kranthi; Fraser, Claire M; Ravel, Jacques	Maryland Genomics, Institute for Genome Sciences, University of Maryland School of Medicine	Maryland Genomics, Institute for Genome Sciences, University of Maryland School of Medicine
EPI_ISL_2378721	Tallon, Luke J; Sadzewicz, Lisa D; Humphrys, Mike; Ott, Sandra; Roussey, Holly; Mehta, Aditya; Vavikolanu, Kranthi; Fraser, Claire M; Ravel, Jacques	Maryland Genomics, Institute for Genome Sciences, University of Maryland School of Medicine	Maryland Genomics, Institute for Genome Sciences, University of Maryland School of Medicine
EPI_ISL_2378722	Tallon, Luke J; Sadzewicz, Lisa D; Humphrys, Mike; Ott, Sandra; Roussey, Holly; Mehta, Aditya; Vavikolanu, Kranthi; Fraser, Claire M; Ravel, Jacques	Maryland Genomics, Institute for Genome Sciences, University of Maryland School of Medicine	Maryland Genomics, Institute for Genome Sciences, University of Maryland School of Medicine
EPI_ISL_2378723	Tallon, Luke J; Sadzewicz, Lisa D; Humphrys, Mike; Ott, Sandra; Roussey, Holly; Mehta, Aditya; Vavikolanu, Kranthi; Fraser, Claire M; Ravel, Jacques	Maryland Genomics, Institute for Genome Sciences, University of Maryland School of Medicine	Maryland Genomics, Institute for Genome Sciences, University of Maryland School of Medicine
EPI_ISL_2399616	P. Hemarajata et al.	UCLA Clinical Micro Lab	Los Angeles County Public Health Laboratories
EPI_ISL_2424204	P. Hemarajata et al.	UCLA Clinical Micro Lab	Los Angeles County Public Health Laboratories
EPI_ISL_2492491	Claudia Wong-Arambula, Abril Rodriguez-Maldonado, Vanessa Rivero-Arredondo, Ariadna Medina-Benitez, Joaquin Quiroz-Mercado, Sergio Rangel-Guerrero, Natividad Cruz-Ortiz, Tatiana Nunez-Garcia, Gisela Barrera-Badillo, Lucia Hernandez-Rivas, Irma Lopez-Martinez, Ernesto Ramirez-Gonzalez.	LESP Ciudad de Mexico	Instituto de Diagnostico y Referencia Epidemiologicos (INDRE)
EPI_ISL_2598011	Claudia Wong-Arambula, Abril Rodriguez-Maldonado, Vanessa Rivero-Arredondo, Ariadna Medina-Benitez, Joaquin Quiroz-Mercado, Sergio Rangel-Guerrero, Natividad Cruz-Ortiz, Tatiana Nunez-Garcia, Gisela Barrera-Badillo, Lucia Hernandez-Rivas, Irma Lopez-Martinez, Ernesto Ramirez-Gonzalez.	LESP Ciudad de Mexico	Instituto de Diagnostico y Referencia Epidemiologicos (INDRE)
EPI_ISL_2601678	Sergio Buenestado Serrano, Pedro Sola Campoy, Laura P√©rez-Lago, Cristina Rodriguez-Grande, Marta Herranz Martin, Victor Manuel de la Cueva, Julia Su√°rez, Pilar Catal√°n, Patricia Mu√±oz, Dar√≠o Garc√≠a de Viedma	Hospital General Universitario Gregorio Mara√±√≥n	Hospital General Universitario Gregorio Mara√±√≥n
EPI_ISL_2617034	Hidalgo-Miranda A, Cedro-Tanda A, Cisneros-Villanueva M, Orjuela-Rodr√≠guez M, Mendoza-Vargas A, Reyes-Grajeda JP, Abraham Campos-Romero, Moreno-Camacho Jos√© Luis, Rodriguez-Gallegos Jorge, Luna-Ruiz Marco, Gonzalez-Barrera D, Rangel-DeLeon D, Munguia-Garza P, Ramirez-Vega O, Escobar-Arrazola, M, Herrera-Montalvo LA.	Salud Digna	Instituto Nacional de Medicina Genomica
EPI_ISL_2628735	SEARCH Alliance San Diego with Ashleigh Murphy, Jovan Shephard, Brett Austin	San Diego County Public Health Laboratory	Andersen lab at Scripps Research
EPI_ISL_2628749	SEARCH Alliance San Diego with Ashleigh Murphy, Jovan Shephard, Brett Austin	San Diego County Public Health Laboratory	Andersen lab at Scripps Research
EPI_ISL_2628797	SEARCH Alliance San Diego with Ashleigh Murphy, Jovan Shephard, Brett Austin	San Diego County Public Health Laboratory	Andersen lab at Scripps Research
EPI_ISL_2628830	SEARCH Alliance San Diego with Ashleigh Murphy, Jovan Shephard, Brett Austin	San Diego County Public Health Laboratory	Andersen lab at Scripps Research
EPI_ISL_2628841	SEARCH Alliance San Diego with Ashleigh Murphy, Jovan Shephard, Brett Austin	San Diego County Public Health Laboratory	Andersen lab at Scripps Research
EPI_ISL_2628891	SEARCH Alliance San Diego with Ashleigh Murphy, Jovan Shephard, Brett Austin	San Diego County Public Health Laboratory	Andersen lab at Scripps Research
EPI_ISL_2628895	SEARCH Alliance San Diego with Ashleigh Murphy, Jovan Shephard, Brett Austin	San Diego County Public Health Laboratory	Andersen lab at Scripps Research
EPI_ISL_2628897	SEARCH Alliance San Diego with Ashleigh Murphy, Jovan Shephard, Brett Austin	San Diego County Public Health Laboratory	Andersen lab at Scripps Research
EPI_ISL_2650538	Hilda Chinchilla, Mitzi Castro, Sofia Carolina Alvarado, Claudia D√≠az, Sandra Paola Paz, Leyda Abrego, Marlene Castillo, Oris Chavarria, Jessica Gondola, Ambar Moreno, Claudia Gonzalez, Alexander Martinez	Laboratorio Nacional de Vigilancia de la Salud ‚Äì Secci√≥n de Virologia	Genomics and Proteomics Departament, Gorgas Memorial Institute For Health Studies
EPI_ISL_2652008	Ellie Johnson, D'eldra Malone, Jennifer Benoit, Ratheesh Rajan, Linda Salazar, Keila Gutierrez, Anastacia Griego-Fisher	New Mexico Department of Health Scientific Laboratory	New Mexico Department of Health Scientific Laboratory
EPI_ISL_2658453	Jing Zhang, Anna Kelleher, Ying Tao, Yan Li, Brian Lynch, Krista Queen, Anna Uehara, Peter Cook, Han Jia Justin Ng, Rachel Marine, Clinton R. Paden, Dhwani Batra, Haibin Wang, Tara Coalter, Jasmine Padilla, Morgan Davis, Mili Sheth, Sarah Nobles, Mark Burroughs, Justin Lee, Adam Retchless, Suxiang Tong	Michael E. Debakey VA Medical Center	Genomics and Discovery, Respiratory Viruses Branch, Division of Viral Diseases, Centers for Disease Control and Prevention
EPI_ISL_2671614	Consorcio Mexicano de Vigilancia Genomica (CoViGen-Mex). Authors (in alphabetical order): Julio Elias Alvarado-Yaah, Carlos F. Arias, Santiago avila-Rios, Eduardo Becerril-Vargas, Victor Hugo Borja-Aburto, Celia Boukadida, Cristobal Chaidez-Quiroz, Juan Bautista Chale-Dzul, Ricardo Ciria Merce, Andreu Comas-Garcia, Celida Duque Molina, Julissa Enciso-Ibarra, Jose Antonio Enciso-Moreno, Gloria Ele…	Laboratorio Central de Epidemiologi¬≠a (LCE)	Unidad de Genomica Avanzada
EPI_ISL_2709732	Claudia Wong-Arambula, Abril Rodriguez-Maldonado, Vanessa Rivero-Arredondo, Ariadna Medina-Benitez, Joaquin Quiroz-Mercado, Sergio Rangel-Guerrero, Natividad Cruz-Ortiz, Tatiana Nunez-Garcia, Gisela Barrera-Badillo, Lucia Hernandez-Rivas, Irma Lopez-Martinez, Ernesto Ramirez-Gonzalez.	LESP Chiapas	Instituto de Diagnostico y Referencia Epidemiologicos (INDRE)
EPI_ISL_2755130	Mikhail Hanewich-Hollatz, J.Cesar Ignacio-Espinoza, Elias L. Salfati, Nabjot Sandhu, George Way, Zhiyi Xie, Eugenia Khorosheva, Sophia Quasem, Janet Chen, Vladimir Slepnev	Curative Labs	Curative Labs
EPI_ISL_2755441	Mikhail Hanewich-Hollatz, J.Cesar Ignacio-Espinoza, Elias L. Salfati, Nabjot Sandhu, George Way, Zhiyi Xie, Eugenia Khorosheva, Sophia Quasem, Janet Chen, Vladimir Slepnev	Curative Labs	Curative Labs
EPI_ISL_2790054	Maryland Department of Health Laboratories Administration	MD PHL	MD PHL
EPI_ISL_2790210	Hidalgo-Miranda A, Mendoza-Vargas A, Reyes-Grajeda JP, Cedro-Tanda A, Cisneros-Villanueva M, Orjuela-Rodr√≠guez M, Gisela Barrera-Badillo, Irma Lopez-Martinez, Jose Ernesto Ramirez Gonz√°lez, Gonzalez-Barrera D, Rangel-DeLeon D, Munguia-Garza P, Garcia-Cardenas FJ, Gonzalez-Woge MA, Herrera-Montalvo LA.	InDRE	Instituto Nacional de Medicina Genomica
EPI_ISL_2790211	Hidalgo-Miranda A, Mendoza-Vargas A, Reyes-Grajeda JP, Cedro-Tanda A, Cisneros-Villanueva M, Orjuela-Rodr√≠guez M, Gisela Barrera-Badillo, Irma Lopez-Martinez, Jose Ernesto Ramirez Gonz√°lez, Gonzalez-Barrera D, Rangel-DeLeon D, Munguia-Garza P, Garcia-Cardenas FJ, Gonzalez-Woge MA, Herrera-Montalvo LA.	InDRE	Instituto Nacional de Medicina Genomica
EPI_ISL_2790214	Hidalgo-Miranda A, Mendoza-Vargas A, Reyes-Grajeda JP, Cedro-Tanda A, Cisneros-Villanueva M, Orjuela-Rodr√≠guez M, Gisela Barrera-Badillo, Irma Lopez-Martinez, Jose Ernesto Ramirez Gonz√°lez, Gonzalez-Barrera D, Rangel-DeLeon D, Munguia-Garza P, Garcia-Cardenas FJ, Gonzalez-Woge MA, Herrera-Montalvo LA.	InDRE	Instituto Nacional de Medicina Genomica
EPI_ISL_2800926	Claudia Wong-Arambula, Abril Rodriguez-Maldonado, Vanessa Rivero-Arredondo, Ariadna Medina-Benitez, Joaquin Quiroz-Mercado, Sergio Rangel-Guerrero, Natividad Cruz-Ortiz, Tatiana Nunez-Garcia, Gisela Barrera-Badillo, Lucia Hernandez-Rivas, Irma Lopez-Martinez, Ernesto Ramirez-Gonzalez.	LESP Guanajuato	Instituto de Diagnostico y Referencia Epidemiologicos (INDRE)
EPI_ISL_2812000	P. Hemarajata et al.	Pomona Valley Hospital Medical Center	Los Angeles County Public Health Laboratories
EPI_ISL_2828668	Claudio Tavares Sacchi, Claudia Regina Gon√ßalves, Erica Valessa Ramos Gomes, Karoline Rodrigues Campos, Caio Vinicius Dias Lopes	FoxEs Enterprise Solutions	Instituto Adolfo Lutz, Interdiciplinary Procedures Center, Strategic Laboratory
EPI_ISL_2835922	Consorcio Mexicano de Vigilancia Gen√≥mica (CoViGen-Mex). Authors (in alphabetical order): Julio Elias Alvarado-Yaah, Carlos F. Arias, Santiago √Åvila-R√≠os, Eduardo Becerril-Vargas, V√≠ctor Hugo Borja-Aburto, Celia Boukadida, Crist√≥bal Ch√°idez-Quir√≥z, Juan Bautista Chale-Dzul, Ricardo Ciria Merce, Andreu Comas-Garc√≠a, C√©lida Duque Molina, Julissa Enciso-Ibarra, Jos√© Antonio Enciso-Moreno, …	Centro de Investigaci√≥n Biom√©dica del Noreste (CIBIN)	Centro de Investigaci√≥n en Enfermedades Infecciosas (CIENI), Instituto Nacional de Enfermedades Respiratorias (INER)
EPI_ISL_2839940	Mikhail Hanewich-Hollatz, J.Cesar Ignacio-Espinoza, Elias L. Salfati, Nabjot Sandhu, George Way, Zhiyi Xie, Eugenia Khorosheva, Sophia Quasem, Janet Chen, Vladimir Slepnev	Curative Labs	Curative Labs
EPI_ISL_2854237	Chase K, Miller MC, Greene S, Glover W	NCSLPH	NCSLPH
EPI_ISL_2861174	Claudia Wong-Arambula, Abril Rodriguez-Maldonado, Vanessa Rivero-Arredondo, Ariadna Medina-Benitez, Joaquin Quiroz-Mercado, Sergio Rangel-Guerrero, Maribel Gonzalez-Villa, Natividad Cruz-Ortiz, Tatiana Nunez-Garcia, Gisela Barrera-Badillo, Lucia Hernandez-Rivas, Irma Lopez-Martinez, Ernesto Ramirez-Gonzalez.	LESP Queretaro	Instituto de Diagnostico y Referencia Epidemiologicos (INDRE)
EPI_ISL_2889847	Mfoutou Mapanguy Claujens Chastel; Batchi-Bouyou Armel Landry; Jean Claude Djontu; Abel Lissom; Thirumalaisamy P. Velavan; Francine Ntoumi	Fondation Congolaise pour la recherche medicale (FCRM)	Fondation Congolaise pour la Recherche M√©dicale
EPI_ISL_2889849	Mfoutou Mapanguy Claujens Chastel; Batchi-Bouyou Armel Landry; Jean Claude Djontu; Abel Lissom; Thirumalaisamy P. Velavan; Francine Ntoumi	Fondation Congolaise pour la recherche medicale (FCRM)	Fondation Congolaise pour la Recherche M√©dicale
EPI_ISL_2889850	Mfoutou Mapanguy Claujens Chastel; Batchi-Bouyou Armel Landry; Jean Claude Djontu; Abel Lissom; Thirumalaisamy P. Velavan; Francine Ntoumi	Fondation Congolaise pour la recherche medicale (FCRM)	Fondation Congolaise pour la Recherche M√©dicale
EPI_ISL_2889851	Mfoutou Mapanguy Claujens Chastel; Batchi-Bouyou Armel Landry; Jean Claude Djontu; Abel Lissom; Thirumalaisamy P. Velavan; Francine Ntoumi	Fondation Congolaise pour la recherche medicale (FCRM)	Fondation Congolaise pour la Recherche M√©dicale
EPI_ISL_2889852	Mfoutou Mapanguy Claujens Chastel; Batchi-Bouyou Armel Landry; Jean Claude Djontu; Abel Lissom; Thirumalaisamy P. Velavan; Francine Ntoumi	Fondation Congolaise pour la recherche medicale (FCRM)	Fondation Congolaise pour la Recherche M√©dicale
EPI_ISL_2889853	Mfoutou Mapanguy Claujens Chastel; Batchi-Bouyou Armel Landry; Jean Claude Djontu; Abel Lissom; Thirumalaisamy P. Velavan; Francine Ntoumi	Fondation Congolaise pour la recherche medicale (FCRM)	Fondation Congolaise pour la Recherche M√©dicale
EPI_ISL_2918832	Chase K, Miller MC, Greene S, Glover W	NCSLPH	NCSLPH
EPI_ISL_2918836	Chase K, Miller MC, Greene S, Glover W	NCSLPH	NCSLPH
EPI_ISL_2918878	Chase K, Miller MC, Greene S, Glover W	NCSLPH	NCSLPH
EPI_ISL_2958938	Alexandra Lorentz, Jacob Garfin, Matt Plumb, and Xiong Wang	Minnesota Department of Health, Public Health Laboratory	Minnesota Department of Health, Public Health Laboratory
EPI_ISL_2964945	Mfoutou Mapanguy Claujens Chastel; Batchi-Bouyou Armel Landry; Dr. Jean Claude Djontu; Dr. Abel Lissom; Prof. Dr. Thirumalaisamy P. Velavan; Prof. Francine Ntoumi	Fondation Congolaise pour la recherche medicale (FCRM), Francine Ntoumi	Fondation Congolaise pour la Recherche M√©dicale
EPI_ISL_2964946	Mfoutou Mapanguy Claujens Chastel; Batchi-Bouyou Armel Landry; Dr. Jean Claude Djontu; Dr. Abel Lissom; Prof. Dr. Thirumalaisamy P. Velavan; Prof. Francine Ntoumi	Fondation Congolaise pour la recherche medicale (FCRM), Francine Ntoumi	Fondation Congolaise pour la Recherche M√©dicale
EPI_ISL_2964947	Mfoutou Mapanguy Claujens Chastel; Batchi-Bouyou Armel Landry; Dr. Jean Claude Djontu; Dr. Abel Lissom; Prof. Dr. Thirumalaisamy P. Velavan; Prof. Francine Ntoumi	Fondation Congolaise pour la recherche medicale (FCRM), Francine Ntoumi	Fondation Congolaise pour la Recherche M√©dicale
EPI_ISL_2964950	Mfoutou Mapanguy Claujens Chastel; Batchi-Bouyou Armel Landry; Dr. Jean Claude Djontu; Dr. Abel Lissom; Prof. Dr. Thirumalaisamy P. Velavan; Prof. Francine Ntoumi	Fondation Congolaise pour la recherche medicale (FCRM), Francine Ntoumi	Fondation Congolaise pour la Recherche M√©dicale
EPI_ISL_2964952	Mfoutou Mapanguy Claujens Chastel; Batchi-Bouyou Armel Landry; Dr. Jean Claude Djontu; Dr. Abel Lissom; Prof. Dr. Thirumalaisamy P. Velavan; Prof. Francine Ntoumi	Fondation Congolaise pour la recherche medicale (FCRM), Francine Ntoumi	Fondation Congolaise pour la Recherche M√©dicale
EPI_ISL_2964953	Mfoutou Mapanguy Claujens Chastel; Batchi-Bouyou Armel Landry; Dr. Jean Claude Djontu; Dr. Abel Lissom; Prof. Dr. Thirumalaisamy P. Velavan; Prof. Francine Ntoumi	Fondation Congolaise pour la recherche medicale (FCRM), Francine Ntoumi	Fondation Congolaise pour la Recherche M√©dicale
EPI_ISL_2964954	Mfoutou Mapanguy Claujens Chastel; Batchi-Bouyou Armel Landry; Dr. Jean Claude Djontu; Dr. Abel Lissom; Prof. Dr. Thirumalaisamy P. Velavan; Prof. Francine Ntoumi	Fondation Congolaise pour la recherche medicale (FCRM), Francine Ntoumi	Fondation Congolaise pour la Recherche M√©dicale
EPI_ISL_2965179	Isabel Fernandez Escapa, Henry Lee, Michael Hammerling, Melissa Hopkins, Cybill del Castillo, Shinyoung Clair Kang, William Ward, Pradeep Bugga, Sol Rey, Dylan Law, Haiping Hao, Jon Laurent	Pandemic Response Lab - NYC	Pandemic Response Lab, R&D
EPI_ISL_2966377	Claudia Wong-Arambula, Abril Rodriguez-Maldonado, Vanessa Rivero-Arredondo, Ariadna Medina-Benitez, Joaquin Quiroz-Mercado, Sergio Rangel-Guerrero, Maribel Gonzalez-Villa, Natividad Cruz-Ortiz, Tatiana Nunez-Garcia, Gisela Barrera-Badillo, Lucia Hernandez-Rivas, Irma Lopez-Martinez, Ernesto Ramirez-Gonzalez.	LESP Chiapas	Instituto de Diagnostico y Referencia Epidemiologicos (INDRE)
EPI_ISL_2987753	Fatma Bayrakdar, Yasemin Cosgun, Suleyman Yalcin, Gulay Korukluoglu	Ministry of Health Turkey	Ministry of Health Turkey
EPI_ISL_3026772	Jeong-Ah Kim, Ae Kyung Park, Il-Hwan Kim, Heui Man Kim, Jeong-Min Kim, Chae Young Lee, Eun-Jin Kim	Division of Emerging Infectious Diseases, Bureau of Infectious Diseases Diagnosis Control, Korea Disease Control and Prevention Agency	Division of Emerging Infectious Diseases, Bureau of Infectious Diseases Diagnosis Control, Korea Disease Control and Prevention Agency
EPI_ISL_3029851	P. Hemarajata et al.	Olive View Medical Center	Los Angeles County Public Health Laboratories
EPI_ISL_3032697	Fatma Bayrakdar, Yasemin Cosgun, Suleyman Yalcin, Gulay Korukluoglu	Ministry of Health Turkey	Ministry of Health Turkey
EPI_ISL_3032766	Fatma Bayrakdar, Yasemin Cosgun, Suleyman Yalcin, Gulay Korukluoglu	Ministry of Health Turkey	Ministry of Health Turkey
EPI_ISL_3032768	Fatma Bayrakdar, Yasemin Cosgun, Suleyman Yalcin, Gulay Korukluoglu	Ministry of Health Turkey	Ministry of Health Turkey
EPI_ISL_3040125	Mfoutou Mapanguy Claujens Chastel; Batchi-Bouyou Armel Landry; Dr. Jean Claude Djontu; Dr. Abel Lissom; Prof. Dr. Thirumalaisamy P. Velavan; Prof. Francine Ntoumi	Fondation Congolaise pour la recherche medicale (FCRM), Francine Ntoumi	Fondation Congolaise pour la Recherche M√©dicale
EPI_ISL_3040127	Mfoutou Mapanguy Claujens Chastel; Batchi-Bouyou Armel Landry; Dr. Jean Claude Djontu; Dr. Abel Lissom; Prof. Dr. Thirumalaisamy P. Velavan; Prof. Francine Ntoumi	Fondation Congolaise pour la recherche medicale (FCRM), Francine Ntoumi	Fondation Congolaise pour la Recherche M√©dicale
EPI_ISL_3040128	Mfoutou Mapanguy Claujens Chastel; Batchi-Bouyou Armel Landry; Dr. Jean Claude Djontu; Dr. Abel Lissom; Prof. Dr. Thirumalaisamy P. Velavan; Prof. Francine Ntoumi	Fondation Congolaise pour la recherche medicale (FCRM), Francine Ntoumi	Fondation Congolaise pour la Recherche M√©dicale
EPI_ISL_3040131	Mfoutou Mapanguy Claujens Chastel; Batchi-Bouyou Armel Landry; Dr. Jean Claude Djontu; Dr. Abel Lissom; Prof. Dr. Thirumalaisamy P. Velavan; Prof. Francine Ntoumi	Fondation Congolaise pour la recherche medicale (FCRM), Francine Ntoumi	Fondation Congolaise pour la Recherche M√©dicale
EPI_ISL_3040132	Mfoutou Mapanguy Claujens Chastel; Batchi-Bouyou Armel Landry; Dr. Jean Claude Djontu; Dr. Abel Lissom; Prof. Dr. Thirumalaisamy P. Velavan; Prof. Francine Ntoumi	Fondation Congolaise pour la recherche medicale (FCRM), Francine Ntoumi	Fondation Congolaise pour la Recherche M√©dicale
EPI_ISL_3040135	Mfoutou Mapanguy Claujens Chastel; Batchi-Bouyou Armel Landry; Dr. Jean Claude Djontu; Dr. Abel Lissom; Prof. Dr. Thirumalaisamy P. Velavan; Prof. Francine Ntoumi	Fondation Congolaise pour la recherche medicale (FCRM), Francine Ntoumi	Fondation Congolaise pour la Recherche M√©dicale
EPI_ISL_3040137	Mfoutou Mapanguy Claujens Chastel; Batchi-Bouyou Armel Landry; Dr. Jean Claude Djontu; Dr. Abel Lissom; Prof. Dr. Thirumalaisamy P. Velavan; Prof. Francine Ntoumi	Fondation Congolaise pour la recherche medicale (FCRM), Francine Ntoumi	Fondation Congolaise pour la Recherche M√©dicale
EPI_ISL_3061623	Jeremy Wang, Shawn Hawken, Corbin Jones, Melissa Miller	Clinical Molecular Microbiology Laboratory, UNC Hospitals	Jeremy Wang
EPI_ISL_3086201	Ellie Johnson, D'eldra Malone, Jennifer Benoit, Ratheesh Rajan, Linda Salazar, Anastacia Griego-Fisher	Curative Labs	New Mexico Department of Health Scientific Laboratory
EPI_ISL_3129117	Blankenship HM, Riner D, Soehnlen MK	Michigan Department of Health and Human Services, Bureau of Laboratories	Michigan Department of Health and Human Services, Bureau of Laboratories
EPI_ISL_3133751	Consorcio Mexicano de Vigilancia Gen√≥mica (CoViGen-Mex). Authors (in alphabetical order): Julio Elias Alvarado-Yaah, Carlos F. Arias, Santiago √Åvila-R√≠os, Eduardo Becerril-Vargas, V√≠ctor Hugo Borja-Aburto, Celia Boukadida, Crist√≥bal Ch√°idez-Quir√≥z, Juan Bautista Chale-Dzul, Ricardo Ciria Merce, Andreu Comas-Garc√≠a, C√©lida Duque Molina, Julissa Enciso-Ibarra, Jos√© Antonio Enciso-Moreno, …	Centro de Investigaci√≥n Biom√©dica del Noreste (CIBIN)	Instituto de Biotecnolog√≠a de la UNAM
EPI_ISL_3133791	Consorcio Mexicano de Vigilancia Gen√≥mica (CoViGen-Mex). Authors (in alphabetical order): Julio Elias Alvarado-Yaah, Carlos F. Arias, Santiago √Åvila-R√≠os, Eduardo Becerril-Vargas, V√≠ctor Hugo Borja-Aburto, Celia Boukadida, Crist√≥bal Ch√°idez-Quir√≥z, Juan Bautista Chale-Dzul, Ricardo Ciria Merce, Andreu Comas-Garc√≠a, C√©lida Duque Molina, Julissa Enciso-Ibarra, Jos√© Antonio Enciso-Moreno, …	Laboratorio Central de Epidemiolog√≠a (LCE)	Instituto de Biotecnolog√≠a de la UNAM
EPI_ISL_3133792	Consorcio Mexicano de Vigilancia Gen√≥mica (CoViGen-Mex). Authors (in alphabetical order): Julio Elias Alvarado-Yaah, Carlos F. Arias, Santiago √Åvila-R√≠os, Eduardo Becerril-Vargas, V√≠ctor Hugo Borja-Aburto, Celia Boukadida, Crist√≥bal Ch√°idez-Quir√≥z, Juan Bautista Chale-Dzul, Ricardo Ciria Merce, Andreu Comas-Garc√≠a, C√©lida Duque Molina, Julissa Enciso-Ibarra, Jos√© Antonio Enciso-Moreno, …	Laboratorio Central de Epidemiolog√≠a (LCE)	Instituto de Biotecnolog√≠a de la UNAM
EPI_ISL_3134990	Teemu Smura, Ravi Kant, Phuoc Truong, Hussein Alburkat, Hannimari Kallio-Kokko, Jenni Virtanen, Maija Suvanto, Essi Korhonen, Sari Hannula, Harri Kangas, Hanna Liimatainen, Satu Kurkela, Hanna Jarva, Maija Lappalainen, Pekka Ellonen, Olli Vapalahti	Department of Virology and Immunology, University of Helsinki and Helsinki University Hospital, Huslab Finland	Department of Virology, Faculty of Medicine, University of Helsinki, Helsinki, Finland
EPI_ISL_3149772	Ajeet Bains, LaRinda A. Holland, Matthew F. Smith, Peter T. Skidmore, Rabia Maqsood, Nicholas J. Mellor, Joy M. Blain, Valerie Harris, Joshua LaBaer, Vel Murugan, Efrem S. Lim	Arizona State University	Arizona State University
EPI_ISL_3151243	Daryl Domman, Kurt Schwalm, Valerie Morley, Cecilia Thompson, Kendra Pesko, Karissa Culbreath, Darrell Dinwiddie	TriCore¬†Reference Laboratories	Center for Global Health, University of New Mexico Health Sciences Center
EPI_ISL_3151244	Daryl Domman, Kurt Schwalm, Valerie Morley, Cecilia Thompson, Kendra Pesko, Karissa Culbreath, Darrell Dinwiddie	TriCore¬†Reference Laboratories	Center for Global Health, University of New Mexico Health Sciences Center
EPI_ISL_3188616	Joseph Fauver, Mallery Breban, Isabel Ott, Tara Alpert, Mary Petrone, Anderson Brito, Chantal Vogels, Annie Watkins, Chaney Kalinich, Jessica Rothman, Kendall Billig, Tobias Koch, Marie L. Landry, Nathan Grubaugh	Yale Clinical Virology Lab	Grubaugh Lab - Yale School of Public Health
EPI_ISL_3234683	Abigail C. Shockey, Alicia J. Mooney, Erika M. Hanson, Tonya Danz, Richard Griesser, Sara Wagner, Kelsey R. Florek	Wisconsin State Laboratory of Hygiene Communicable Disease Division	Wisconsin State Laboratory of Hygiene Communicable Disease Division
EPI_ISL_3234763	Abigail C. Shockey, Alicia J. Mooney, Erika M. Hanson, Tonya Danz, Richard Griesser, Sara Wagner, Kelsey R. Florek	Wisconsin State Laboratory of Hygiene Communicable Disease Division	Wisconsin State Laboratory of Hygiene Communicable Disease Division
EPI_ISL_3234786	Abigail C. Shockey, Alicia J. Mooney, Erika M. Hanson, Tonya Danz, Richard Griesser, Sara Wagner, Kelsey R. Florek	Wisconsin State Laboratory of Hygiene Communicable Disease Division	Wisconsin State Laboratory of Hygiene Communicable Disease Division
EPI_ISL_3234822	Abigail C. Shockey, Alicia J. Mooney, Erika M. Hanson, Tonya Danz, Richard Griesser, Sara Wagner, Kelsey R. Florek	Wisconsin State Laboratory of Hygiene Communicable Disease Division	Wisconsin State Laboratory of Hygiene Communicable Disease Division
EPI_ISL_3234834	Abigail C. Shockey, Alicia J. Mooney, Erika M. Hanson, Tonya Danz, Richard Griesser, Sara Wagner, Kelsey R. Florek	Wisconsin State Laboratory of Hygiene Communicable Disease Division	Wisconsin State Laboratory of Hygiene Communicable Disease Division
EPI_ISL_3234840	Abigail C. Shockey, Alicia J. Mooney, Erika M. Hanson, Tonya Danz, Richard Griesser, Sara Wagner, Kelsey R. Florek	Wisconsin State Laboratory of Hygiene Communicable Disease Division	Wisconsin State Laboratory of Hygiene Communicable Disease Division
EPI_ISL_3246921	Daryl Domman, Justin Baca, Silas Bussman, Robert Taylor, Kurt Schwalm, Valerie Morley, Jon Femling, Darrell Dinwiddie	University of New Mexico Hospital	Center for Global Health, University of New Mexico Health Sciences Center
EPI_ISL_3247436	Emily Smith on behalf of CDPH-COVIDNet and UCSD EXCITE lab	CDPH VBL	California Department of Public Health
EPI_ISL_3256550	Fatma Bayrakdar, Yasemin Co≈ügun, S√ºleyman Yalcin, G√ºlay Korukluoƒülu	Ministry of Health Turkey	Ministry of Health Turkey
EPI_ISL_3256568	Fatma Bayrakdar, Yasemin Co≈ügun, S√ºleyman Yalcin, G√ºlay Korukluoƒülu	Ministry of Health Turkey	Ministry of Health Turkey
EPI_ISL_3256577	Fatma Bayrakdar, Yasemin Co≈ügun, S√ºleyman Yalcin, G√ºlay Korukluoƒülu	Ministry of Health Turkey	Ministry of Health Turkey
EPI_ISL_3260570	Jade Wang, et al.	LabQ Clinical Diagnostics LLC	New York City Public Health Laboratory
EPI_ISL_3265671	Claudia Wong-Arambula, Abril Rodriguez-Maldonado, Vanessa Rivero-Arredondo, Ariadna Medina-Benitez, Joaquin Quiroz-Mercado, Sergio Rangel-Guerrero, Maribel Gonzalez-Villa, Natividad Cruz-Ortiz, Tatiana Nunez-Garcia, Gisela Barrera-Badillo, Lucia Hernandez-Rivas, Irma Lopez-Martinez, Ernesto Ramirez-Gonzalez.	LESP Veracruz	Instituto de Diagnostico y Referencia Epidemiologicos (INDRE)
EPI_ISL_3270249	Mikhail Hanewich-Hollatz, J.Cesar Ignacio-Espinoza, Elias L. Salfati, Nabjot Sandhu, George Way, Zhiyi Xie, Eugenia Khorosheva, Sophia Quasem, Janet Chen, Vladimir Slepnev	Curative Labs	Curative Labs
EPI_ISL_3275256	Ruth C Vasquez C, Denis G Jovel A, Gustavo M Ramirez, Claudia D√≠az, Sandra Paola Paz, Leyda Abrego, Marlene Castillo, Oris Chavarria, Jessica Gondola, Ambar Moreno, Claudia Gonzalez, Alexander Martinez	Laboratorio de Vigilancia en Salud P√∫blica el Salvador	Genomics and Proteomics Departament, Gorgas Memorial Institute For Health Studies
EPI_ISL_3275260	Ruth C Vasquez C, Denis G Jovel A, Gustavo M Ramirez, Claudia D√≠az, Sandra Paola Paz, Leyda Abrego, Marlene Castillo, Oris Chavarria, Jessica Gondola, Ambar Moreno, Claudia Gonzalez, Alexander Martinez	Laboratorio de Vigilancia en Salud P√∫blica el Salvador	Genomics and Proteomics Departament, Gorgas Memorial Institute For Health Studies
EPI_ISL_3275261	Ruth C Vasquez C, Denis G Jovel A, Gustavo M Ramirez, Claudia D√≠az, Sandra Paola Paz, Leyda Abrego, Marlene Castillo, Oris Chavarria, Jessica Gondola, Ambar Moreno, Claudia Gonzalez, Alexander Martinez	Laboratorio de Vigilancia en Salud P√∫blica el Salvador	Genomics and Proteomics Departament, Gorgas Memorial Institute For Health Studies
EPI_ISL_3275262	Ruth C Vasquez C, Denis G Jovel A, Gustavo M Ramirez, Claudia D√≠az, Sandra Paola Paz, Leyda Abrego, Marlene Castillo, Oris Chavarria, Jessica Gondola, Ambar Moreno, Claudia Gonzalez, Alexander Martinez	Laboratorio de Vigilancia en Salud P√∫blica el Salvador	Genomics and Proteomics Departament, Gorgas Memorial Institute For Health Studies
EPI_ISL_3275263	Ruth C Vasquez C, Denis G Jovel A, Gustavo M Ramirez, Claudia D√≠az, Sandra Paola Paz, Leyda Abrego, Marlene Castillo, Oris Chavarria, Jessica Gondola, Ambar Moreno, Claudia Gonzalez, Alexander Martinez	Laboratorio de Vigilancia en Salud P√∫blica el Salvador	Genomics and Proteomics Departament, Gorgas Memorial Institute For Health Studies
EPI_ISL_3275264	Ruth C Vasquez C, Denis G Jovel A, Gustavo M Ramirez, Claudia D√≠az, Sandra Paola Paz, Leyda Abrego, Marlene Castillo, Oris Chavarria, Jessica Gondola, Ambar Moreno, Claudia Gonzalez, Alexander Martinez	Laboratorio de Vigilancia en Salud P√∫blica el Salvador	Genomics and Proteomics Departament, Gorgas Memorial Institute For Health Studies
EPI_ISL_3275284	Ruth C Vasquez C, Denis G Jovel A, Gustavo M Ramirez, Claudia D√≠az, Sandra Paola Paz, Leyda Abrego, Marlene Castillo, Oris Chavarria, Jessica Gondola, Ambar Moreno, Claudia Gonzalez, Alexander Martinez	Laboratorio de Vigilancia en Salud P√∫blica el Salvador	Genomics and Proteomics Departament, Gorgas Memorial Institute For Health Studies
EPI_ISL_3275285	Ruth C Vasquez C, Denis G Jovel A, Gustavo M Ramirez, Claudia D√≠az, Sandra Paola Paz, Leyda Abrego, Marlene Castillo, Oris Chavarria, Jessica Gondola, Ambar Moreno, Claudia Gonzalez, Alexander Martinez	Laboratorio de Vigilancia en Salud P√∫blica el Salvador	Genomics and Proteomics Departament, Gorgas Memorial Institute For Health Studies
EPI_ISL_3275287	Ruth C Vasquez C, Denis G Jovel A, Gustavo M Ramirez, Claudia D√≠az, Sandra Paola Paz, Leyda Abrego, Marlene Castillo, Oris Chavarria, Jessica Gondola, Ambar Moreno, Claudia Gonzalez, Alexander Martinez	Laboratorio de Vigilancia en Salud P√∫blica el Salvador	Genomics and Proteomics Departament, Gorgas Memorial Institute For Health Studies
EPI_ISL_3275328	Ruth C Vasquez C, Denis G Jovel A, Gustavo M Ramirez, Claudia D√≠az, Sandra Paola Paz, Leyda Abrego, Marlene Castillo, Oris Chavarria, Jessica Gondola, Ambar Moreno, Claudia Gonzalez, Alexander Martinez	Laboratorio de Vigilancia en Salud P√∫blica el Salvador	Genomics and Proteomics Departament, Gorgas Memorial Institute For Health Studies
EPI_ISL_3299419	Rashmi Tuladhar, Bonnie Oh, Jenny Zhang, Maliha Rahman, Mayela Pedrueza, Anita Pokharel, Karen Bobier, Lorraine Rodriguez, Myong Koag, Chun Wang, Rachel Lee, Grace Kubin	TXDSHS	TXDSHS
EPI_ISL_3304956	Dakota Howard, Dhwani Batra, Peter W. Cook, Kara Moser, Adrian Paskey, Jason Caravas, Benjamin Rambo-Martin, Shatavia Morrison, Christopher Gulvick, Scott Sammons, Yvette Unoarumhi, Darlene Wagner, Matthew Schmerer, Harry Gao, Mickey Li, John Gao, Joseph Fierro, Benafsh Sapra, Becky Tsai, Yan Meng, Doreen Ng, James Xie, Clinton R. Paden, Duncan MacCannell	Fulgent Genetics	Centers for Disease Control and Prevention Division of Viral Diseases, Pathogen Discovery
EPI_ISL_3305139	Dakota Howard, Dhwani Batra, Peter W. Cook, Kara Moser, Adrian Paskey, Jason Caravas, Benjamin Rambo-Martin, Shatavia Morrison, Christopher Gulvick, Scott Sammons, Yvette Unoarumhi, Darlene Wagner, Matthew Schmerer, S. H. Rosenthal, A. Gerasimova, R. M. Kagan, B. Anderson, M. Hua, Y. Liu, L.E. Bernstein, K.E. Livingston, A. Perez, I. A. Shlyakhter, R. V. Rolando, R. Owen, P. Tanpaiboon, F. Lacbaw…	Quest Diagnostics Incorporated	Centers for Disease Control and Prevention Division of Viral Diseases, Pathogen Discovery
EPI_ISL_3305590	Dakota Howard, Dhwani Batra, Peter W. Cook, Kara Moser, Adrian Paskey, Jason Caravas, Benjamin Rambo-Martin, Shatavia Morrison, Christopher Gulvick, Scott Sammons, Yvette Unoarumhi, Darlene Wagner, Matthew Schmerer, Harry Gao, Mickey Li, John Gao, Joseph Fierro, Benafsh Sapra, Becky Tsai, Yan Meng, Doreen Ng, James Xie, Clinton R. Paden, Duncan MacCannell	Fulgent Genetics	Centers for Disease Control and Prevention Division of Viral Diseases, Pathogen Discovery
EPI_ISL_3305591	Dakota Howard, Dhwani Batra, Peter W. Cook, Kara Moser, Adrian Paskey, Jason Caravas, Benjamin Rambo-Martin, Shatavia Morrison, Christopher Gulvick, Scott Sammons, Yvette Unoarumhi, Darlene Wagner, Matthew Schmerer, Harry Gao, Mickey Li, John Gao, Joseph Fierro, Benafsh Sapra, Becky Tsai, Yan Meng, Doreen Ng, James Xie, Clinton R. Paden, Duncan MacCannell	Fulgent Genetics	Centers for Disease Control and Prevention Division of Viral Diseases, Pathogen Discovery
EPI_ISL_3305602	Dakota Howard, Dhwani Batra, Peter W. Cook, Kara Moser, Adrian Paskey, Jason Caravas, Benjamin Rambo-Martin, Shatavia Morrison, Christopher Gulvick, Scott Sammons, Yvette Unoarumhi, Darlene Wagner, Matthew Schmerer, Harry Gao, Mickey Li, John Gao, Joseph Fierro, Benafsh Sapra, Becky Tsai, Yan Meng, Doreen Ng, James Xie, Clinton R. Paden, Duncan MacCannell	Fulgent Genetics	Centers for Disease Control and Prevention Division of Viral Diseases, Pathogen Discovery
EPI_ISL_3305630	Dakota Howard, Dhwani Batra, Peter W. Cook, Kara Moser, Adrian Paskey, Jason Caravas, Benjamin Rambo-Martin, Shatavia Morrison, Christopher Gulvick, Scott Sammons, Yvette Unoarumhi, Darlene Wagner, Matthew Schmerer, Harry Gao, Mickey Li, John Gao, Joseph Fierro, Benafsh Sapra, Becky Tsai, Yan Meng, Doreen Ng, James Xie, Clinton R. Paden, Duncan MacCannell	Fulgent Genetics	Centers for Disease Control and Prevention Division of Viral Diseases, Pathogen Discovery
EPI_ISL_3305703	Dakota Howard, Dhwani Batra, Peter W. Cook, Kara Moser, Adrian Paskey, Jason Caravas, Benjamin Rambo-Martin, Shatavia Morrison, Christopher Gulvick, Scott Sammons, Yvette Unoarumhi, Darlene Wagner, Matthew Schmerer, Harry Gao, Mickey Li, John Gao, Joseph Fierro, Benafsh Sapra, Becky Tsai, Yan Meng, Doreen Ng, James Xie, Clinton R. Paden, Duncan MacCannell	Fulgent Genetics	Centers for Disease Control and Prevention Division of Viral Diseases, Pathogen Discovery
EPI_ISL_3315238	Fatma Bayrakdar, Yasemin Co≈ügun, S√ºleyman Yalcin, G√ºlay Korukluoƒülu	Ministry of Health Turkey	Ministry of Health Turkey
EPI_ISL_3315752	Fatma Bayrakdar, Yasemin Co≈ügun, S√ºleyman Yalcin, G√ºlay Korukluoƒülu	Ministry of Health Turkey	Ministry of Health Turkey
EPI_ISL_3321390	Dakota Howard, Dhwani Batra, Peter W. Cook, Kara Moser, Adrian Paskey, Jason Caravas, Benjamin Rambo-Martin, Shatavia Morrison, Christopher Gulvick, Scott Sammons, Yvette Unoarumhi, Darlene Wagner, Matthew Schmerer, Cyndi Clark, Patrick Campbell, Rob Case, Vikramsinha Ghorpade, Holly Houdeshell, Ola Kvalvaag, Dillon Nall, Ethan Sanders, Alec Vest, Shaun Westlund, Matthew Hardison, Clinton R. Pade…	Aegis Sciences Corporation	Centers for Disease Control and Prevention Division of Viral Diseases, Pathogen Discovery
EPI_ISL_3329309	Ellie Johnson, D'eldra Malone, Jennifer Benoit, Ratheesh Rajan, Linda Salazar, Anastacia Griego-Fisher	New Mexico Department of Health Scientific Laboratory	New Mexico Department of Health Scientific Laboratory
EPI_ISL_3347580	Consorcio Mexicano de Vigilancia Gen√≥mica (CoViGen-Mex). Authors (in alphabetical order): Julio Elias Alvarado-Yaah, Carlos F. Arias, Santiago √Åvila-R√≠os, Eduardo Becerril-Vargas, V√≠ctor Hugo Borja-Aburto, Celia Boukadida, Crist√≥bal Ch√°idez-Quir√≥z, Juan Bautista Chale-Dzul, Ricardo Ciria Merce, Andreu Comas-Garc√≠a, C√©lida Duque Molina, Julissa Enciso-Ibarra, Jos√© Antonio Enciso-Moreno, …	Centro de Investigaci√≥n Biom√©dica del Noreste (CIBIN)	Instituto de Biotecnolog√≠a de la UNAM
EPI_ISL_3354987	Mili Sheth,Sarah Nobles,Jasmine Padilla,Alex Burgin,Meghan Bentz,Mark Burroughs,Peter Cook,Clinton Paden,Dhwani Batra,Krista Queen,Kristen Knipe,Dakota Howard,Yvette Unoarumhi,Matthew Schmerer,Ben Rambo-Martin,Kristine Lacek,Sam Shepard,Dave Wentworth,Vivien Dugan,Suxiang Tong,Justin Lee	CO Dept. of Public Health and Environment, Lab Services Division	Centers for Disease Control and Prevention Division of Viral Diseases, Pathogen Discovery
EPI_ISL_3355043	Mili Sheth,Sarah Nobles,Jasmine Padilla,Alex Burgin,Meghan Bentz,Mark Burroughs,Peter Cook,Clinton Paden,Dhwani Batra,Krista Queen,Kristen Knipe,Dakota Howard,Yvette Unoarumhi,Matthew Schmerer,Ben Rambo-Martin,Kristine Lacek,Sam Shepard,Dave Wentworth,Vivien Dugan,Suxiang Tong,Justin Lee	CO Dept. of Public Health and Environment, Lab Services Division	Centers for Disease Control and Prevention Division of Viral Diseases, Pathogen Discovery
EPI_ISL_3355046	Mili Sheth,Sarah Nobles,Jasmine Padilla,Alex Burgin,Meghan Bentz,Mark Burroughs,Peter Cook,Clinton Paden,Dhwani Batra,Krista Queen,Kristen Knipe,Dakota Howard,Yvette Unoarumhi,Matthew Schmerer,Ben Rambo-Martin,Kristine Lacek,Sam Shepard,Dave Wentworth,Vivien Dugan,Suxiang Tong,Justin Lee	CO Dept. of Public Health and Environment, Lab Services Division	Centers for Disease Control and Prevention Division of Viral Diseases, Pathogen Discovery
EPI_ISL_3355066	Mili Sheth,Sarah Nobles,Jasmine Padilla,Alex Burgin,Meghan Bentz,Mark Burroughs,Peter Cook,Clinton Paden,Dhwani Batra,Krista Queen,Kristen Knipe,Dakota Howard,Yvette Unoarumhi,Matthew Schmerer,Ben Rambo-Martin,Kristine Lacek,Sam Shepard,Dave Wentworth,Vivien Dugan,Suxiang Tong,Justin Lee	CA-Los Angeles County Public Health Laboratory	Centers for Disease Control and Prevention Division of Viral Diseases, Pathogen Discovery
EPI_ISL_3355598	Consorcio Mexicano de Vigilancia Gen√≥mica (CoViGen-Mex). Authors (in alphabetical order): Julio Elias Alvarado-Yaah, Carlos F. Arias, Santiago √Åvila-R√≠os, Eduardo Becerril-Vargas, V√≠ctor Hugo Borja-Aburto, Celia Boukadida, Crist√≥bal Ch√°idez-Quir√≥z, Juan Bautista Chale-Dzul, Ricardo Ciria Merce, Andreu Comas-Garc√≠a, C√©lida Duque Molina, Julissa Enciso-Ibarra, Jos√© Antonio Enciso-Moreno, …	Centro de Investigaci√≥n Biom√©dica del Noreste (CIBIN)	Instituto de Biotecnolog√≠a de la UNAM
EPI_ISL_3383982	Rashmi Tuladhar, Bonnie Oh, Jenny Zhang, Maliha Rahman, Mayela Pedrueza, Anita Pokharel, Karen Bobier, Lorraine Rodriguez, Myong Koag, Chun Wang, Rachel Lee, Grace Kubin	TXDSHS	TXDSHS
EPI_ISL_3384091	Rashmi Tuladhar, Bonnie Oh, Jenny Zhang, Maliha Rahman, Mayela Pedrueza, Anita Pokharel, Karen Bobier, Lorraine Rodriguez, Myong Koag, Chun Wang, Rachel Lee, Grace Kubin	TXDSHS	TXDSHS
EPI_ISL_3384097	Rashmi Tuladhar, Bonnie Oh, Jenny Zhang, Maliha Rahman, Mayela Pedrueza, Anita Pokharel, Karen Bobier, Lorraine Rodriguez, Myong Koag, Chun Wang, Rachel Lee, Grace Kubin	TXDSHS	TXDSHS
EPI_ISL_3384100	Rashmi Tuladhar, Bonnie Oh, Jenny Zhang, Maliha Rahman, Mayela Pedrueza, Anita Pokharel, Karen Bobier, Lorraine Rodriguez, Myong Koag, Chun Wang, Rachel Lee, Grace Kubin	TXDSHS	TXDSHS
EPI_ISL_3384102	Rashmi Tuladhar, Bonnie Oh, Jenny Zhang, Maliha Rahman, Mayela Pedrueza, Anita Pokharel, Karen Bobier, Lorraine Rodriguez, Myong Koag, Chun Wang, Rachel Lee, Grace Kubin	TXDSHS	TXDSHS
EPI_ISL_3388805	Stefan Green, Kevin Kunstman, Max Kolton, Marieta Hyde, Laura Furtado, Felix Araujo Perez, Edith Perez, Iuliana Bentea, Omar Perez	University of Illinois at Chicago	RIPHL at Rush University Medical Center
EPI_ISL_3388806	Stefan Green, Kevin Kunstman, Max Kolton, Marieta Hyde, Laura Furtado, Felix Araujo Perez, Edith Perez, Iuliana Bentea, Omar Perez	University of Illinois at Chicago	RIPHL at Rush University Medical Center
EPI_ISL_3402397	Fatma Bayrakdar, Yasemin Cosgun, Suleyman Yalcin, Gulay Korukluoglu	Ministry of Health Turkey	Ministry of Health Turkey
EPI_ISL_3402471	Fatma Bayrakdar, Yasemin Cosgun, Suleyman Yalcin, Gulay Korukluoglu	Ministry of Health Turkey	Ministry of Health Turkey
EPI_ISL_3430115	Dakota Howard, Dhwani Batra, Peter W. Cook, Kara Moser, Adrian Paskey, Jason Caravas, Benjamin Rambo-Martin, Shatavia Morrison, Christopher Gulvick, Scott Sammons, Yvette Unoarumhi, Darlene Wagner, Matthew Schmerer, Cyndi Clark, Patrick Campbell, Rob Case, Vikramsinha Ghorpade, Holly Houdeshell, Ola Kvalvaag, Dillon Nall, Ethan Sanders, Alec Vest, Shaun Westlund, Matthew Hardison, Clinton R. Pade…	Aegis Sciences Corporation	Centers for Disease Control and Prevention Division of Viral Diseases, Pathogen Discovery
EPI_ISL_3430171	Dakota Howard, Dhwani Batra, Peter W. Cook, Kara Moser, Adrian Paskey, Jason Caravas, Benjamin Rambo-Martin, Shatavia Morrison, Christopher Gulvick, Scott Sammons, Yvette Unoarumhi, Darlene Wagner, Matthew Schmerer, Cyndi Clark, Patrick Campbell, Rob Case, Vikramsinha Ghorpade, Holly Houdeshell, Ola Kvalvaag, Dillon Nall, Ethan Sanders, Alec Vest, Shaun Westlund, Matthew Hardison, Clinton R. Pade…	Aegis Sciences Corporation	Centers for Disease Control and Prevention Division of Viral Diseases, Pathogen Discovery
EPI_ISL_3430730	Dakota Howard, Dhwani Batra, Peter W. Cook, Kara Moser, Adrian Paskey, Jason Caravas, Benjamin Rambo-Martin, Shatavia Morrison, Christopher Gulvick, Scott Sammons, Yvette Unoarumhi, Darlene Wagner, Matthew Schmerer, Minoo Agarwal, Eyad Almasri, Debbie Boles, Ayla Burns, Nuthawin Charoensri, Oren Cohen, Susan Countryman, Mary Ann Cristobal, Bobbi Croy, Suzanne Dale, Hrushikesh Deshmukh, Amanda Dou…	Laboratory Corporation of America	Centers for Disease Control and Prevention Division of Viral Diseases, Pathogen Discovery
EPI_ISL_3430754	Dakota Howard, Dhwani Batra, Peter W. Cook, Kara Moser, Adrian Paskey, Jason Caravas, Benjamin Rambo-Martin, Shatavia Morrison, Christopher Gulvick, Scott Sammons, Yvette Unoarumhi, Darlene Wagner, Matthew Schmerer, Minoo Agarwal, Eyad Almasri, Debbie Boles, Ayla Burns, Nuthawin Charoensri, Oren Cohen, Susan Countryman, Mary Ann Cristobal, Bobbi Croy, Suzanne Dale, Hrushikesh Deshmukh, Amanda Dou…	Laboratory Corporation of America	Centers for Disease Control and Prevention Division of Viral Diseases, Pathogen Discovery
EPI_ISL_3430763	Dakota Howard, Dhwani Batra, Peter W. Cook, Kara Moser, Adrian Paskey, Jason Caravas, Benjamin Rambo-Martin, Shatavia Morrison, Christopher Gulvick, Scott Sammons, Yvette Unoarumhi, Darlene Wagner, Matthew Schmerer, Minoo Agarwal, Eyad Almasri, Debbie Boles, Ayla Burns, Nuthawin Charoensri, Oren Cohen, Susan Countryman, Mary Ann Cristobal, Bobbi Croy, Suzanne Dale, Hrushikesh Deshmukh, Amanda Dou…	Laboratory Corporation of America	Centers for Disease Control and Prevention Division of Viral Diseases, Pathogen Discovery
EPI_ISL_3430777	Dakota Howard, Dhwani Batra, Peter W. Cook, Kara Moser, Adrian Paskey, Jason Caravas, Benjamin Rambo-Martin, Shatavia Morrison, Christopher Gulvick, Scott Sammons, Yvette Unoarumhi, Darlene Wagner, Matthew Schmerer, Minoo Agarwal, Eyad Almasri, Debbie Boles, Ayla Burns, Nuthawin Charoensri, Oren Cohen, Susan Countryman, Mary Ann Cristobal, Bobbi Croy, Suzanne Dale, Hrushikesh Deshmukh, Amanda Dou…	Laboratory Corporation of America	Centers for Disease Control and Prevention Division of Viral Diseases, Pathogen Discovery
EPI_ISL_3430778	Dakota Howard, Dhwani Batra, Peter W. Cook, Kara Moser, Adrian Paskey, Jason Caravas, Benjamin Rambo-Martin, Shatavia Morrison, Christopher Gulvick, Scott Sammons, Yvette Unoarumhi, Darlene Wagner, Matthew Schmerer, Minoo Agarwal, Eyad Almasri, Debbie Boles, Ayla Burns, Nuthawin Charoensri, Oren Cohen, Susan Countryman, Mary Ann Cristobal, Bobbi Croy, Suzanne Dale, Hrushikesh Deshmukh, Amanda Dou…	Laboratory Corporation of America	Centers for Disease Control and Prevention Division of Viral Diseases, Pathogen Discovery
EPI_ISL_3430780	Dakota Howard, Dhwani Batra, Peter W. Cook, Kara Moser, Adrian Paskey, Jason Caravas, Benjamin Rambo-Martin, Shatavia Morrison, Christopher Gulvick, Scott Sammons, Yvette Unoarumhi, Darlene Wagner, Matthew Schmerer, Minoo Agarwal, Eyad Almasri, Debbie Boles, Ayla Burns, Nuthawin Charoensri, Oren Cohen, Susan Countryman, Mary Ann Cristobal, Bobbi Croy, Suzanne Dale, Hrushikesh Deshmukh, Amanda Dou…	Laboratory Corporation of America	Centers for Disease Control and Prevention Division of Viral Diseases, Pathogen Discovery
EPI_ISL_3430807	Dakota Howard, Dhwani Batra, Peter W. Cook, Kara Moser, Adrian Paskey, Jason Caravas, Benjamin Rambo-Martin, Shatavia Morrison, Christopher Gulvick, Scott Sammons, Yvette Unoarumhi, Darlene Wagner, Matthew Schmerer, Minoo Agarwal, Eyad Almasri, Debbie Boles, Ayla Burns, Nuthawin Charoensri, Oren Cohen, Susan Countryman, Mary Ann Cristobal, Bobbi Croy, Suzanne Dale, Hrushikesh Deshmukh, Amanda Dou…	Laboratory Corporation of America	Centers for Disease Control and Prevention Division of Viral Diseases, Pathogen Discovery
EPI_ISL_3431059	Dakota Howard, Dhwani Batra, Peter W. Cook, Kara Moser, Adrian Paskey, Jason Caravas, Benjamin Rambo-Martin, Shatavia Morrison, Christopher Gulvick, Scott Sammons, Yvette Unoarumhi, Darlene Wagner, Matthew Schmerer, Minoo Agarwal, Eyad Almasri, Debbie Boles, Ayla Burns, Nuthawin Charoensri, Oren Cohen, Susan Countryman, Mary Ann Cristobal, Bobbi Croy, Suzanne Dale, Hrushikesh Deshmukh, Amanda Dou…	Laboratory Corporation of America	Centers for Disease Control and Prevention Division of Viral Diseases, Pathogen Discovery
EPI_ISL_3431061	Dakota Howard, Dhwani Batra, Peter W. Cook, Kara Moser, Adrian Paskey, Jason Caravas, Benjamin Rambo-Martin, Shatavia Morrison, Christopher Gulvick, Scott Sammons, Yvette Unoarumhi, Darlene Wagner, Matthew Schmerer, Minoo Agarwal, Eyad Almasri, Debbie Boles, Ayla Burns, Nuthawin Charoensri, Oren Cohen, Susan Countryman, Mary Ann Cristobal, Bobbi Croy, Suzanne Dale, Hrushikesh Deshmukh, Amanda Dou…	Laboratory Corporation of America	Centers for Disease Control and Prevention Division of Viral Diseases, Pathogen Discovery
EPI_ISL_3435374	Tallon, Luke J; Sadzewicz, Lisa D; Humphrys, Mike; Ott, Sandra; Roussey, Holly; Santana-Cruz, Ivette; Vavikolanu, Kranthi; Lim, Jonathan;Hazen, Tracy;Fraser, Claire M; Ravel, Jacques	Maryland Genomics, Institute for Genome Sciences, University of Maryland School of Medicine	Maryland Genomics, Institute for Genome Sciences, University of Maryland School of Medicine
EPI_ISL_3435375	Tallon, Luke J; Sadzewicz, Lisa D; Humphrys, Mike; Ott, Sandra; Roussey, Holly; Santana-Cruz, Ivette; Vavikolanu, Kranthi; Lim, Jonathan;Hazen, Tracy;Fraser, Claire M; Ravel, Jacques	Maryland Genomics, Institute for Genome Sciences, University of Maryland School of Medicine	Maryland Genomics, Institute for Genome Sciences, University of Maryland School of Medicine
EPI_ISL_3459899	Claudia Wong-Arambula, Abril Rodriguez-Maldonado, Vanessa Rivero-Arredondo, Ariadna Medina-Benitez, Joaquin Quiroz-Mercado, Sergio Rangel-Guerrero, Maribel Gonzalez-Villa, Natividad Cruz-Ortiz, Tatiana Nunez-Garcia, Gisela Barrera-Badillo, Lucia Hernandez-Rivas, Irma Lopez-Martinez, Ernesto Ramirez-Gonzalez.	LESP Sonora	Instituto de Diagnostico y Referencia Epidemiologicos (INDRE)
EPI_ISL_3460952	Dakota Howard, Dhwani Batra, Peter W. Cook, Kara Moser, Adrian Paskey, Jason Caravas, Benjamin Rambo-Martin, Shatavia Morrison, Christopher Gulvick, Scott Sammons, Yvette Unoarumhi, Darlene Wagner, Matthew Schmerer, Harry Gao, Mickey Li, John Gao, Joseph Fierro, Benafsh Sapra, Becky Tsai, Yan Meng, Doreen Ng, James Xie, Clinton R. Paden, Duncan MacCannell	Fulgent Genetics	Centers for Disease Control and Prevention Division of Viral Diseases, Pathogen Discovery
EPI_ISL_3502859	Daryl Domman, Kurt Schwalm, Valerie Morley, Cecilia Thompson, Kendra Pesko, Karissa Culbreath, Darrell Dinwiddie	TriCore¬†Reference Laboratories	Center for Global Health, University of New Mexico Health Sciences Center
EPI_ISL_3506320	P. Hemarajata et al.	UCLA Clinical Micro Lab	Los Angeles County Public Health Laboratories
EPI_ISL_3511537	Dakota Howard,Dhwani Batra,Peter Cook,Kara Moser,Adrian Paskey,Jason Caravas,Benjamin Rambo-Martin,Shatavia Morrison,Christopher Gulvick,Scott Sammons,Yvette Unoarumhi,Darlene Wagner,Matthew Schmerer,Minoo Agarwal,Eyad Almasri,Debbie Boles,Ayla Burns,Nuthawin Charoensri,Oren Cohen,Susan Countryman,Mary Cristobal,Bobbi Croy,Suzanne Dale,Hrushikesh Deshmukh,Amanda Douglas,Vincent Drouillon,Marcia E…	Laboratory Corporation of America	Centers for Disease Control and Prevention Division of Viral Diseases, Pathogen Discovery
EPI_ISL_3513050	Dakota Howard,Dhwani Batra,Peter Cook,Kara Moser,Adrian Paskey,Jason Caravas,Benjamin Rambo-Martin,Shatavia Morrison,Christopher Gulvick,Scott Sammons,Yvette Unoarumhi,Darlene Wagner,Matthew Schmerer,Minoo Agarwal,Eyad Almasri,Debbie Boles,Ayla Burns,Nuthawin Charoensri,Oren Cohen,Susan Countryman,Mary Cristobal,Bobbi Croy,Suzanne Dale,Hrushikesh Deshmukh,Amanda Douglas,Vincent Drouillon,Marcia E…	Laboratory Corporation of America	Centers for Disease Control and Prevention Division of Viral Diseases, Pathogen Discovery
EPI_ISL_3514169	Dakota Howard,Dhwani Batra,Peter Cook,Kara Moser,Adrian Paskey,Jason Caravas,Benjamin Rambo-Martin,Shatavia Morrison,Christopher Gulvick,Scott Sammons,Yvette Unoarumhi,Darlene Wagner,Matthew Schmerer,Minoo Agarwal,Eyad Almasri,Debbie Boles,Ayla Burns,Nuthawin Charoensri,Oren Cohen,Susan Countryman,Mary Cristobal,Bobbi Croy,Suzanne Dale,Hrushikesh Deshmukh,Amanda Douglas,Vincent Drouillon,Marcia E…	Laboratory Corporation of America	Centers for Disease Control and Prevention Division of Viral Diseases, Pathogen Discovery
EPI_ISL_3517546	Dakota Howard,Dhwani Batra,Peter Cook,Kara Moser,Adrian Paskey,Jason Caravas,Benjamin Rambo-Martin,Shatavia Morrison,Christopher Gulvick,Scott Sammons,Yvette Unoarumhi,Darlene Wagner,Matthew Schmerer,Minoo Agarwal,Eyad Almasri,Debbie Boles,Ayla Burns,Nuthawin Charoensri,Oren Cohen,Susan Countryman,Mary Cristobal,Bobbi Croy,Suzanne Dale,Hrushikesh Deshmukh,Amanda Douglas,Vincent Drouillon,Marcia E…	Laboratory Corporation of America	Centers for Disease Control and Prevention Division of Viral Diseases, Pathogen Discovery
EPI_ISL_3519680	Dakota Howard,Dhwani Batra,Peter Cook,Kara Moser,Adrian Paskey,Jason Caravas,Benjamin Rambo-Martin,Shatavia Morrison,Christopher Gulvick,Scott Sammons,Yvette Unoarumhi,Darlene Wagner,Matthew Schmerer,Minoo Agarwal,Eyad Almasri,Debbie Boles,Ayla Burns,Nuthawin Charoensri,Oren Cohen,Susan Countryman,Mary Cristobal,Bobbi Croy,Suzanne Dale,Hrushikesh Deshmukh,Amanda Douglas,Vincent Drouillon,Marcia E…	Laboratory Corporation of America	Centers for Disease Control and Prevention Division of Viral Diseases, Pathogen Discovery
EPI_ISL_3538727	Holmes, Jennifer; Eric Brandt, Keoni Omura, Glen McGillivary, Caitlin McDonnell, Jade Mowery, Stephanie Mccracken, Tyler Payne, Kirtana Ramadugu, Erica Leasure, Brent Lee, Kelsey Florek, Heather Blankenship, Allison Black, Quanta Brown, and Tammy Bannerman	Ohio Department of Health Laboratory	Ohio Department of Health Laboratory
EPI_ISL_3568778	Consorcio Mexicano de Vigilancia Genomica (CoViGen-Mex). Authors (in alphabetical order): Julio Elias Alvarado-Yaah, Carlos F. Arias, Santiago avila-Rios, Eduardo Becerril-Vargas, Victor Hugo Borja-Aburto, Celia Boukadida, Cristobal Chaidez-Quiroz, Juan Bautista Chale-Dzul, Ricardo Ciria Merce, Andreu Comas-Garcia, Celida Duque Molina, Julissa Enciso-Ibarra, Jose Antonio Enciso-Moreno, Gloria Ele…	Laboratorio Central de Epidemiologia (LCE)	Unidad de Genomica Avanzada
EPI_ISL_3568781	Consorcio Mexicano de Vigilancia Genomica (CoViGen-Mex). Authors (in alphabetical order): Julio Elias Alvarado-Yaah, Carlos F. Arias, Santiago avila-Rios, Eduardo Becerril-Vargas, Victor Hugo Borja-Aburto, Celia Boukadida, Cristobal Chaidez-Quiroz, Juan Bautista Chale-Dzul, Ricardo Ciria Merce, Andreu Comas-Garcia, Celida Duque Molina, Julissa Enciso-Ibarra, Jose Antonio Enciso-Moreno, Gloria Ele…	Laboratorio Central de Epidemiologia (LCE)	Unidad de Genomica Avanzada
EPI_ISL_3568811	Consorcio Mexicano de Vigilancia Genomica (CoViGen-Mex). Authors (in alphabetical order): Julio Elias Alvarado-Yaah, Carlos F. Arias, Santiago avila-Rios, Eduardo Becerril-Vargas, Victor Hugo Borja-Aburto, Celia Boukadida, Cristobal Chaidez-Quiroz, Juan Bautista Chale-Dzul, Ricardo Ciria Merce, Andreu Comas-Garcia, Celida Duque Molina, Julissa Enciso-Ibarra, Jose Antonio Enciso-Moreno, Gloria Ele…	Laboratorio Central de Epidemiologia (LCE)	Unidad de Genomica Avanzada
EPI_ISL_3568813	Consorcio Mexicano de Vigilancia Genomica (CoViGen-Mex). Authors (in alphabetical order): Julio Elias Alvarado-Yaah, Carlos F. Arias, Santiago avila-Rios, Eduardo Becerril-Vargas, Victor Hugo Borja-Aburto, Celia Boukadida, Cristobal Chaidez-Quiroz, Juan Bautista Chale-Dzul, Ricardo Ciria Merce, Andreu Comas-Garcia, Celida Duque Molina, Julissa Enciso-Ibarra, Jose Antonio Enciso-Moreno, Gloria Ele…	Laboratorio Central de Epidemiologia (LCE)	Unidad de Genomica Avanzada
EPI_ISL_3568815	Consorcio Mexicano de Vigilancia Genomica (CoViGen-Mex). Authors (in alphabetical order): Julio Elias Alvarado-Yaah, Carlos F. Arias, Santiago avila-Rios, Eduardo Becerril-Vargas, Victor Hugo Borja-Aburto, Celia Boukadida, Cristobal Chaidez-Quiroz, Juan Bautista Chale-Dzul, Ricardo Ciria Merce, Andreu Comas-Garcia, Celida Duque Molina, Julissa Enciso-Ibarra, Jose Antonio Enciso-Moreno, Gloria Ele…	Laboratorio Central de Epidemiologia (LCE)	Unidad de Genomica Avanzada
EPI_ISL_3587052	Abigail C. Shockey, Alicia J. Mooney, Erika M. Hanson, Tonya Danz, Richard Griesser, Sara Wagner, Kelsey R. Florek	Wisconsin State Laboratory of Hygiene Communicable Disease Division	Wisconsin State Laboratory of Hygiene Communicable Disease Division
EPI_ISL_3685607	Dakota Howard,Dhwani Batra,Peter Cook,Kara Moser,Adrian Paskey,Jason Caravas,Benjamin Rambo-Martin,Shatavia Morrison,Christopher Gulvick,Scott Sammons,Yvette Unoarumhi,Darlene Wagner,Matthew Schmerer,Minoo Agarwal,Eyad Almasri,Debbie Boles,Ayla Burns,Nuthawin Charoensri,Oren Cohen,Susan Countryman,Mary Cristobal,Bobbi Croy,Suzanne Dale,Hrushikesh Deshmukh,Amanda Douglas,Vincent Drouillon,Marcia E…	Laboratory Corporation of America	Centers for Disease Control and Prevention Division of Viral Diseases, Pathogen Discovery
EPI_ISL_3687034	Dakota Howard,Dhwani Batra,Peter Cook,Kara Moser,Adrian Paskey,Jason Caravas,Benjamin Rambo-Martin,Shatavia Morrison,Christopher Gulvick,Scott Sammons,Yvette Unoarumhi,Darlene Wagner,Matthew Schmerer,Minoo Agarwal,Eyad Almasri,Debbie Boles,Ayla Burns,Nuthawin Charoensri,Oren Cohen,Susan Countryman,Mary Cristobal,Bobbi Croy,Suzanne Dale,Hrushikesh Deshmukh,Amanda Douglas,Vincent Drouillon,Marcia E…	Laboratory Corporation of America	Centers for Disease Control and Prevention Division of Viral Diseases, Pathogen Discovery
EPI_ISL_3687470	Dakota Howard,Dhwani Batra,Peter Cook,Kara Moser,Adrian Paskey,Jason Caravas,Benjamin Rambo-Martin,Shatavia Morrison,Christopher Gulvick,Scott Sammons,Yvette Unoarumhi,Darlene Wagner,Matthew Schmerer,Minoo Agarwal,Eyad Almasri,Debbie Boles,Ayla Burns,Nuthawin Charoensri,Oren Cohen,Susan Countryman,Mary Cristobal,Bobbi Croy,Suzanne Dale,Hrushikesh Deshmukh,Amanda Douglas,Vincent Drouillon,Marcia E…	Laboratory Corporation of America	Centers for Disease Control and Prevention Division of Viral Diseases, Pathogen Discovery
EPI_ISL_3710515	Gage Moreno, Katarina Braun, et al. AIDS Vaccine Research Laboratories	University of Wisconsin-Madison AIDS Vaccine Research Laboratories	University of Wisconsin-Madison AIDS Vaccine Research Laboratories
EPI_ISL_3710544	Ying Tao, Yan Li, Jing Zhang, Anna Kelleher, Brian Lynch, Anna Uehara, Peter Cook, Han Jia Justin Ng, Rachel Marine, Clinton R. Paden, Dhwani Batra, Haibin Wang, Tara Coalter, Jasmine Padilla, Morgan Davis, Mili Sheth, Sarah Nobles, Mark Burroughs, Justin Lee, Adam Retchless, Suxiang Tong	Michael E. Debakey VA Medical Center	Genomics and Discovery, Respiratory Viruses Branch, Division of Viral Diseases, Centers for Disease Control and Prevention
EPI_ISL_3751973	Dakota Howard,Dhwani Batra,Peter Cook,Kara Moser,Adrian Paskey,Jason Caravas,Benjamin Rambo-Martin,Shatavia Morrison,Christopher Gulvick,Scott Sammons,Yvette Unoarumhi,Darlene Wagner,Matthew Schmerer,Minoo Agarwal,Eyad Almasri,Debbie Boles,Ayla Burns,Nuthawin Charoensri,Oren Cohen,Susan Countryman,Mary Cristobal,Bobbi Croy,Suzanne Dale,Hrushikesh Deshmukh,Amanda Douglas,Vincent Drouillon,Marcia E…	Laboratory Corporation of America	Centers for Disease Control and Prevention Division of Viral Diseases, Pathogen Discovery
EPI_ISL_3769097	Claudia Wong-Arambula, Abril Rodriguez-Maldonado, Vanessa Rivero-Arredondo, Ariadna Medina-Benitez, Joaquin Quiroz-Mercado, Sergio Rangel-Guerrero, Maribel Gonzalez-Villa, Natividad Cruz-Ortiz, Tatiana Nunez-Garcia, Gisela Barrera-Badillo, Lucia Hernandez-Rivas, Irma Lopez-Martinez, Ernesto Ramirez-Gonzalez.	LESP Tabasco	Instituto de Diagnostico y Referencia Epidemiologicos (INDRE)
EPI_ISL_3769098	Claudia Wong-Arambula, Abril Rodriguez-Maldonado, Vanessa Rivero-Arredondo, Ariadna Medina-Benitez, Joaquin Quiroz-Mercado, Sergio Rangel-Guerrero, Maribel Gonzalez-Villa, Natividad Cruz-Ortiz, Tatiana Nunez-Garcia, Gisela Barrera-Badillo, Lucia Hernandez-Rivas, Irma Lopez-Martinez, Ernesto Ramirez-Gonzalez.	LESP Aguascalientes	Instituto de Diagnostico y Referencia Epidemiologicos (INDRE)
EPI_ISL_3773674	Moates,D., Van Der Pol,W.J., Hendrickson,R.C., Lefkowitz,E.J., Leal,S.M.	Pathology, UAB	Pathology, UAB
EPI_ISL_3805714	Consorcio Mexicano de Vigilancia Genomica (CoViGen-Mex). Authors (in alphabetical order): Julio Elias Alvarado-Yaah, Carlos F. Arias, Santiago avila-Rios, Eduardo Becerril-Vargas, Victor Hugo Borja-Aburto, Celia Boukadida, Cristobal Chaidez-Quiroz, Juan Bautista Chale-Dzul, Ricardo Ciria Merce, Andreu Comas-Garcia, Celida Duque Molina, Julissa Enciso-Ibarra, Jose Antonio Enciso-Moreno, Gloria Ele…	Laboratorio Central de Epidemiologi¬≠a (LCE)	Unidad de Genomica Avanzada
EPI_ISL_1080867	S. Wesley Long, Randall J. Olsen, Paul A. Christensen, Sishir Subedi, Robert Olson, James J. Davis, Matthew Ojeda Saavedra, Prasanti Yerramilli, Layne Pruitt, Kristina Reppond, Madison N. Shyer, Jessica Cambric, Ilya J. Finkelstein, Jimmy Gollihar, and James M. Musser	Houston Methodist Hospital	Houston Methodist Hospital
EPI_ISL_1191568	Sarah Schmedes, Jason Blanton	Florida Bureau of Public Health Laboratories	Florida Bureau of Public Health Laboratories
EPI_ISL_1236465	S. Wesley Long, Randall J. Olsen, Paul A. Christensen, Sishir Subedi, Robert Olson, James J. Davis, Matthew Ojeda Saavedra, Prasanti Yerramilli, Layne Pruitt, Kristina Reppond, Madison N. Shyer, Jessica Cambric, Ilya J. Finkelstein, Jimmy Gollihar, and James M. Musser	Houston Methodist Hospital	Houston Methodist Hospital
EPI_ISL_1305318	S. Wesley Long, Randall J. Olsen, Paul A. Christensen, Sishir Subedi, Robert Olson, James J. Davis, Matthew Ojeda Saavedra, Prasanti Yerramilli, Layne Pruitt, Kristina Reppond, Madison N. Shyer, Jessica Cambric, Ilya J. Finkelstein, Jimmy Gollihar, and James M. Musser	Houston Methodist Hospital	Houston Methodist Hospital
EPI_ISL_1305386	S. Wesley Long, Randall J. Olsen, Paul A. Christensen, Sishir Subedi, Robert Olson, James J. Davis, Matthew Ojeda Saavedra, Prasanti Yerramilli, Layne Pruitt, Kristina Reppond, Madison N. Shyer, Jessica Cambric, Ilya J. Finkelstein, Jimmy Gollihar, and James M. Musser	Houston Methodist Hospital	Houston Methodist Hospital
EPI_ISL_1402339	Bezdicek M., Lengerova M., Svaton J.	CMBG FN Brno	CMBG FN Brno
EPI_ISL_1446255	Ruth Ann Luna, Jennifer K. Spinler, James Dunn, James Versalovic, Ila Singh	Texas Children's Hospital	Texas Children's Microbiome Center
EPI_ISL_1481060	Dakota Howard, Dhwani Batra, Peter W. Cook, Kara Moser, Adrian Paskey, Jason Caravas, Benjamin Rambo-Martin, Shatavia Morrison, Christopher Gulvick, Scott Sammons, Yvette Unoarumhi, Darlene Wagner, Matthew Schmerer, Minoo Agarwal, Eyad Almasri, Debbie Boles, Ayla Burns, Nuthawin Charoensri, Oren Cohen, Susan Countryman, Mary Ann Cristobal, Bobbi Croy, Suzanne Dale, Hrushikesh Deshmukh, Amanda Dou…	Laboratory Corporation of America	Centers for Disease Control and Prevention Division of Viral Diseases, Pathogen Discovery
EPI_ISL_1543535	Henry Lee, Michael Hammerling, Melissa Hopkins, Cybill del Castillo, Shinyoung Clair Kang, William Ward, Pradeep Bugga, Sol Rey, Dylan Law, Katharine Nelson, Haiping Hao, Jon Laurent	Pandemic Response Lab - NYC	Pandemic Response Lab, R&D
EPI_ISL_1543695	Henry Lee, Michael Hammerling, Melissa Hopkins, Cybill del Castillo, Shinyoung Clair Kang, William Ward, Pradeep Bugga, Sol Rey, Dylan Law, Katharine Nelson, Haiping Hao, Jon Laurent	Pandemic Response Lab - NYC	Pandemic Response Lab, R&D
EPI_ISL_1581817	Dakota Howard, Dhwani Batra, Peter W. Cook, Kara Moser, Adrian Paskey, Jason Caravas, Benjamin Rambo-Martin, Shatavia Morrison, Christopher Gulvick, Scott Sammons, Yvette Unoarumhi, Darlene Wagner, Matthew Schmerer, Eileen de Feo, Jan Antico, Christine Tran, Matthew Tolentino, Shannon Wickline, Kim Gietzen, Brad Sickler, Jingtao Liu, Eric Allen, Phil Febbo, Nicole L. Washington, Simon White, Gera…	Helix/Illumina	Centers for Disease Control and Prevention Division of Viral Diseases, Pathogen Discovery
EPI_ISL_1581907	Dakota Howard, Dhwani Batra, Peter W. Cook, Kara Moser, Adrian Paskey, Jason Caravas, Benjamin Rambo-Martin, Shatavia Morrison, Christopher Gulvick, Scott Sammons, Yvette Unoarumhi, Darlene Wagner, Matthew Schmerer, S. H. Rosenthal, A. Gerasimova, R. M. Kagan, B. Anderson, M. Hua, Y. Liu, L.E. Bernstein, K.E. Livingston, A. Perez, I. A. Shlyakhter, R. V. Rolando, R. Owen, P. Tanpaiboon, F. Lacbaw…	Quest Diagnostics Incorporated	Centers for Disease Control and Prevention Division of Viral Diseases, Pathogen Discovery
EPI_ISL_1581924	Dakota Howard, Dhwani Batra, Peter W. Cook, Kara Moser, Adrian Paskey, Jason Caravas, Benjamin Rambo-Martin, Shatavia Morrison, Christopher Gulvick, Scott Sammons, Yvette Unoarumhi, Darlene Wagner, Matthew Schmerer, S. H. Rosenthal, A. Gerasimova, R. M. Kagan, B. Anderson, M. Hua, Y. Liu, L.E. Bernstein, K.E. Livingston, A. Perez, I. A. Shlyakhter, R. V. Rolando, R. Owen, P. Tanpaiboon, F. Lacbaw…	Quest Diagnostics Incorporated	Centers for Disease Control and Prevention Division of Viral Diseases, Pathogen Discovery
EPI_ISL_1593414	Lisa Wingerter	North Dakota Department of Health, Public Health Laboratory	North Dakota Department of Health, Public Health Laboratory
EPI_ISL_1593415	Lisa Wingerter	North Dakota Department of Health, Public Health Laboratory	North Dakota Department of Health, Public Health Laboratory
EPI_ISL_1593416	Lisa Wingerter	North Dakota Department of Health, Public Health Laboratory	North Dakota Department of Health, Public Health Laboratory
EPI_ISL_1593417	Lisa Wingerter	North Dakota Department of Health, Public Health Laboratory	North Dakota Department of Health, Public Health Laboratory
EPI_ISL_1614351	Dakota Howard, Dhwani Batra, Peter W. Cook, Kara Moser, Adrian Paskey, Jason Caravas, Benjamin Rambo-Martin, Shatavia Morrison, Christopher Gulvick, Scott Sammons, Yvette Unoarumhi, Darlene Wagner, Matthew Schmerer, Harry Gao, Mickey Li, John Gao, Joseph Fierro, Benafsh Sapra, Becky Tsai, Yan Meng, Doreen Ng, James Xie, Clinton R. Paden, Duncan MacCannell	Fulgent Genetics	Centers for Disease Control and Prevention Division of Viral Diseases, Pathogen Discovery
EPI_ISL_1621238	Ruth Ann Luna, Jennifer K. Spinler, James Dunn, James Versalovic, Ila Singh	Texas Children's Hospital	Texas Children's Microbiome Center
EPI_ISL_1632821	Antonio Grimaldi Patrizia Annunziata Francesco Panariello Biancamaria Pierri Claudia Tiberio Teresa Giuliano Valentina Bouche Chiara Colantuono Maria Concetta Cuomo Denise Di Concilio Lucio Di Filippo Anna Manfredi Marcello Salvi Antonio Limone Luigi Atripaldi Pellegrino Cerino Andrea Ballabio Davide Cacchiarelli	Istituto Zooprofilattico Sperimentale del Mezzogiorno	Telethon Institute of Genetics and Medicine (TIGEM)
EPI_ISL_1660603	Rashmi Tuladhar, Bonnie Oh, Jenny Zhang, Maliha Rahman, Mayela Pedrueza, Anita Pokharel, Lorraine Rodriguez, Myong Koag, Chun Wang, Rachel Lee, Grace Kubin	Texas Department of State Health Services (TXDSHS)	Texas Department of State Health Services (TXDSHS)
EPI_ISL_1660604	Rashmi Tuladhar, Bonnie Oh, Jenny Zhang, Maliha Rahman, Mayela Pedrueza, Anita Pokharel, Lorraine Rodriguez, Myong Koag, Chun Wang, Rachel Lee, Grace Kubin	Texas Department of State Health Services (TXDSHS)	Texas Department of State Health Services (TXDSHS)
EPI_ISL_1660615	Rashmi Tuladhar, Bonnie Oh, Jenny Zhang, Maliha Rahman, Mayela Pedrueza, Anita Pokharel, Lorraine Rodriguez, Myong Koag, Chun Wang, Rachel Lee, Grace Kubin	Texas Department of State Health Services (TXDSHS)	Texas Department of State Health Services (TXDSHS)
EPI_ISL_1662894	C. Paul Morris, Chun Huai Luo, Adannaya Amadi, Matthew Schwartz, Heba H. Mostafa	Johns Hopkins Hospital Department of Pathology	Johns Hopkins Hospital Department of Pathology
EPI_ISL_1662895	C. Paul Morris, Chun Huai Luo, Adannaya Amadi, Matthew Schwartz, Heba H. Mostafa	Johns Hopkins Hospital Department of Pathology	Johns Hopkins Hospital Department of Pathology
EPI_ISL_1662898	C. Paul Morris, Chun Huai Luo, Adannaya Amadi, Matthew Schwartz, Heba H. Mostafa	Johns Hopkins Hospital Department of Pathology	Johns Hopkins Hospital Department of Pathology
EPI_ISL_1662899	C. Paul Morris, Chun Huai Luo, Adannaya Amadi, Matthew Schwartz, Heba H. Mostafa	Johns Hopkins Hospital Department of Pathology	Johns Hopkins Hospital Department of Pathology
EPI_ISL_1662923	C. Paul Morris, Chun Huai Luo, Adannaya Amadi, Matthew Schwartz, Heba H. Mostafa	Johns Hopkins Hospital Department of Pathology	Johns Hopkins Hospital Department of Pathology
EPI_ISL_1662924	C. Paul Morris, Chun Huai Luo, Adannaya Amadi, Matthew Schwartz, Heba H. Mostafa	Johns Hopkins Hospital Department of Pathology	Johns Hopkins Hospital Department of Pathology
EPI_ISL_1690949	Dakota Howard, Dhwani Batra, Peter W. Cook, Kara Moser, Adrian Paskey, Jason Caravas, Benjamin Rambo-Martin, Shatavia Morrison, Christopher Gulvick, Scott Sammons, Yvette Unoarumhi, Darlene Wagner, Matthew Schmerer, Eileen de Feo, Jan Antico, Christine Tran, Matthew Tolentino, Shannon Wickline, Kim Gietzen, Brad Sickler, Jingtao Liu, Eric Allen, Phil Febbo, Nicole L. Washington, Simon White, Gera…	Helix/Illumina	Centers for Disease Control and Prevention Division of Viral Diseases, Pathogen Discovery
EPI_ISL_1694764	Jade Wang, et al.	OCME Office Of Chief Medical Examiner	New York City Public Health Laboratory
EPI_ISL_1716874	P. Hemarajata et al.	UCLA Clinical Micro Lab	Los Angeles County Public Health Laboratories
EPI_ISL_1797003	Dakota Howard, Dhwani Batra, Peter W. Cook, Kara Moser, Adrian Paskey, Jason Caravas, Benjamin Rambo-Martin, Shatavia Morrison, Christopher Gulvick, Scott Sammons, Yvette Unoarumhi, Darlene Wagner, Matthew Schmerer, Eileen de Feo, Jan Antico, Christine Tran, Matthew Tolentino, Shannon Wickline, Kim Gietzen, Brad Sickler, Jingtao Liu, Eric Allen, Phil Febbo, Nicole L. Washington, Simon White, Gera…	Helix/Illumina	Centers for Disease Control and Prevention Division of Viral Diseases, Pathogen Discovery
EPI_ISL_1801815	Dakota Howard, Dhwani Batra, Peter W. Cook, Kara Moser, Adrian Paskey, Jason Caravas, Benjamin Rambo-Martin, Shatavia Morrison, Christopher Gulvick, Scott Sammons, Yvette Unoarumhi, Darlene Wagner, Matthew Schmerer, Minoo Agarwal, Eyad Almasri, Debbie Boles, Ayla Burns, Nuthawin Charoensri, Oren Cohen, Susan Countryman, Mary Ann Cristobal, Bobbi Croy, Suzanne Dale, Hrushikesh Deshmukh, Amanda Dou…	Laboratory Corporation of America	Centers for Disease Control and Prevention Division of Viral Diseases, Pathogen Discovery
EPI_ISL_1813921	Nicole L Washington, Simon White, Geraint Levan, Kelly Schiabor Barrett, Elizabeth Cirulli, Alexandre Bolze, Charlotte Rivera-Garcia, Ryan Cho, Jason Nguyen, Sherry Wang, Jimmy Ramirez, Celena Andrade, Alice Summerfield, Tyler Cassens, Efren Sandoval, Francisco Tanudjaja, Magnus Isaksson, William Lee, David Becker, Marc Laurent, James Lu + SEARCH	EXCITE Lab	Andersen lab at Scripps Research
EPI_ISL_1821406	CZB Cliahub Consortium	CA DPH Viral and Rickettsial Disease Laboratory	Chan-Zuckerberg Biohub
EPI_ISL_1912946	Claudia Wong-Arambula, Abril Rodriguez-Maldonado, Vanessa Rivero-Arredondo, Ariadna Medina-Benitez, Joaquin Quiroz-Mercado, Sergio Rangel-Guerrero, Natividad Cruz-Ortiz, Tatiana Nunez-Garcia, Gisela Barrera-Badillo, Lucia Hernandez-Rivas, Irma Lopez-Martinez, Ernesto Ramirez-Gonzalez.	LESP Veracruz	Instituto de Diagnostico y Referencia Epidemiologicos (INDRE)
EPI_ISL_1930773	Dakota Howard, Dhwani Batra, Peter W. Cook, Kara Moser, Adrian Paskey, Jason Caravas, Benjamin Rambo-Martin, Shatavia Morrison, Christopher Gulvick, Scott Sammons, Yvette Unoarumhi, Darlene Wagner, Matthew Schmerer, Minoo Agarwal, Eyad Almasri, Debbie Boles, Ayla Burns, Nuthawin Charoensri, Oren Cohen, Susan Countryman, Mary Ann Cristobal, Bobbi Croy, Suzanne Dale, Hrushikesh Deshmukh, Amanda Dou…	Laboratory Corporation of America	Centers for Disease Control and Prevention Division of Viral Diseases, Pathogen Discovery
EPI_ISL_1935628	Kirsten St. George, Daryl M. Lamson, Alexis Russell, Matthew Shudt, Melissa A Leisner, Jonathan Plitnick, Catharine Prussing, Navjot Singh, John Kelly, Erasmus Schneider, Erica Lasek-Nesselquist	NYC Pandemic Response Lab	Wadsworth Center, New York State Department of Health
EPI_ISL_1935629	Kirsten St. George, Daryl M. Lamson, Alexis Russell, Matthew Shudt, Melissa A Leisner, Jonathan Plitnick, Catharine Prussing, Navjot Singh, John Kelly, Erasmus Schneider, Erica Lasek-Nesselquist	NORTHWELL HEALTH LABORATORIES	Wadsworth Center, New York State Department of Health
EPI_ISL_2090889	Suppiah J, Kamel K, Mohd Zawawi Z, Azizan MA, Ramly N, Robert F, Thayan R	Institute for Medical Research, Infectious Disease Research Centre, National Institutes of Health, Ministry of Health Malaysia	Institute for Medical Research, Infectious Disease Research Centre, National Institutes of Health, Ministry of Health Malaysia
EPI_ISL_2098737	Jeremy Wang, Alexander Rubinsteyn, Colleen Rice, Jose Luis Torres Castillo, Brianna de la Houssaye, Jason Smedberg, Shawn Hawken, Melissa Miller, Corbin Jones, Robert Hagan	Clinical Molecular Microbiology Laboratory, UNC Hospitals	Jeremy Wang
EPI_ISL_2103364	C. Paul Morris, Chun Huai Luo, Adannaya Amadi, Nicholas Gallagher, Matthew Schwartz, Heba H. Mostafa	Johns Hopkins Hospital Department of Pathology	Johns Hopkins Hospital Department of Pathology
EPI_ISL_2103365	C. Paul Morris, Chun Huai Luo, Adannaya Amadi, Nicholas Gallagher, Matthew Schwartz, Heba H. Mostafa	Johns Hopkins Hospital Department of Pathology	Johns Hopkins Hospital Department of Pathology
EPI_ISL_2135034	Ruth Ann Luna, Jennifer K. Spinler, James Dunn, James Versalovic, Ila Singh	Texas Children's Hospital	Texas Children's Microbiome Center
EPI_ISL_2135035	Ruth Ann Luna, Jennifer K. Spinler, James Dunn, James Versalovic, Ila Singh	Texas Children's Hospital	Texas Children's Microbiome Center
EPI_ISL_2139635	Rafia Razzaque, Eugene Yeboah, Vanda Makris, Laura Tsaknaridis, John Fontana and Shane Sevey	Oregon State Public Health Laboratory	Oregon State Public Health Laboratory
EPI_ISL_2146743	Dakota Howard, Dhwani Batra, Peter W. Cook, Kara Moser, Adrian Paskey, Jason Caravas, Benjamin Rambo-Martin, Shatavia Morrison, Christopher Gulvick, Scott Sammons, Yvette Unoarumhi, Darlene Wagner, Matthew Schmerer, Cyndi Clark, Patrick Campbell, Rob Case, Vikramsinha Ghorpade, Holly Houdeshell, Ola Kvalvaag, Dillon Nall, Ethan Sanders, Alec Vest, Shaun Westlund, Matthew Hardison, Clinton R. Pade…	Aegis Sciences Corporation	Centers for Disease Control and Prevention Division of Viral Diseases, Pathogen Discovery
EPI_ISL_2157357	Paola Resende, Mitzi Castro, Claudia D√≠az, Sandra Paola Paz, Luciana Appolinario, Fernando Motta, Anna Carolina Paixao, Ana Carolina Mendonca, Alice Sampaio Rocha, Taina Venas, Eilisa Cavalcante Pereira, Renata Serrano Lopes, Marilda Siqueira on behalf of the Fiocruz COVID-19 Genomic Surveillance Network	Red - Regional de Vigilancia Gen√≥mica del COVID-19	Laboratory of Respiratory Viruses and Measles, Oswaldo Cruz Institute, FIOCRUZ
EPI_ISL_2157358	Paola Resende, Mitzi Castro, Claudia D√≠az, Sandra Paola Paz, Luciana Appolinario, Fernando Motta, Anna Carolina Paixao, Ana Carolina Mendonca, Alice Sampaio Rocha, Taina Venas, Eilisa Cavalcante Pereira, Renata Serrano Lopes, Marilda Siqueira on behalf of the Fiocruz COVID-19 Genomic Surveillance Network	Red - Regional de Vigilancia Gen√≥mica del COVID-19	Laboratory of Respiratory Viruses and Measles, Oswaldo Cruz Institute, FIOCRUZ
EPI_ISL_2158310	Claudia Wong-Arambula, Abril Rodriguez-Maldonado, Vanessa Rivero-Arredondo, Ariadna Medina-Benitez, Joaquin Quiroz-Mercado, Sergio Rangel-Guerrero, Natividad Cruz-Ortiz, Tatiana Nunez-Garcia, Gisela Barrera-Badillo, Lucia Hernandez-Rivas, Irma Lopez-Martinez, Ernesto Ramirez-Gonzalez.	LESP Jalisco	Instituto de Diagnostico y Referencia Epidemiologicos (INDRE)
EPI_ISL_2158313	Claudia Wong-Arambula, Abril Rodriguez-Maldonado, Vanessa Rivero-Arredondo, Ariadna Medina-Benitez, Joaquin Quiroz-Mercado, Sergio Rangel-Guerrero, Natividad Cruz-Ortiz, Tatiana Nunez-Garcia, Gisela Barrera-Badillo, Lucia Hernandez-Rivas, Irma Lopez-Martinez, Ernesto Ramirez-Gonzalez.	LESP Nuevo Leon	Instituto de Diagnostico y Referencia Epidemiologicos (INDRE)
EPI_ISL_2158314	Claudia Wong-Arambula, Abril Rodriguez-Maldonado, Vanessa Rivero-Arredondo, Ariadna Medina-Benitez, Joaquin Quiroz-Mercado, Sergio Rangel-Guerrero, Natividad Cruz-Ortiz, Tatiana Nunez-Garcia, Gisela Barrera-Badillo, Lucia Hernandez-Rivas, Irma Lopez-Martinez, Ernesto Ramirez-Gonzalez.	LESP Morelos	Instituto de Diagnostico y Referencia Epidemiologicos (INDRE)
EPI_ISL_2178754	Hidalgo-Miranda A, Cedro-Tanda A, Mendoza-Vargas A, Reyes-Grajeda JP, Cisneros-Villanueva M, Orjuela-Rodr√≠guez M, Abraham Campos-Romero, Moreno-Camacho Jos√© Luis, Rodriguez-Gallegos Jorge, Luna-Ruiz Marco, Gonzalez-Barrera D, Rangel-DeLeon D, Munguia-Garza P, Ramirez-Vega O, Escobar-Arrazola, M, Herrera-Montalvo LA.	Salud Digna	Instituto Nacional de Medicina Genomica
EPI_ISL_2178756	Hidalgo-Miranda A, Cedro-Tanda A, Mendoza-Vargas A, Reyes-Grajeda JP, Cisneros-Villanueva M, Orjuela-Rodr√≠guez M, Abraham Campos-Romero, Moreno-Camacho Jos√© Luis, Rodriguez-Gallegos Jorge, Luna-Ruiz Marco, Gonzalez-Barrera D, Rangel-DeLeon D, Munguia-Garza P, Ramirez-Vega O, Escobar-Arrazola, M, Herrera-Montalvo LA.	Salud Digna	Instituto Nacional de Medicina Genomica
EPI_ISL_2189945	Randall J. Olsen, Paul A. Christensen, S. Wesley Long, Sishir Subedi, Robert Olson, Marcus Nguyen, James J. Davis, Matthew Ojeda Saavedra, Prasanti Yerramilli, Layne Pruitt, Kristina Reppond, Madison N. Shyer, Jessica Cambric, Ryan Gadd, Ilya J. Finkelstein, Jimmy Gollihar, and James M. Musser	Houston Methodist Hospital	Houston Methodist Hospital
EPI_ISL_2190478	Randall J. Olsen, Paul A. Christensen, S. Wesley Long, Sishir Subedi, Robert Olson, Marcus Nguyen, James J. Davis, Matthew Ojeda Saavedra, Prasanti Yerramilli, Layne Pruitt, Kristina Reppond, Madison N. Shyer, Jessica Cambric, Ryan Gadd, Ilya J. Finkelstein, Jimmy Gollihar, and James M. Musser	Houston Methodist Hospital	Houston Methodist Hospital
EPI_ISL_2190695	Randall J. Olsen, Paul A. Christensen, S. Wesley Long, Sishir Subedi, Robert Olson, Marcus Nguyen, James J. Davis, Matthew Ojeda Saavedra, Prasanti Yerramilli, Layne Pruitt, Kristina Reppond, Madison N. Shyer, Jessica Cambric, Ryan Gadd, Ilya J. Finkelstein, Jimmy Gollihar, and James M. Musser	Houston Methodist Hospital	Houston Methodist Hospital
EPI_ISL_2190713	Randall J. Olsen, Paul A. Christensen, S. Wesley Long, Sishir Subedi, Robert Olson, Marcus Nguyen, James J. Davis, Matthew Ojeda Saavedra, Prasanti Yerramilli, Layne Pruitt, Kristina Reppond, Madison N. Shyer, Jessica Cambric, Ryan Gadd, Ilya J. Finkelstein, Jimmy Gollihar, and James M. Musser	Houston Methodist Hospital	Houston Methodist Hospital
EPI_ISL_2190726	Randall J. Olsen, Paul A. Christensen, S. Wesley Long, Sishir Subedi, Robert Olson, Marcus Nguyen, James J. Davis, Matthew Ojeda Saavedra, Prasanti Yerramilli, Layne Pruitt, Kristina Reppond, Madison N. Shyer, Jessica Cambric, Ryan Gadd, Ilya J. Finkelstein, Jimmy Gollihar, and James M. Musser	Houston Methodist Hospital	Houston Methodist Hospital
EPI_ISL_2190759	Randall J. Olsen, Paul A. Christensen, S. Wesley Long, Sishir Subedi, Robert Olson, Marcus Nguyen, James J. Davis, Matthew Ojeda Saavedra, Prasanti Yerramilli, Layne Pruitt, Kristina Reppond, Madison N. Shyer, Jessica Cambric, Ryan Gadd, Ilya J. Finkelstein, Jimmy Gollihar, and James M. Musser	Houston Methodist Hospital	Houston Methodist Hospital
EPI_ISL_2190792	Randall J. Olsen, Paul A. Christensen, S. Wesley Long, Sishir Subedi, Robert Olson, Marcus Nguyen, James J. Davis, Matthew Ojeda Saavedra, Prasanti Yerramilli, Layne Pruitt, Kristina Reppond, Madison N. Shyer, Jessica Cambric, Ryan Gadd, Ilya J. Finkelstein, Jimmy Gollihar, and James M. Musser	Houston Methodist Hospital	Houston Methodist Hospital
EPI_ISL_2191074	Randall J. Olsen, Paul A. Christensen, S. Wesley Long, Sishir Subedi, Robert Olson, Marcus Nguyen, James J. Davis, Matthew Ojeda Saavedra, Prasanti Yerramilli, Layne Pruitt, Kristina Reppond, Madison N. Shyer, Jessica Cambric, Ryan Gadd, Ilya J. Finkelstein, Jimmy Gollihar, and James M. Musser	Houston Methodist Hospital	Houston Methodist Hospital
EPI_ISL_2202736	Adriana Heguy, Dacia Dimartino, Emily Guzman, Christian Marier, Peter Meyn, Sitharam Ramaswami, Gael Westby, Paul Zappile, Yutong Zhang, Paolo Cotzia, Guiqing Wang	NYU Langone Health	Departments of Pathology and Medicine, New York University School of Medicine
EPI_ISL_2203183	Randall J. Olsen, Paul A. Christensen, S. Wesley Long, Sishir Subedi, Robert Olson, Marcus Nguyen, James J. Davis, Matthew Ojeda Saavedra, Prasanti Yerramilli, Layne Pruitt, Kristina Reppond, Madison N. Shyer, Jessica Cambric, Ryan Gadd, Ilya J. Finkelstein, Jimmy Gollihar, and James M. Musser	Houston Methodist Hospital	Houston Methodist Hospital
EPI_ISL_2203288	Randall J. Olsen, Paul A. Christensen, S. Wesley Long, Sishir Subedi, Robert Olson, Marcus Nguyen, James J. Davis, Matthew Ojeda Saavedra, Prasanti Yerramilli, Layne Pruitt, Kristina Reppond, Madison N. Shyer, Jessica Cambric, Ryan Gadd, Ilya J. Finkelstein, Jimmy Gollihar, and James M. Musser	Houston Methodist Hospital	Houston Methodist Hospital
EPI_ISL_2203646	Dakota Howard, Dhwani Batra, Peter W. Cook, Kara Moser, Adrian Paskey, Jason Caravas, Benjamin Rambo-Martin, Shatavia Morrison, Christopher Gulvick, Scott Sammons, Yvette Unoarumhi, Darlene Wagner, Matthew Schmerer, S. H. Rosenthal, A. Gerasimova, R. M. Kagan, B. Anderson, M. Hua, Y. Liu, L.E. Bernstein, K.E. Livingston, A. Perez, I. A. Shlyakhter, R. V. Rolando, R. Owen, P. Tanpaiboon, F. Lacbaw…	Quest Diagnostics Incorporated	Centers for Disease Control and Prevention Division of Viral Diseases, Pathogen Discovery
EPI_ISL_2205506	Randall J. Olsen, Paul A. Christensen, S. Wesley Long, Sishir Subedi, Robert Olson, Marcus Nguyen, James J. Davis, Matthew Ojeda Saavedra, Prasanti Yerramilli, Layne Pruitt, Kristina Reppond, Madison N. Shyer, Jessica Cambric, Ryan Gadd, Ilya J. Finkelstein, Jimmy Gollihar, and James M. Musser	Houston Methodist Hospital	Houston Methodist Hospital
EPI_ISL_2205538	Randall J. Olsen, Paul A. Christensen, S. Wesley Long, Sishir Subedi, Robert Olson, Marcus Nguyen, James J. Davis, Matthew Ojeda Saavedra, Prasanti Yerramilli, Layne Pruitt, Kristina Reppond, Madison N. Shyer, Jessica Cambric, Ryan Gadd, Ilya J. Finkelstein, Jimmy Gollihar, and James M. Musser	Houston Methodist Hospital	Houston Methodist Hospital
EPI_ISL_2208296	Randall J. Olsen, Paul A. Christensen, S. Wesley Long, Sishir Subedi, Robert Olson, Marcus Nguyen, James J. Davis, Matthew Ojeda Saavedra, Prasanti Yerramilli, Layne Pruitt, Kristina Reppond, Madison N. Shyer, Jessica Cambric, Ryan Gadd, Ilya J. Finkelstein, Jimmy Gollihar, and James M. Musser	Houston Methodist Hospital	Houston Methodist Hospital
EPI_ISL_2211707	Randall J. Olsen, Paul A. Christensen, S. Wesley Long, Sishir Subedi, Robert Olson, Marcus Nguyen, James J. Davis, Matthew Ojeda Saavedra, Prasanti Yerramilli, Layne Pruitt, Kristina Reppond, Madison N. Shyer, Jessica Cambric, Ryan Gadd, Ilya J. Finkelstein, Jimmy Gollihar, and James M. Musser	Houston Methodist Hospital	Houston Methodist Hospital
EPI_ISL_2211965	Randall J. Olsen, Paul A. Christensen, S. Wesley Long, Sishir Subedi, Robert Olson, Marcus Nguyen, James J. Davis, Matthew Ojeda Saavedra, Prasanti Yerramilli, Layne Pruitt, Kristina Reppond, Madison N. Shyer, Jessica Cambric, Ryan Gadd, Ilya J. Finkelstein, Jimmy Gollihar, and James M. Musser	Houston Methodist Hospital	Houston Methodist Hospital
EPI_ISL_2211985	Randall J. Olsen, Paul A. Christensen, S. Wesley Long, Sishir Subedi, Robert Olson, Marcus Nguyen, James J. Davis, Matthew Ojeda Saavedra, Prasanti Yerramilli, Layne Pruitt, Kristina Reppond, Madison N. Shyer, Jessica Cambric, Ryan Gadd, Ilya J. Finkelstein, Jimmy Gollihar, and James M. Musser	Houston Methodist Hospital	Houston Methodist Hospital
EPI_ISL_2212100	Randall J. Olsen, Paul A. Christensen, S. Wesley Long, Sishir Subedi, Robert Olson, Marcus Nguyen, James J. Davis, Matthew Ojeda Saavedra, Prasanti Yerramilli, Layne Pruitt, Kristina Reppond, Madison N. Shyer, Jessica Cambric, Ryan Gadd, Ilya J. Finkelstein, Jimmy Gollihar, and James M. Musser	Houston Methodist Hospital	Houston Methodist Hospital
EPI_ISL_2212110	Randall J. Olsen, Paul A. Christensen, S. Wesley Long, Sishir Subedi, Robert Olson, Marcus Nguyen, James J. Davis, Matthew Ojeda Saavedra, Prasanti Yerramilli, Layne Pruitt, Kristina Reppond, Madison N. Shyer, Jessica Cambric, Ryan Gadd, Ilya J. Finkelstein, Jimmy Gollihar, and James M. Musser	Houston Methodist Hospital	Houston Methodist Hospital
EPI_ISL_2213520	Randall J. Olsen, Paul A. Christensen, S. Wesley Long, Sishir Subedi, Robert Olson, Marcus Nguyen, James J. Davis, Matthew Ojeda Saavedra, Prasanti Yerramilli, Layne Pruitt, Kristina Reppond, Madison N. Shyer, Jessica Cambric, Ryan Gadd, Ilya J. Finkelstein, Jimmy Gollihar, and James M. Musser	Houston Methodist Hospital	Houston Methodist Hospital
EPI_ISL_2216902	Randall J. Olsen, Paul A. Christensen, S. Wesley Long, Sishir Subedi, Robert Olson, Marcus Nguyen, James J. Davis, Matthew Ojeda Saavedra, Prasanti Yerramilli, Layne Pruitt, Kristina Reppond, Madison N. Shyer, Jessica Cambric, Ryan Gadd, Ilya J. Finkelstein, Jimmy Gollihar, and James M. Musser	Houston Methodist Hospital	Houston Methodist Hospital
EPI_ISL_2222838	Randall J. Olsen, Paul A. Christensen, S. Wesley Long, Sishir Subedi, Robert Olson, Marcus Nguyen, James J. Davis, Matthew Ojeda Saavedra, Prasanti Yerramilli, Layne Pruitt, Kristina Reppond, Madison N. Shyer, Jessica Cambric, Ryan Gadd, Ilya J. Finkelstein, Jimmy Gollihar, and James M. Musser	Houston Methodist Hospital	Houston Methodist Hospital
EPI_ISL_2222849	Randall J. Olsen, Paul A. Christensen, S. Wesley Long, Sishir Subedi, Robert Olson, Marcus Nguyen, James J. Davis, Matthew Ojeda Saavedra, Prasanti Yerramilli, Layne Pruitt, Kristina Reppond, Madison N. Shyer, Jessica Cambric, Ryan Gadd, Ilya J. Finkelstein, Jimmy Gollihar, and James M. Musser	Houston Methodist Hospital	Houston Methodist Hospital
EPI_ISL_2224495	Randall J. Olsen, Paul A. Christensen, S. Wesley Long, Sishir Subedi, Robert Olson, Marcus Nguyen, James J. Davis, Matthew Ojeda Saavedra, Prasanti Yerramilli, Layne Pruitt, Kristina Reppond, Madison N. Shyer, Jessica Cambric, Ryan Gadd, Ilya J. Finkelstein, Jimmy Gollihar, and James M. Musser	Houston Methodist Hospital	Houston Methodist Hospital
EPI_ISL_2224652	Randall J. Olsen, Paul A. Christensen, S. Wesley Long, Sishir Subedi, Robert Olson, Marcus Nguyen, James J. Davis, Matthew Ojeda Saavedra, Prasanti Yerramilli, Layne Pruitt, Kristina Reppond, Madison N. Shyer, Jessica Cambric, Ryan Gadd, Ilya J. Finkelstein, Jimmy Gollihar, and James M. Musser	Houston Methodist Hospital	Houston Methodist Hospital
EPI_ISL_2225500	Randall J. Olsen, Paul A. Christensen, S. Wesley Long, Sishir Subedi, Robert Olson, Marcus Nguyen, James J. Davis, Matthew Ojeda Saavedra, Prasanti Yerramilli, Layne Pruitt, Kristina Reppond, Madison N. Shyer, Jessica Cambric, Ryan Gadd, Ilya J. Finkelstein, Jimmy Gollihar, and James M. Musser	Houston Methodist Hospital	Houston Methodist Hospital
EPI_ISL_2245471	Gage Moreno, Katarina Braun, et al. AIDS Vaccine Research Laboratories	University of Wisconsin-Madison AIDS Vaccine Research Laboratories	University of Wisconsin-Madison AIDS Vaccine Research Laboratories
EPI_ISL_2277185	Laura Bankers, Molly C. Hetherington-Rauth, Diana Ir, Alexandria Rossheim, Shannon R. Matzinger, Sarah Elizabeth Totten, Emily A. Travanty	Colorado Department of Public Health and Environment	Colorado Department of Public Health and Environment
EPI_ISL_2277430	Laura Bankers, Molly C. Hetherington-Rauth, Diana Ir, Alexandria Rossheim, Shannon R. Matzinger, Sarah Elizabeth Totten, Emily A. Travanty	Colorado Department of Public Health and Environment	Colorado Department of Public Health and Environment
EPI_ISL_2304188	Sergio Buenestado Serrano, Pedro Sola Campoy, Laura P√©rez-Lago, Cristina Rodriguez-Grande, Marta Herranz Martin, Victor Manuel de la Cueva, Julia Su√°rez, Pilar Catal√°n, Patricia Mu√±oz, Dar√≠o Garc√≠a de Viedma	Hospital General Universitario Gregorio Mara√±√≥n	Hospital General Universitario Gregorio Mara√±√≥n
EPI_ISL_2305239	Dakota Howard, Dhwani Batra, Peter W. Cook, Kara Moser, Adrian Paskey, Jason Caravas, Benjamin Rambo-Martin, Shatavia Morrison, Christopher Gulvick, Scott Sammons, Yvette Unoarumhi, Darlene Wagner, Matthew Schmerer, Minoo Agarwal, Eyad Almasri, Debbie Boles, Ayla Burns, Nuthawin Charoensri, Oren Cohen, Susan Countryman, Mary Ann Cristobal, Bobbi Croy, Suzanne Dale, Hrushikesh Deshmukh, Amanda Dou…	Laboratory Corporation of America	Centers for Disease Control and Prevention Division of Viral Diseases, Pathogen Discovery
EPI_ISL_2305803	Dakota Howard, Dhwani Batra, Peter W. Cook, Kara Moser, Adrian Paskey, Jason Caravas, Benjamin Rambo-Martin, Shatavia Morrison, Christopher Gulvick, Scott Sammons, Yvette Unoarumhi, Darlene Wagner, Matthew Schmerer, Minoo Agarwal, Eyad Almasri, Debbie Boles, Ayla Burns, Nuthawin Charoensri, Oren Cohen, Susan Countryman, Mary Ann Cristobal, Bobbi Croy, Suzanne Dale, Hrushikesh Deshmukh, Amanda Dou…	Laboratory Corporation of America	Centers for Disease Control and Prevention Division of Viral Diseases, Pathogen Discovery
EPI_ISL_2308792	Kirsten St. George, Daryl M. Lamson, Alexis Russell, Matthew Shudt, Melissa A Leisner, Jonathan Plitnick, Catharine Prussing, Navjot Singh, John Kelly, Erasmus Schneider, Erica Lasek-Nesselquist	WESTCHESTER MEDICAL CENTER	Wadsworth Center, New York State Department of Health
EPI_ISL_2324521	Dakota Howard, Dhwani Batra, Peter W. Cook, Kara Moser, Adrian Paskey, Jason Caravas, Benjamin Rambo-Martin, Shatavia Morrison, Christopher Gulvick, Scott Sammons, Yvette Unoarumhi, Darlene Wagner, Matthew Schmerer, Minoo Agarwal, Eyad Almasri, Debbie Boles, Ayla Burns, Nuthawin Charoensri, Oren Cohen, Susan Countryman, Mary Ann Cristobal, Bobbi Croy, Suzanne Dale, Hrushikesh Deshmukh, Amanda Dou…	Laboratory Corporation of America	Centers for Disease Control and Prevention Division of Viral Diseases, Pathogen Discovery
EPI_ISL_2329357	SEARCH Alliance San Diego with Ashleigh Murphy, Jovan Shephard, Brett Austin	San Diego County Public Health Laboratory	Andersen lab at Scripps Research
EPI_ISL_2329364	SEARCH Alliance San Diego with Ashleigh Murphy, Jovan Shephard, Brett Austin	San Diego County Public Health Laboratory	Andersen lab at Scripps Research
EPI_ISL_2329433	SEARCH Alliance San Diego with Aaron Harding, Jacquelyn Berumen, Cathy Woerle, Liam McGinnis, Art Mendoza, Omid Bakhtar	Sharp HealthCare Laboratory	Andersen lab at Scripps Research
EPI_ISL_2329470	SEARCH Alliance San Diego with Ashleigh Murphy, Jovan Shephard, Brett Austin	San Diego County Public Health Laboratory	Andersen lab at Scripps Research
EPI_ISL_2329607	SEARCH Alliance San Diego with Ashleigh Murphy, Jovan Shephard, Brett Austin	San Diego County Public Health Laboratory	Andersen lab at Scripps Research
EPI_ISL_2343003	Claudia Wong-Arambula, Abril Rodriguez-Maldonado, Vanessa Rivero-Arredondo, Ariadna Medina-Benitez, Joaquin Quiroz-Mercado, Sergio Rangel-Guerrero, Natividad Cruz-Ortiz, Tatiana Nunez-Garcia, Gisela Barrera-Badillo, Lucia Hernandez-Rivas, Irma Lopez-Martinez, Ernesto Ramirez-Gonzalez.	LESP Yucatan	Instituto de Diagnostico y Referencia Epidemiologicos (INDRE)
EPI_ISL_2343004	Claudia Wong-Arambula, Abril Rodriguez-Maldonado, Vanessa Rivero-Arredondo, Ariadna Medina-Benitez, Joaquin Quiroz-Mercado, Sergio Rangel-Guerrero, Natividad Cruz-Ortiz, Tatiana Nunez-Garcia, Gisela Barrera-Badillo, Lucia Hernandez-Rivas, Irma Lopez-Martinez, Ernesto Ramirez-Gonzalez.	LESP Yucatan	Instituto de Diagnostico y Referencia Epidemiologicos (INDRE)
EPI_ISL_2362692	Claudia Wong-Arambula, Abril Rodriguez-Maldonado, Vanessa Rivero-Arredondo, Ariadna Medina-Benitez, Joaquin Quiroz-Mercado, Sergio Rangel-Guerrero, Natividad Cruz-Ortiz, Tatiana Nunez-Garcia, Gisela Barrera-Badillo, Lucia Hernandez-Rivas, Irma Lopez-Martinez, Ernesto Ramirez-Gonzalez.	LESP Guanajuato	Instituto de Diagnostico y Referencia Epidemiologicos (INDRE)
EPI_ISL_2362694	Claudia Wong-Arambula, Abril Rodriguez-Maldonado, Vanessa Rivero-Arredondo, Ariadna Medina-Benitez, Joaquin Quiroz-Mercado, Sergio Rangel-Guerrero, Natividad Cruz-Ortiz, Tatiana Nunez-Garcia, Gisela Barrera-Badillo, Lucia Hernandez-Rivas, Irma Lopez-Martinez, Ernesto Ramirez-Gonzalez.	LESP Ciudad de Mexico	Instituto de Diagnostico y Referencia Epidemiologicos (INDRE)
EPI_ISL_2362695	Claudia Wong-Arambula, Abril Rodriguez-Maldonado, Vanessa Rivero-Arredondo, Ariadna Medina-Benitez, Joaquin Quiroz-Mercado, Sergio Rangel-Guerrero, Natividad Cruz-Ortiz, Tatiana Nunez-Garcia, Gisela Barrera-Badillo, Lucia Hernandez-Rivas, Irma Lopez-Martinez, Ernesto Ramirez-Gonzalez.	LESP Tamaulipas	Instituto de Diagnostico y Referencia Epidemiologicos (INDRE)
EPI_ISL_2372012	Dakota Howard, Dhwani Batra, Peter W. Cook, Kara Moser, Adrian Paskey, Jason Caravas, Benjamin Rambo-Martin, Shatavia Morrison, Christopher Gulvick, Scott Sammons, Yvette Unoarumhi, Darlene Wagner, Matthew Schmerer, S. H. Rosenthal, A. Gerasimova, R. M. Kagan, B. Anderson, M. Hua, Y. Liu, L.E. Bernstein, K.E. Livingston, A. Perez, I. A. Shlyakhter, R. V. Rolando, R. Owen, P. Tanpaiboon, F. Lacbaw…	Quest Diagnostics Incorporated	Centers for Disease Control and Prevention Division of Viral Diseases, Pathogen Discovery
EPI_ISL_2373015	Ramon Lorenzo-Redondo, Lacy M. Simons, Taylor J. Dean, Chad J. Achenbach, Lawrence J. Jennings, Chao Qi, Michael G. Ison, Judd F. Hultquist, Egon A. Ozer	Northwestern Memorial Hospital	Northwestern University - Ozer Lab
EPI_ISL_2373044	Ramon Lorenzo-Redondo, Lacy M. Simons, Taylor J. Dean, Chad J. Achenbach, Lawrence J. Jennings, Chao Qi, Michael G. Ison, Judd F. Hultquist, Egon A. Ozer	Northwestern Memorial Hospital	Northwestern University - Ozer Lab
EPI_ISL_2373528	Surendra Pratap Mishra, Royana Singh,Shivani Mishra, Shivam Tiwari, Gunjan Rai, Umesh Choudhary, Maneesha Upadhyay,Lamuk Zaveri,Tulasi Nagabandi, Ara Sreenivas,Shreekant Verma, Amareshwar Vodapalli ,Valli Nagalakshmi Undamatla,Payel Mukherjee,Archana Bharadwaj Siva,Sharath Chandra Thota,Gyaneshwer Chaubey,Karthik Bharadwaj Tallapaka,Rakesh K Mishra,Divya Tej Sowpati	Banaras Hindu University	CSIR-Centre for Cellular and Molecular Biology-INSACOG
EPI_ISL_2380800	Jeremy Wang, Alexander Rubinsteyn, Colleen Rice, Jason Smedberg, Shawn Hawken, Melissa Miller, Corbin Jones, Robert Hagan	Clinical Molecular Microbiology Laboratory, UNC Hospitals	Jeremy Wang
EPI_ISL_2382729	Gage Moreno, Katarina Braun, et al. AIDS Vaccine Research Laboratories	University of Wisconsin-Madison AIDS Vaccine Research Laboratories	University of Wisconsin-Madison AIDS Vaccine Research Laboratories
EPI_ISL_2382732	Gage Moreno, Katarina Braun, et al. AIDS Vaccine Research Laboratories	University of Wisconsin-Madison AIDS Vaccine Research Laboratories	University of Wisconsin-Madison AIDS Vaccine Research Laboratories
EPI_ISL_2391078	Karen Orostica, Constanza Campano, Barbara Parra, Loredana Arata, Gisselle Barra, Patricia Bustos, Rodrigo Fasce, Javier Tognarelli, Andres Castillo, Soledad Ulloa, Jorge Fernandez	Genetica Molecular and Subdepartamento de Virologia ISP Chile	Instituto de Salud Publica de Chile
EPI_ISL_2392191	P. Hemarajata et al.	UCLA Clinical Micro Lab	Los Angeles County Public Health Laboratories
EPI_ISL_2392192	P. Hemarajata et al.	UCLA Clinical Micro Lab	Los Angeles County Public Health Laboratories
EPI_ISL_2392193	P. Hemarajata et al.	UCLA Clinical Micro Lab	Los Angeles County Public Health Laboratories
EPI_ISL_2392194	P. Hemarajata et al.	UCLA Clinical Micro Lab	Los Angeles County Public Health Laboratories
EPI_ISL_2399612	P. Hemarajata et al.	UCLA Clinical Micro Lab	Los Angeles County Public Health Laboratories
EPI_ISL_2399613	P. Hemarajata et al.	UCLA Clinical Micro Lab	Los Angeles County Public Health Laboratories
EPI_ISL_2399614	P. Hemarajata et al.	UCLA Clinical Micro Lab	Los Angeles County Public Health Laboratories
EPI_ISL_2399615	P. Hemarajata et al.	UCLA Clinical Micro Lab	Los Angeles County Public Health Laboratories
EPI_ISL_2399620	P. Hemarajata et al.	UCLA Clinical Micro Lab	Los Angeles County Public Health Laboratories
EPI_ISL_2400444	Weihua Huang, Utsav Pandey, Jian Zhuge, Changhong Yin	Molecular Biology Laboratory, Westchester Medical Center	Genomics Core Laboratory, New York Medical College
EPI_ISL_2400445	Weihua Huang, Utsav Pandey, Jian Zhuge, Changhong Yin	Molecular Biology Laboratory, Westchester Medical Center	Genomics Core Laboratory, New York Medical College
EPI_ISL_2400446	Weihua Huang, Utsav Pandey, Jian Zhuge, Changhong Yin	Molecular Biology Laboratory, Westchester Medical Center	Genomics Core Laboratory, New York Medical College
EPI_ISL_2402459	Foster, C.; Au, J.; Ruiz Silva, M.; Deveson, I.; Bull, R.; Van Hal, S.; Rawlinson, W.	New South Wales Health Pathology Royal Prince Alfred Hospital	Microbiology RPAH
EPI_ISL_2404848	P. Hemarajata et al.	UCLA Clinical Micro Lab	Los Angeles County Public Health Laboratories
EPI_ISL_2404849	P. Hemarajata et al.	UCLA Clinical Micro Lab	Los Angeles County Public Health Laboratories
EPI_ISL_2404868	P. Hemarajata et al.	UCLA Clinical Micro Lab	Los Angeles County Public Health Laboratories
EPI_ISL_2405094	Weihua Huang, Utsav Pandey, Jian Zhuge, Changhong Yin	Molecular Biology Laboratory, Westchester Medical Center	Genomics Core Laboratory, New York Medical College
EPI_ISL_2405097	Weihua Huang, Utsav Pandey, Jian Zhuge, Changhong Yin	Molecular Biology Laboratory, Westchester Medical Center	Genomics Core Laboratory, New York Medical College
EPI_ISL_2405179	P. Hemarajata et al.	California Hospital Medical Center	Los Angeles County Public Health Laboratories
EPI_ISL_2405183	P. Hemarajata et al.	UCLA Clinical Micro Lab	Los Angeles County Public Health Laboratories
EPI_ISL_2405190	P. Hemarajata et al.	USC Clinical Lab	Los Angeles County Public Health Laboratories
EPI_ISL_2422996	SEARCH Alliance San Diego with Ashleigh Murphy, Jovan Shephard, Brett Austin	San Diego County Public Health Laboratory	Andersen lab at Scripps Research
EPI_ISL_2422999	SEARCH Alliance San Diego with Ashleigh Murphy, Jovan Shephard, Brett Austin	San Diego County Public Health Laboratory	Andersen lab at Scripps Research
EPI_ISL_2423009	SEARCH Alliance San Diego with Ashleigh Murphy, Jovan Shephard, Brett Austin	San Diego County Public Health Laboratory	Andersen lab at Scripps Research
EPI_ISL_2423012	SEARCH Alliance San Diego with Ashleigh Murphy, Jovan Shephard, Brett Austin	San Diego County Public Health Laboratory	Andersen lab at Scripps Research
EPI_ISL_2423024	SEARCH Alliance San Diego with Ashleigh Murphy, Jovan Shephard, Brett Austin	San Diego County Public Health Laboratory	Andersen lab at Scripps Research
EPI_ISL_2423030	SEARCH Alliance San Diego with Ashleigh Murphy, Jovan Shephard, Brett Austin	San Diego County Public Health Laboratory	Andersen lab at Scripps Research
EPI_ISL_2423511	Rafia Razzaque, Eugene Yeboah, Vanda Makris, Laura Tsaknaridis, John Fontana and Shane Sevey	Oregon State Public Health Laboratory	Oregon State Public Health Laboratory
EPI_ISL_2424177	P. Hemarajata et al.	UCLA Clinical Micro Lab	Los Angeles County Public Health Laboratories
EPI_ISL_2424178	P. Hemarajata et al.	UCLA Clinical Micro Lab	Los Angeles County Public Health Laboratories
EPI_ISL_2424179	P. Hemarajata et al.	UCLA Clinical Micro Lab	Los Angeles County Public Health Laboratories
EPI_ISL_2424180	P. Hemarajata et al.	UCLA Clinical Micro Lab	Los Angeles County Public Health Laboratories
EPI_ISL_2424181	P. Hemarajata et al.	UCLA Clinical Micro Lab	Los Angeles County Public Health Laboratories
EPI_ISL_2424182	P. Hemarajata et al.	UCLA Clinical Micro Lab	Los Angeles County Public Health Laboratories
EPI_ISL_2424206	P. Hemarajata et al.	UCLA Clinical Micro Lab	Los Angeles County Public Health Laboratories
EPI_ISL_2424207	P. Hemarajata et al.	UCLA Clinical Micro Lab	Los Angeles County Public Health Laboratories
EPI_ISL_2424208	P. Hemarajata et al.	UCLA Clinical Micro Lab	Los Angeles County Public Health Laboratories
EPI_ISL_2424258	Rafia Razzaque, Eugene Yeboah, Vanda Makris, Laura Tsaknaridis, John Fontana and Shane Sevey	Oregon State Public Health Laboratory	Oregon State Public Health Laboratory
EPI_ISL_2425347	Alexandra Lorentz, Jacob Garfin, Matt Plumb, and Xiong Wang	Minnesota Department of Health, Public Health Laboratory	Minnesota Department of Health, Public Health Laboratory
EPI_ISL_2439176	Cassandra Campion, Jamie Yeadon, Brian Pope, Lixia Liu, Kyle Brownlee, Melissa Hindenlang, Mark Glazier	IN State Department of Health Laboratory Services	IN State Department of Health Laboratory Services
EPI_ISL_2443071	Hidalgo-Miranda A, Cedro-Tanda A, Cisneros-Villanueva M, Orjuela-Rodr√≠guez M, Mendoza-Vargas A, Reyes-Grajeda JP, Abraham Campos-Romero, Moreno-Camacho Jos√© Luis, Rodriguez-Gallegos Jorge, Luna-Ruiz Marco, Gonzalez-Barrera D, Rangel-DeLeon D, Munguia-Garza P, Ramirez-Vega O, Escobar-Arrazola, M, Herrera-Montalvo LA.	Salud Digna	Instituto Nacional de Medicina Genomica
EPI_ISL_2443072	Hidalgo-Miranda A, Cedro-Tanda A, Cisneros-Villanueva M, Orjuela-Rodr√≠guez M, Mendoza-Vargas A, Reyes-Grajeda JP, Abraham Campos-Romero, Moreno-Camacho Jos√© Luis, Rodriguez-Gallegos Jorge, Luna-Ruiz Marco, Gonzalez-Barrera D, Rangel-DeLeon D, Munguia-Garza P, Ramirez-Vega O, Escobar-Arrazola, M, Herrera-Montalvo LA.	Salud Digna	Instituto Nacional de Medicina Genomica
EPI_ISL_2443078	Hidalgo-Miranda A, Cedro-Tanda A, Cisneros-Villanueva M, Orjuela-Rodr√≠guez M, Mendoza-Vargas A, Reyes-Grajeda JP, Abraham Campos-Romero, Moreno-Camacho Jos√© Luis, Rodriguez-Gallegos Jorge, Luna-Ruiz Marco, Gonzalez-Barrera D, Rangel-DeLeon D, Munguia-Garza P, Ramirez-Vega O, Escobar-Arrazola, M, Herrera-Montalvo LA.	Salud Digna	Instituto Nacional de Medicina Genomica
EPI_ISL_2443080	Hidalgo-Miranda A, Cedro-Tanda A, Cisneros-Villanueva M, Orjuela-Rodr√≠guez M, Mendoza-Vargas A, Reyes-Grajeda JP, Abraham Campos-Romero, Moreno-Camacho Jos√© Luis, Rodriguez-Gallegos Jorge, Luna-Ruiz Marco, Gonzalez-Barrera D, Rangel-DeLeon D, Munguia-Garza P, Ramirez-Vega O, Escobar-Arrazola, M, Herrera-Montalvo LA.	Salud Digna	Instituto Nacional de Medicina Genomica
EPI_ISL_2443081	Hidalgo-Miranda A, Cedro-Tanda A, Cisneros-Villanueva M, Orjuela-Rodr√≠guez M, Mendoza-Vargas A, Reyes-Grajeda JP, Abraham Campos-Romero, Moreno-Camacho Jos√© Luis, Rodriguez-Gallegos Jorge, Luna-Ruiz Marco, Gonzalez-Barrera D, Rangel-DeLeon D, Munguia-Garza P, Ramirez-Vega O, Escobar-Arrazola, M, Herrera-Montalvo LA.	Salud Digna	Instituto Nacional de Medicina Genomica
EPI_ISL_2443083	Hidalgo-Miranda A, Cedro-Tanda A, Cisneros-Villanueva M, Orjuela-Rodr√≠guez M, Mendoza-Vargas A, Reyes-Grajeda JP, Gonzalez-Barrera D, Rangel-DeLeon D, Munguia-Garza P, Ramirez-Vega O, Escobar-Arrazola, M, Herrera-Montalvo LA.	Instituto Nacional de Medicina Genomica	Instituto Nacional de Medicina Genomica
EPI_ISL_2443084	Hidalgo-Miranda A, Cedro-Tanda A, Cisneros-Villanueva M, Orjuela-Rodr√≠guez M, Mendoza-Vargas A, Reyes-Grajeda JP, Abraham Campos-Romero, Moreno-Camacho Jos√© Luis, Rodriguez-Gallegos Jorge, Luna-Ruiz Marco, Gonzalez-Barrera D, Rangel-DeLeon D, Munguia-Garza P, Ramirez-Vega O, Escobar-Arrazola, M, Herrera-Montalvo LA.	Salud Digna	Instituto Nacional de Medicina Genomica
EPI_ISL_2443085	Hidalgo-Miranda A, Cedro-Tanda A, Cisneros-Villanueva M, Orjuela-Rodr√≠guez M, Mendoza-Vargas A, Reyes-Grajeda JP, Abraham Campos-Romero, Moreno-Camacho Jos√© Luis, Rodriguez-Gallegos Jorge, Luna-Ruiz Marco, Gonzalez-Barrera D, Rangel-DeLeon D, Munguia-Garza P, Ramirez-Vega O, Escobar-Arrazola, M, Herrera-Montalvo LA.	Salud Digna	Instituto Nacional de Medicina Genomica
EPI_ISL_2445972	Daryl Domman, Kurt Schwalm, Valerie Morley, Justin Bacca, Jon Femling, Darrell Dinwiddie	Univeristy of New Mexico Hospital	Center for Global Health, University of New Mexico Health Sciences Center
EPI_ISL_2448210	Mahesh S Dhar, Kalaiarasan Ponnusamy, Meena Datta, Priyanka Singh, Uma Sharma, Manoj K Singh, Radhakrishnan V. S, Robin Marwal, Hemlata Lall, Hema Gogia, Preeti Madan, Sandhya Kabra, Sujeet K Singh, Partha Rakshit	National Centre for Disease Control (NCDC) Biotechnology Division, Delhi	NCDC Delhi, Biotechnology Division INSACOG
EPI_ISL_2448301	Kirsten St. George, Daryl M. Lamson, Alexis Russell, Matthew Shudt, Melissa A Leisner, Jonathan Plitnick, Catharine Prussing, Navjot Singh, John Kelly, Erasmus Schneider, Erica Lasek-Nesselquist	WESTCHESTER MEDICAL CENTER	Wadsworth Center, New York State Department of Health
EPI_ISL_2459275	Radhakrishnan V. S, Robin Marwal, Mahesh S Dhar, Kalaiarasan Ponnusamy, Meena Datta, Priyanka Singh,¬†Uma Sharma, Manoj K Singh,¬†Hemlata Lall, Hema Gogia, Preeti Madan, Sandhya Kabra, Sujeet K Singh, Partha Rakshit	National Centre for Disease Control (NCDC) Biotechnology Division, Delhi	NCDC Delhi, Biotechnology Division INSACOG
EPI_ISL_2459975	Meena Datta, Priyanka Singh,¬†Uma Sharma, Manoj K Singh,¬†Radhakrishnan V. S, Robin Marwal, Mahesh S Dhar, Kalaiarasan Ponnusamy, Hemlata Lall, Hema Gogia, Preeti Madan, Sandhya Kabra, Sujeet K Singh, Partha Rakshit	National Centre for Disease Control (NCDC) Biotechnology Division, Delhi	NCDC Delhi, Biotechnology Division INSACOG
EPI_ISL_2460857	Priyanka Singh,¬†Uma Sharma, Hemlata Lall, Manoj K Singh,¬†Radhakrishnan V. S, Robin Marwal, Mahesh S Dhar, Kalaiarasan Ponnusamy, Meena Datta, Hema Gogia, Preeti Madan, Sandhya Kabra, Sujeet K Singh, Partha Rakshit	National Centre for Disease Control (NCDC) Biotechnology Division, Delhi	NCDC Delhi, Biotechnology Division INSACOG
EPI_ISL_2460883	Meena Datta, Priyanka Singh, Uma Sharma, Hemlata Lall, Manoj K Singh, Radhakrishnan V. S, Robin Marwal, Mahesh S Dhar, Kalaiarasan Ponnusamy, Hema Gogia, Preeti Madan, Sandhya Kabra, Sujeet K Singh, Partha Rakshit	National Centre for Disease Control (NCDC) Biotechnology Division, Delhi	NCDC Delhi, Biotechnology Division INSACOG
EPI_ISL_2461983	Mahesh S Dhar, Kalaiarasan Ponnusamy, Meena Datta, Priyanka Singh,¬†Uma Sharma, Hemlata Lall, Manoj K Singh,¬†Radhakrishnan V. S, Robin Marwal, Hema Gogia, Preeti Madan, Sandhya Kabra, Sujeet K Singh, Partha Rakshit	National Centre for Disease Control (NCDC) Biotechnology Division, Delhi	NCDC Delhi, Biotechnology Division INSACOG
EPI_ISL_2473674	Rafia Razzaque, Eugene Yeboah, Vanda Makris, Laura Tsaknaridis, John Fontana and Shane Sevey	Oregon State Public Health Laboratory	Oregon State Public Health Laboratory
EPI_ISL_2479917	Claudia Wong-Arambula, Abril Rodriguez-Maldonado, Vanessa Rivero-Arredondo, Ariadna Medina-Benitez, Joaquin Quiroz-Mercado, Sergio Rangel-Guerrero, Natividad Cruz-Ortiz, Tatiana Nunez-Garcia, Gisela Barrera-Badillo, Lucia Hernandez-Rivas, Irma Lopez-Martinez, Ernesto Ramirez-Gonzalez.	LESP Yucatan	Instituto de Diagnostico y Referencia Epidemiologicos (INDRE)
EPI_ISL_2479918	Claudia Wong-Arambula, Abril Rodriguez-Maldonado, Vanessa Rivero-Arredondo, Ariadna Medina-Benitez, Joaquin Quiroz-Mercado, Sergio Rangel-Guerrero, Natividad Cruz-Ortiz, Tatiana Nunez-Garcia, Gisela Barrera-Badillo, Lucia Hernandez-Rivas, Irma Lopez-Martinez, Ernesto Ramirez-Gonzalez.	LESP Yucatan	Instituto de Diagnostico y Referencia Epidemiologicos (INDRE)
EPI_ISL_2483970	Sergio Buenestado Serrano, Pedro Sola Campoy, Laura P√©rez-Lago, Cristina Rodriguez-Grande, Marta Herranz Martin, Victor Manuel de la Cueva, Julia Su√°rez, Pilar Catal√°n, Patricia Mu√±oz, Dar√≠o Garc√≠a de Viedma	Hospital General Universitario Gregorio Mara√±√≥n	Hospital General Universitario Gregorio Mara√±√≥n
EPI_ISL_2483980	Sergio Buenestado Serrano, Pedro Sola Campoy, Laura P√©rez-Lago, Cristina Rodriguez-Grande, Marta Herranz Martin, Victor Manuel de la Cueva, Julia Su√°rez, Pilar Catal√°n, Patricia Mu√±oz, Dar√≠o Garc√≠a de Viedma	Hospital General Universitario Gregorio Mara√±√≥n	Hospital General Universitario Gregorio Mara√±√≥n
EPI_ISL_2483983	Sergio Buenestado Serrano, Pedro Sola Campoy, Laura P√©rez-Lago, Cristina Rodriguez-Grande, Marta Herranz Martin, Victor Manuel de la Cueva, Julia Su√°rez, Pilar Catal√°n, Patricia Mu√±oz, Dar√≠o Garc√≠a de Viedma	Hospital General Universitario Gregorio Mara√±√≥n	Hospital General Universitario Gregorio Mara√±√≥n
EPI_ISL_2489784	Daniel Bates, Rebecca Bruders, Michael Buckley, Mark Frerker, Amanda Gale, Clem Green, Muhammad Halimun, Kneshay Harper, Matt Hartman, Alex Isner, Audra Johnson, Jessica Kunder, Lauren Mitchell, Jemma Nelson, Alex Nguyen, Sofia Olsson, Sadie Patraw, Tobias Ragoczy, Joshua Richards, Jean Robinston, Jacob Rodriguez, John Stamatoyannopoulos, Eric Thorland, Julia Wald	State Testing Facility	Altius Institute for Biomedical Research
EPI_ISL_2489801	Daniel Bates, Rebecca Bruders, Michael Buckley, Mark Frerker, Amanda Gale, Clem Green, Muhammad Halimun, Kneshay Harper, Matt Hartman, Alex Isner, Audra Johnson, Jessica Kunder, Lauren Mitchell, Jemma Nelson, Alex Nguyen, Sofia Olsson, Sadie Patraw, Tobias Ragoczy, Joshua Richards, Jean Robinston, Jacob Rodriguez, John Stamatoyannopoulos, Eric Thorland, Julia Wald	State Testing Facility	Altius Institute for Biomedical Research
EPI_ISL_2491173	Jolene Bowers, Heather Centner, Chris French, Hayley Yaglom, Ashlyn Pfeiffer, Darrin Lemmer, Dave Engelthaler, The Arizona COVID Genomics Union (ACGU)	TGen North	TGen North
EPI_ISL_2491260	Jolene Bowers, Heather Centner, Chris French, Hayley Yaglom, Ashlyn Pfeiffer, Darrin Lemmer, Dave Engelthaler, The Arizona COVID Genomics Union (ACGU)	TGen North	TGen North
EPI_ISL_2491599	Tallon, Luke J; Sadzewicz, Lisa D; Humphrys, Mike; Ott, Sandra; Roussey, Holly; Mehta, Aditya; Vavikolanu, Kranthi; Fraser, Claire M; Ravel, Jacques	Maryland Genomics, Institute for Genome Sciences, University of Maryland School of Medicine	Maryland Genomics, Institute for Genome Sciences, University of Maryland School of Medicine
EPI_ISL_2492463	Claudia Wong-Arambula, Abril Rodriguez-Maldonado, Vanessa Rivero-Arredondo, Ariadna Medina-Benitez, Joaquin Quiroz-Mercado, Sergio Rangel-Guerrero, Natividad Cruz-Ortiz, Tatiana Nunez-Garcia, Gisela Barrera-Badillo, Lucia Hernandez-Rivas, Irma Lopez-Martinez, Ernesto Ramirez-Gonzalez.	LESP Queretaro	Instituto de Diagnostico y Referencia Epidemiologicos (INDRE)
EPI_ISL_2492464	Claudia Wong-Arambula, Abril Rodriguez-Maldonado, Vanessa Rivero-Arredondo, Ariadna Medina-Benitez, Joaquin Quiroz-Mercado, Sergio Rangel-Guerrero, Natividad Cruz-Ortiz, Tatiana Nunez-Garcia, Gisela Barrera-Badillo, Lucia Hernandez-Rivas, Irma Lopez-Martinez, Ernesto Ramirez-Gonzalez.	LESP Nuevo Leon	Instituto de Diagnostico y Referencia Epidemiologicos (INDRE)
EPI_ISL_2492465	Claudia Wong-Arambula, Abril Rodriguez-Maldonado, Vanessa Rivero-Arredondo, Ariadna Medina-Benitez, Joaquin Quiroz-Mercado, Sergio Rangel-Guerrero, Natividad Cruz-Ortiz, Tatiana Nunez-Garcia, Gisela Barrera-Badillo, Lucia Hernandez-Rivas, Irma Lopez-Martinez, Ernesto Ramirez-Gonzalez.	LESP Guanajuato	Instituto de Diagnostico y Referencia Epidemiologicos (INDRE)
EPI_ISL_2492471	Claudia Wong-Arambula, Abril Rodriguez-Maldonado, Vanessa Rivero-Arredondo, Ariadna Medina-Benitez, Joaquin Quiroz-Mercado, Sergio Rangel-Guerrero, Natividad Cruz-Ortiz, Tatiana Nunez-Garcia, Gisela Barrera-Badillo, Lucia Hernandez-Rivas, Irma Lopez-Martinez, Ernesto Ramirez-Gonzalez.	LESP Guanajuato	Instituto de Diagnostico y Referencia Epidemiologicos (INDRE)
EPI_ISL_2492472	Claudia Wong-Arambula, Abril Rodriguez-Maldonado, Vanessa Rivero-Arredondo, Ariadna Medina-Benitez, Joaquin Quiroz-Mercado, Sergio Rangel-Guerrero, Natividad Cruz-Ortiz, Tatiana Nunez-Garcia, Gisela Barrera-Badillo, Lucia Hernandez-Rivas, Irma Lopez-Martinez, Ernesto Ramirez-Gonzalez.	LESP Oaxaca	Instituto de Diagnostico y Referencia Epidemiologicos (INDRE)
EPI_ISL_2492473	Claudia Wong-Arambula, Abril Rodriguez-Maldonado, Vanessa Rivero-Arredondo, Ariadna Medina-Benitez, Joaquin Quiroz-Mercado, Sergio Rangel-Guerrero, Natividad Cruz-Ortiz, Tatiana Nunez-Garcia, Gisela Barrera-Badillo, Lucia Hernandez-Rivas, Irma Lopez-Martinez, Ernesto Ramirez-Gonzalez.	LESP San Luis Potosi	Instituto de Diagnostico y Referencia Epidemiologicos (INDRE)
EPI_ISL_2492474	Claudia Wong-Arambula, Abril Rodriguez-Maldonado, Vanessa Rivero-Arredondo, Ariadna Medina-Benitez, Joaquin Quiroz-Mercado, Sergio Rangel-Guerrero, Natividad Cruz-Ortiz, Tatiana Nunez-Garcia, Gisela Barrera-Badillo, Lucia Hernandez-Rivas, Irma Lopez-Martinez, Ernesto Ramirez-Gonzalez.	LESP Queretaro	Instituto de Diagnostico y Referencia Epidemiologicos (INDRE)
EPI_ISL_2492479	Claudia Wong-Arambula, Abril Rodriguez-Maldonado, Vanessa Rivero-Arredondo, Ariadna Medina-Benitez, Joaquin Quiroz-Mercado, Sergio Rangel-Guerrero, Natividad Cruz-Ortiz, Tatiana Nunez-Garcia, Gisela Barrera-Badillo, Lucia Hernandez-Rivas, Irma Lopez-Martinez, Ernesto Ramirez-Gonzalez.	LESP Guanajuato	Instituto de Diagnostico y Referencia Epidemiologicos (INDRE)
EPI_ISL_2492480	Claudia Wong-Arambula, Abril Rodriguez-Maldonado, Vanessa Rivero-Arredondo, Ariadna Medina-Benitez, Joaquin Quiroz-Mercado, Sergio Rangel-Guerrero, Natividad Cruz-Ortiz, Tatiana Nunez-Garcia, Gisela Barrera-Badillo, Lucia Hernandez-Rivas, Irma Lopez-Martinez, Ernesto Ramirez-Gonzalez.	LESP Guanajuato	Instituto de Diagnostico y Referencia Epidemiologicos (INDRE)
EPI_ISL_2492485	Claudia Wong-Arambula, Abril Rodriguez-Maldonado, Vanessa Rivero-Arredondo, Ariadna Medina-Benitez, Joaquin Quiroz-Mercado, Sergio Rangel-Guerrero, Natividad Cruz-Ortiz, Tatiana Nunez-Garcia, Gisela Barrera-Badillo, Lucia Hernandez-Rivas, Irma Lopez-Martinez, Ernesto Ramirez-Gonzalez.	LESP Guanajuato	Instituto de Diagnostico y Referencia Epidemiologicos (INDRE)
EPI_ISL_2492488	Claudia Wong-Arambula, Abril Rodriguez-Maldonado, Vanessa Rivero-Arredondo, Ariadna Medina-Benitez, Joaquin Quiroz-Mercado, Sergio Rangel-Guerrero, Natividad Cruz-Ortiz, Tatiana Nunez-Garcia, Gisela Barrera-Badillo, Lucia Hernandez-Rivas, Irma Lopez-Martinez, Ernesto Ramirez-Gonzalez.	LESP Puebla	Instituto de Diagnostico y Referencia Epidemiologicos (INDRE)
EPI_ISL_2492489	Claudia Wong-Arambula, Abril Rodriguez-Maldonado, Vanessa Rivero-Arredondo, Ariadna Medina-Benitez, Joaquin Quiroz-Mercado, Sergio Rangel-Guerrero, Natividad Cruz-Ortiz, Tatiana Nunez-Garcia, Gisela Barrera-Badillo, Lucia Hernandez-Rivas, Irma Lopez-Martinez, Ernesto Ramirez-Gonzalez.	LESP Chiapas	Instituto de Diagnostico y Referencia Epidemiologicos (INDRE)
EPI_ISL_2501559	Ruth Ann Luna, Jennifer K. Spinler, James Dunn, James Versalovic, Ila Singh	Texas Children's Hospital	Texas Children's Microbiome Center
EPI_ISL_2501620	Ruth Ann Luna, Jennifer K. Spinler, James Dunn, James Versalovic, Ila Singh	Texas Children's Hospital	Texas Children's Microbiome Center
EPI_ISL_2501621	Ruth Ann Luna, Jennifer K. Spinler, James Dunn, James Versalovic, Ila Singh	Texas Children's Hospital	Texas Children's Microbiome Center
EPI_ISL_2501622	Ruth Ann Luna, Jennifer K. Spinler, James Dunn, James Versalovic, Ila Singh	Texas Children's Hospital	Texas Children's Microbiome Center
EPI_ISL_2501989	Manjeet Khubbar, Amy Bauer, Jennifer Lentz, Samantha Scott, Sanjib Bhattacharyya	City of Milwaukee Health Department Laboratory	City of Milwaukee Health Department Laboratory
EPI_ISL_2504203	Uma Sharma, Manoj K Singh, Radhakrishnan V. S, Robin Marwal, Mahesh S Dhar, Kalaiarasan Ponnusamy, Meena Datta, Priyanka Singh, Hemlata Lall, Hema Gogia, Preeti Madan, Sandhya Kabra, Sujeet K Singh, Partha Rakshit	National Centre for Disease Control (NCDC) Biotechnology Division, Delhi	NCDC Delhi, Biotechnology Division INSACOG
EPI_ISL_2504204	Uma Sharma, Manoj K Singh, Radhakrishnan V. S, Robin Marwal, Mahesh S Dhar, Kalaiarasan Ponnusamy, Meena Datta, Priyanka Singh, Hemlata Lall, Hema Gogia, Preeti Madan, Sandhya Kabra, Sujeet K Singh, Partha Rakshit	National Centre for Disease Control (NCDC) Biotechnology Division, Delhi	NCDC Delhi, Biotechnology Division INSACOG
EPI_ISL_2504215	Manoj K Singh, Radhakrishnan V. S, Robin Marwal, Mahesh S Dhar, Kalaiarasan Ponnusamy, Meena Datta, Priyanka Singh, Uma Sharma, Hemlata Lall, Hema Gogia, Preeti Madan, Sandhya Kabra, Sujeet K Singh, Partha Rakshit	National Centre for Disease Control (NCDC) Biotechnology Division, Delhi	NCDC Delhi, Biotechnology Division INSACOG
EPI_ISL_2508352	Sabrina Mann, Anthea Mitchell, Jamin Liu, Sara Sunshine, Matthew Laurie, Genay Pilarowski, Amy Kistler, Manu Vanaerschot, Patrick Ayscue, Lucy Li, Eric Chow, IDseq Team, James Peng, Carina Marquez, Luis Rubio, Gabriel Chamie, Diane Jones, Jon Jacobo, Susana Rojas, Susy Rojas, Valerie Tulier-Laiwa, Douglas Black, Jackie Martinez, Maya Petersen, Diane Havlir, and Joseph DeRisi	DeRisi Lab, University of California, San Francisco	DeRisi Lab, University of California, San Francisco
EPI_ISL_2508353	Sabrina Mann, Anthea Mitchell, Jamin Liu, Sara Sunshine, Matthew Laurie, Genay Pilarowski, Amy Kistler, Manu Vanaerschot, Patrick Ayscue, Lucy Li, Eric Chow, IDseq Team, James Peng, Carina Marquez, Luis Rubio, Gabriel Chamie, Diane Jones, Jon Jacobo, Susana Rojas, Susy Rojas, Valerie Tulier-Laiwa, Douglas Black, Jackie Martinez, Maya Petersen, Diane Havlir, and Joseph DeRisi	DeRisi Lab, University of California, San Francisco	DeRisi Lab, University of California, San Francisco
EPI_ISL_2508355	Sabrina Mann, Anthea Mitchell, Jamin Liu, Sara Sunshine, Matthew Laurie, Genay Pilarowski, Amy Kistler, Manu Vanaerschot, Patrick Ayscue, Lucy Li, Eric Chow, IDseq Team, James Peng, Carina Marquez, Luis Rubio, Gabriel Chamie, Diane Jones, Jon Jacobo, Susana Rojas, Susy Rojas, Valerie Tulier-Laiwa, Douglas Black, Jackie Martinez, Maya Petersen, Diane Havlir, and Joseph DeRisi	DeRisi Lab, University of California, San Francisco	DeRisi Lab, University of California, San Francisco
EPI_ISL_2508356	Sabrina Mann, Anthea Mitchell, Jamin Liu, Sara Sunshine, Matthew Laurie, Genay Pilarowski, Amy Kistler, Manu Vanaerschot, Patrick Ayscue, Lucy Li, Eric Chow, IDseq Team, James Peng, Carina Marquez, Luis Rubio, Gabriel Chamie, Diane Jones, Jon Jacobo, Susana Rojas, Susy Rojas, Valerie Tulier-Laiwa, Douglas Black, Jackie Martinez, Maya Petersen, Diane Havlir, and Joseph DeRisi	DeRisi Lab, University of California, San Francisco	DeRisi Lab, University of California, San Francisco
EPI_ISL_2508357	Sabrina Mann, Anthea Mitchell, Jamin Liu, Sara Sunshine, Matthew Laurie, Genay Pilarowski, Amy Kistler, Manu Vanaerschot, Patrick Ayscue, Lucy Li, Eric Chow, IDseq Team, James Peng, Carina Marquez, Luis Rubio, Gabriel Chamie, Diane Jones, Jon Jacobo, Susana Rojas, Susy Rojas, Valerie Tulier-Laiwa, Douglas Black, Jackie Martinez, Maya Petersen, Diane Havlir, and Joseph DeRisi	DeRisi Lab, University of California, San Francisco	DeRisi Lab, University of California, San Francisco
EPI_ISL_2508358	Sabrina Mann, Anthea Mitchell, Jamin Liu, Sara Sunshine, Matthew Laurie, Genay Pilarowski, Amy Kistler, Manu Vanaerschot, Patrick Ayscue, Lucy Li, Eric Chow, IDseq Team, James Peng, Carina Marquez, Luis Rubio, Gabriel Chamie, Diane Jones, Jon Jacobo, Susana Rojas, Susy Rojas, Valerie Tulier-Laiwa, Douglas Black, Jackie Martinez, Maya Petersen, Diane Havlir, and Joseph DeRisi	DeRisi Lab, University of California, San Francisco	DeRisi Lab, University of California, San Francisco
EPI_ISL_2508359	Sabrina Mann, Anthea Mitchell, Jamin Liu, Sara Sunshine, Matthew Laurie, Genay Pilarowski, Amy Kistler, Manu Vanaerschot, Patrick Ayscue, Lucy Li, Eric Chow, IDseq Team, James Peng, Carina Marquez, Luis Rubio, Gabriel Chamie, Diane Jones, Jon Jacobo, Susana Rojas, Susy Rojas, Valerie Tulier-Laiwa, Douglas Black, Jackie Martinez, Maya Petersen, Diane Havlir, and Joseph DeRisi	DeRisi Lab, University of California, San Francisco	DeRisi Lab, University of California, San Francisco
EPI_ISL_2508360	Sabrina Mann, Anthea Mitchell, Jamin Liu, Sara Sunshine, Matthew Laurie, Genay Pilarowski, Amy Kistler, Manu Vanaerschot, Patrick Ayscue, Lucy Li, Eric Chow, IDseq Team, James Peng, Carina Marquez, Luis Rubio, Gabriel Chamie, Diane Jones, Jon Jacobo, Susana Rojas, Susy Rojas, Valerie Tulier-Laiwa, Douglas Black, Jackie Martinez, Maya Petersen, Diane Havlir, and Joseph DeRisi	DeRisi Lab, University of California, San Francisco	DeRisi Lab, University of California, San Francisco
EPI_ISL_2508361	Sabrina Mann, Anthea Mitchell, Jamin Liu, Sara Sunshine, Matthew Laurie, Genay Pilarowski, Amy Kistler, Manu Vanaerschot, Patrick Ayscue, Lucy Li, Eric Chow, IDseq Team, James Peng, Carina Marquez, Luis Rubio, Gabriel Chamie, Diane Jones, Jon Jacobo, Susana Rojas, Susy Rojas, Valerie Tulier-Laiwa, Douglas Black, Jackie Martinez, Maya Petersen, Diane Havlir, and Joseph DeRisi	DeRisi Lab, University of California, San Francisco	DeRisi Lab, University of California, San Francisco
EPI_ISL_2528305	Mikel Urrutikoetxea-Guti√©rrez, M¬™ Carmen Nieto Toboso, Estibaliz Ugalde Zarraga, Mikel Gallego Rodrigo, Ana de la Hoz, Jos√© Luis D√≠az de Tuesta del Arco	Basurto University Hospital: Clinical Microbiology Laboratory	Biocruces Bizkaia
EPI_ISL_2533920	Consorcio Mexicano de Vigilancia Gen√≥mica (CoViGen-Mex). Authors (in alphabetical order): Julio Elias Alvarado-Yaah, Carlos F. Arias, Santiago √Åvila-R√≠os, Eduardo Becerril-Vargas, V√≠ctor Hugo Borja-Aburto, Celia Boukadida, Crist√≥bal Ch√°idez-Quir√≥z, Juan Bautista Chale-Dzul, Ricardo Ciria Merce, Andreu Comas-Garc√≠a, C√©lida Duque Molina, Julissa Enciso-Ibarra, Jos√© Antonio Enciso-Moreno, …	Hospital Sharp	Microbial Genomics Laboratory
EPI_ISL_2555920	Mahesh S Dhar, Kalaiarasan Ponnusamy, Meena Datta, Priyanka Singh, Uma Sharma, Hemlata Lall, Manoj K Singh, Radhakrishnan V. S, Robin Marwal, Hema Gogia, Preeti Madan, Sandhya Kabra, Sujeet K Singh, Partha Rakshit	National Centre for Disease Control (NCDC) Biotechnology Division, Delhi	NCDC Delhi, Biotechnology Division INSACOG
EPI_ISL_2556462	Kalaiarasan Ponnusamy, Meena Datta, Priyanka Singh, Uma Sharma, Hemlata Lall, Manoj K Singh, Radhakrishnan V. S, Robin Marwal, Mahesh S Dhar, Hema Gogia, Preeti Madan, Sandhya Kabra, Sujeet K Singh, Partha Rakshit	National Centre for Disease Control (NCDC) Biotechnology Division, Delhi	NCDC Delhi, Biotechnology Division INSACOG
EPI_ISL_2557935	Rafia Razzaque, Eugene Yeboah, Vanda Makris, Laura Tsaknaridis, John Fontana and Shane Sevey	Oregon State Public Health Laboratory	Oregon State Public Health Laboratory
EPI_ISL_2558114	Abigail C. Shockey, Alicia J. Mooney, Erika M. Hanson, Tonya Danz, Richard Griesser, Sara Wagner, Kelsey R. Florek	Wisconsin State Laboratory of Hygiene Communicable Disease Division	Wisconsin State Laboratory of Hygiene Communicable Disease Division
EPI_ISL_2558128	Abigail C. Shockey, Alicia J. Mooney, Erika M. Hanson, Tonya Danz, Richard Griesser, Sara Wagner, Kelsey R. Florek	Wisconsin State Laboratory of Hygiene Communicable Disease Division	Wisconsin State Laboratory of Hygiene Communicable Disease Division
EPI_ISL_2558325	Abigail C. Shockey, Alicia J. Mooney, Erika M. Hanson, Tonya Danz, Richard Griesser, Sara Wagner, Kelsey R. Florek	Wisconsin State Laboratory of Hygiene Communicable Disease Division	Wisconsin State Laboratory of Hygiene Communicable Disease Division
EPI_ISL_2558444	Abigail C. Shockey, Alicia J. Mooney, Erika M. Hanson, Tonya Danz, Richard Griesser, Sara Wagner, Kelsey R. Florek	Wisconsin State Laboratory of Hygiene Communicable Disease Division	Wisconsin State Laboratory of Hygiene Communicable Disease Division
EPI_ISL_2566378	Pan,R.W., Underwood,R.S., Balansay-Ames,M.S., Myers,C.A., Fierro,M., Kriner,P., Iniguez-Stevens,E., Moser,K., Phippard,A.E.	Operation Infectious Diseases, Naval Health Research Center	Operation Infectious Diseases, Naval Health Research Center
EPI_ISL_2566379	Pan,R.W., Underwood,R.S., Balansay-Ames,M.S., Myers,C.A., Fierro,M., Kriner,P., Iniguez-Stevens,E., Moser,K., Phippard,A.E.	Operation Infectious Diseases, Naval Health Research Center	Operation Infectious Diseases, Naval Health Research Center
EPI_ISL_2597995	Claudia Wong-Arambula, Abril Rodriguez-Maldonado, Vanessa Rivero-Arredondo, Ariadna Medina-Benitez, Joaquin Quiroz-Mercado, Sergio Rangel-Guerrero, Natividad Cruz-Ortiz, Tatiana Nunez-Garcia, Gisela Barrera-Badillo, Lucia Hernandez-Rivas, Irma Lopez-Martinez, Ernesto Ramirez-Gonzalez.	LESP Ciudad de Mexico	Instituto de Diagnostico y Referencia Epidemiologicos (INDRE)
EPI_ISL_2598000	Claudia Wong-Arambula, Abril Rodriguez-Maldonado, Vanessa Rivero-Arredondo, Ariadna Medina-Benitez, Joaquin Quiroz-Mercado, Sergio Rangel-Guerrero, Natividad Cruz-Ortiz, Tatiana Nunez-Garcia, Gisela Barrera-Badillo, Lucia Hernandez-Rivas, Irma Lopez-Martinez, Ernesto Ramirez-Gonzalez.	LESP Queretaro	Instituto de Diagnostico y Referencia Epidemiologicos (INDRE)
EPI_ISL_2598002	Claudia Wong-Arambula, Abril Rodriguez-Maldonado, Vanessa Rivero-Arredondo, Ariadna Medina-Benitez, Joaquin Quiroz-Mercado, Sergio Rangel-Guerrero, Natividad Cruz-Ortiz, Tatiana Nunez-Garcia, Gisela Barrera-Badillo, Lucia Hernandez-Rivas, Irma Lopez-Martinez, Ernesto Ramirez-Gonzalez.	LESP Tamaulipas	Instituto de Diagnostico y Referencia Epidemiologicos (INDRE)
EPI_ISL_2598003	Claudia Wong-Arambula, Abril Rodriguez-Maldonado, Vanessa Rivero-Arredondo, Ariadna Medina-Benitez, Joaquin Quiroz-Mercado, Sergio Rangel-Guerrero, Natividad Cruz-Ortiz, Tatiana Nunez-Garcia, Gisela Barrera-Badillo, Lucia Hernandez-Rivas, Irma Lopez-Martinez, Ernesto Ramirez-Gonzalez.	LESP Coahuila	Instituto de Diagnostico y Referencia Epidemiologicos (INDRE)
EPI_ISL_2598004	Claudia Wong-Arambula, Abril Rodriguez-Maldonado, Vanessa Rivero-Arredondo, Ariadna Medina-Benitez, Joaquin Quiroz-Mercado, Sergio Rangel-Guerrero, Natividad Cruz-Ortiz, Tatiana Nunez-Garcia, Gisela Barrera-Badillo, Lucia Hernandez-Rivas, Irma Lopez-Martinez, Ernesto Ramirez-Gonzalez.	LESP Ciudad de Mexico	Instituto de Diagnostico y Referencia Epidemiologicos (INDRE)
EPI_ISL_2598005	Claudia Wong-Arambula, Abril Rodriguez-Maldonado, Vanessa Rivero-Arredondo, Ariadna Medina-Benitez, Joaquin Quiroz-Mercado, Sergio Rangel-Guerrero, Natividad Cruz-Ortiz, Tatiana Nunez-Garcia, Gisela Barrera-Badillo, Lucia Hernandez-Rivas, Irma Lopez-Martinez, Ernesto Ramirez-Gonzalez.	LESP Ciudad de Mexico	Instituto de Diagnostico y Referencia Epidemiologicos (INDRE)
EPI_ISL_2598158	Alexandra Lorentz, Jacob Garfin, Matt Plumb, and Xiong Wang	Minnesota Department of Health, Public Health Laboratory	Minnesota Department of Health, Public Health Laboratory
EPI_ISL_2598197	Bryan Sim, Gordon McCall	Illinois Department of Public Health - Springfield Lab	Illinois Department of Public Health - Springfield Lab
EPI_ISL_2598436	Tallon, Luke J; Sadzewicz, Lisa D; Humphrys, Mike; Ott, Sandra; Roussey, Holly; Santana-Cruz, Ivette; Vavikolanu, Kranthi; Lim, Jonathan;Hazen, Tracy;Fraser, Claire M; Ravel, Jacques	Maryland Genomics, Institute for Genome Sciences, University of Maryland School of Medicine	Maryland Genomics, Institute for Genome Sciences, University of Maryland School of Medicine
EPI_ISL_2598459	Tallon, Luke J; Sadzewicz, Lisa D; Humphrys, Mike; Ott, Sandra; Roussey, Holly; Santana-Cruz, Ivette; Vavikolanu, Kranthi; Lim, Jonathan;Hazen, Tracy;Fraser, Claire M; Ravel, Jacques	Maryland Genomics, Institute for Genome Sciences, University of Maryland School of Medicine	Maryland Genomics, Institute for Genome Sciences, University of Maryland School of Medicine
EPI_ISL_2601684	Sergio Buenestado Serrano, Pedro Sola Campoy, Laura P√©rez-Lago, Cristina Rodriguez-Grande, Marta Herranz Martin, Victor Manuel de la Cueva, Julia Su√°rez, Pilar Catal√°n, Patricia Mu√±oz, Dar√≠o Garc√≠a de Viedma	Hospital General Universitario Gregorio Mara√±√≥n	Hospital General Universitario Gregorio Mara√±√≥n
EPI_ISL_2601717	Sergio Buenestado Serrano, Pedro Sola Campoy, Laura P√©rez-Lago, Cristina Rodriguez-Grande, Marta Herranz Martin, Victor Manuel de la Cueva, Julia Su√°rez, Pilar Catal√°n, Patricia Mu√±oz, Dar√≠o Garc√≠a de Viedma	Hospital General Universitario Gregorio Mara√±√≥n	Hospital General Universitario Gregorio Mara√±√≥n
EPI_ISL_2612502	Andrew Gorzalski, Mark Pandori	Nevada State Public Health Laboratory	Nevada State Public Health Laboratory
EPI_ISL_2612542	Rafia Razzaque, Eugene Yeboah, Vanda Makris, Laura Tsaknaridis, John Fontana and Shane Sevey	Oregon State Public Health Laboratory	Oregon State Public Health Laboratory
EPI_ISL_2617027	Hidalgo-Miranda A, Cedro-Tanda A, Cisneros-Villanueva M, Orjuela-Rodr√≠guez M, Mendoza-Vargas A, Reyes-Grajeda JP, Abraham Campos-Romero, Moreno-Camacho Jos√© Luis, Rodriguez-Gallegos Jorge, Luna-Ruiz Marco, Gonzalez-Barrera D, Rangel-DeLeon D, Munguia-Garza P, Ramirez-Vega O, Escobar-Arrazola, M, Herrera-Montalvo LA.	Salud Digna	Instituto Nacional de Medicina Genomica
EPI_ISL_2617029	Hidalgo-Miranda A, Cedro-Tanda A, Cisneros-Villanueva M, Orjuela-Rodr√≠guez M, Mendoza-Vargas A, Reyes-Grajeda JP, Abraham Campos-Romero, Moreno-Camacho Jos√© Luis, Rodriguez-Gallegos Jorge, Luna-Ruiz Marco, Gonzalez-Barrera D, Rangel-DeLeon D, Munguia-Garza P, Ramirez-Vega O, Escobar-Arrazola, M, Herrera-Montalvo LA.	Salud Digna	Instituto Nacional de Medicina Genomica
EPI_ISL_2617031	Hidalgo-Miranda A, Cedro-Tanda A, Cisneros-Villanueva M, Orjuela-Rodr√≠guez M, Mendoza-Vargas A, Reyes-Grajeda JP, Abraham Campos-Romero, Moreno-Camacho Jos√© Luis, Rodriguez-Gallegos Jorge, Luna-Ruiz Marco, Gonzalez-Barrera D, Rangel-DeLeon D, Munguia-Garza P, Ramirez-Vega O, Escobar-Arrazola, M, Herrera-Montalvo LA.	Salud Digna	Instituto Nacional de Medicina Genomica
EPI_ISL_2617032	Hidalgo-Miranda A, Cedro-Tanda A, Cisneros-Villanueva M, Orjuela-Rodr√≠guez M, Mendoza-Vargas A, Reyes-Grajeda JP, Abraham Campos-Romero, Moreno-Camacho Jos√© Luis, Rodriguez-Gallegos Jorge, Luna-Ruiz Marco, Gonzalez-Barrera D, Rangel-DeLeon D, Munguia-Garza P, Ramirez-Vega O, Escobar-Arrazola, M, Herrera-Montalvo LA.	Salud Digna	Instituto Nacional de Medicina Genomica
EPI_ISL_2617945	P. Hemarajata et al.	UCLA Clinical Micro Lab	Los Angeles County Public Health Laboratories
EPI_ISL_2617946	P. Hemarajata et al.	UCLA Clinical Micro Lab	Los Angeles County Public Health Laboratories
EPI_ISL_2617947	P. Hemarajata et al.	UCLA Clinical Micro Lab	Los Angeles County Public Health Laboratories
EPI_ISL_2617955	P. Hemarajata et al.	UCLA Clinical Micro Lab	Los Angeles County Public Health Laboratories
EPI_ISL_2617958	P. Hemarajata et al.	UCLA Clinical Micro Lab	Los Angeles County Public Health Laboratories
EPI_ISL_2617960	P. Hemarajata et al.	USC Clinical Lab	Los Angeles County Public Health Laboratories
EPI_ISL_2620749	P. Hemarajata et al.	UCLA Clinical Micro Lab	Los Angeles County Public Health Laboratories
EPI_ISL_2621675	Alan K.L. Tsang, Peter C.W. Yip, Ken H.L. Ng, Edman T.K. Lam, Rickjason C.W. Chan, Dominic N.C. Tsang	HOME QUARANTINE TASKFORCE	Hong Kong Department of Health
EPI_ISL_2628388	SEARCH Alliance San Diego with Aaron Harding, Jacquelyn Berumen, Cathy Woerle, Liam McGinnis, Art Mendoza, Omid Bakhtar	Sharp HealthCare Laboratory	Andersen lab at Scripps Research
EPI_ISL_2628473	SEARCH Alliance San Diego with Ashleigh Murphy, Jovan Shephard, Brett Austin	San Diego County Public Health Laboratory	Andersen lab at Scripps Research
EPI_ISL_2628487	SEARCH Alliance San Diego with Ashleigh Murphy, Jovan Shephard, Brett Austin	San Diego County Public Health Laboratory	Andersen lab at Scripps Research
EPI_ISL_2628490	SEARCH Alliance San Diego with Ashleigh Murphy, Jovan Shephard, Brett Austin	San Diego County Public Health Laboratory	Andersen lab at Scripps Research
EPI_ISL_2628504	SEARCH Alliance San Diego with Nanda Radamchar, David Dimmock, Linda Luo, Christina Clarke, Kathryn Bouic, Teresa Mueller, Denise Malicki	Rady Children's Hospital - San Diego	Andersen lab at Scripps Research
EPI_ISL_2628605	SEARCH Alliance San Diego with Ashleigh Murphy, Jovan Shephard, Brett Austin	San Diego County Public Health Laboratory	Andersen lab at Scripps Research
EPI_ISL_2628607	SEARCH Alliance San Diego with Ashleigh Murphy, Jovan Shephard, Brett Austin	San Diego County Public Health Laboratory	Andersen lab at Scripps Research
EPI_ISL_2628616	SEARCH Alliance San Diego with Ashleigh Murphy, Jovan Shephard, Brett Austin	San Diego County Public Health Laboratory	Andersen lab at Scripps Research
EPI_ISL_2628617	SEARCH Alliance San Diego with Ashleigh Murphy, Jovan Shephard, Brett Austin	San Diego County Public Health Laboratory	Andersen lab at Scripps Research
EPI_ISL_2628727	SEARCH Alliance San Diego with Ashleigh Murphy, Jovan Shephard, Brett Austin	San Diego County Public Health Laboratory	Andersen lab at Scripps Research
EPI_ISL_2628753	SEARCH Alliance San Diego with Ashleigh Murphy, Jovan Shephard, Brett Austin	San Diego County Public Health Laboratory	Andersen lab at Scripps Research
EPI_ISL_2628757	SEARCH Alliance San Diego with Ashleigh Murphy, Jovan Shephard, Brett Austin	San Diego County Public Health Laboratory	Andersen lab at Scripps Research
EPI_ISL_2628764	SEARCH Alliance San Diego with Ashleigh Murphy, Jovan Shephard, Brett Austin	San Diego County Public Health Laboratory	Andersen lab at Scripps Research
EPI_ISL_2628779	SEARCH Alliance San Diego with Ashleigh Murphy, Jovan Shephard, Brett Austin	San Diego County Public Health Laboratory	Andersen lab at Scripps Research
EPI_ISL_2628801	SEARCH Alliance San Diego with Ashleigh Murphy, Jovan Shephard, Brett Austin	San Diego County Public Health Laboratory	Andersen lab at Scripps Research
EPI_ISL_2628822	SEARCH Alliance San Diego with Ashleigh Murphy, Jovan Shephard, Brett Austin	San Diego County Public Health Laboratory	Andersen lab at Scripps Research
EPI_ISL_2628826	SEARCH Alliance San Diego with Ashleigh Murphy, Jovan Shephard, Brett Austin	San Diego County Public Health Laboratory	Andersen lab at Scripps Research
EPI_ISL_2628848	SEARCH Alliance San Diego with Ashleigh Murphy, Jovan Shephard, Brett Austin	San Diego County Public Health Laboratory	Andersen lab at Scripps Research
EPI_ISL_2628851	SEARCH Alliance San Diego with Ashleigh Murphy, Jovan Shephard, Brett Austin	San Diego County Public Health Laboratory	Andersen lab at Scripps Research
EPI_ISL_2628863	SEARCH Alliance San Diego with Ashleigh Murphy, Jovan Shephard, Brett Austin	San Diego County Public Health Laboratory	Andersen lab at Scripps Research
EPI_ISL_2628877	SEARCH Alliance San Diego with Ashleigh Murphy, Jovan Shephard, Brett Austin	San Diego County Public Health Laboratory	Andersen lab at Scripps Research
EPI_ISL_2628881	SEARCH Alliance San Diego with Ashleigh Murphy, Jovan Shephard, Brett Austin	San Diego County Public Health Laboratory	Andersen lab at Scripps Research
EPI_ISL_2628884	SEARCH Alliance San Diego with Ashleigh Murphy, Jovan Shephard, Brett Austin	San Diego County Public Health Laboratory	Andersen lab at Scripps Research
EPI_ISL_2628887	SEARCH Alliance San Diego with Ashleigh Murphy, Jovan Shephard, Brett Austin	San Diego County Public Health Laboratory	Andersen lab at Scripps Research
EPI_ISL_2636061	unknown	Labor ZOTZ|KLIMAS; MVZ D√ºsseldorf-Centrum	Robert Koch Institute
EPI_ISL_2648242	Mitzi Castro, Sofia Carolina Alvarado, Claudia D√≠az, Sandra Paola Paz, Leyda Abrego, Marlene Castillo, Oris Chavarria, Jessica Gondola, Ambar Moreno, Claudia Gonzalez, Alexander Martinez	Laboratorio Nacional de Vigilancia de la Salud ‚Äì Secci√≥n de Virologia	Genomics and Proteomics Departament, Gorgas Memorial Institute For Health Studies
EPI_ISL_2648243	Mitzi Castro, Sofia Carolina Alvarado, Claudia D√≠az, Sandra Paola Paz, Leyda Abrego, Marlene Castillo, Oris Chavarria, Jessica Gondola, Ambar Moreno, Claudia Gonzalez, Alexander Martinez	Laboratorio Nacional de Vigilancia de la Salud ‚Äì Secci√≥n de Virologia	Genomics and Proteomics Departament, Gorgas Memorial Institute For Health Studies
EPI_ISL_2648247	Mitzi Castro, Sofia Carolina Alvarado, Claudia D√≠az, Sandra Paola Paz, Leyda Abrego, Marlene Castillo, Oris Chavarria, Jessica Gondola, Ambar Moreno, Claudia Gonzalez, Alexander Martinez	Laboratorio Nacional de Vigilancia de la Salud ‚Äì Secci√≥n de Virologia	Genomics and Proteomics Departament, Gorgas Memorial Institute For Health Studies
EPI_ISL_2648248	Mitzi Castro, Sofia Carolina Alvarado, Claudia D√≠az, Sandra Paola Paz, Leyda Abrego, Marlene Castillo, Oris Chavarria, Jessica Gondola, Ambar Moreno, Claudia Gonzalez, Alexander Martinez	Laboratorio Nacional de Vigilancia de la Salud ‚Äì Secci√≥n de Virologia	Genomics and Proteomics Departament, Gorgas Memorial Institute For Health Studies
EPI_ISL_2648249	Mitzi Castro, Sofia Carolina Alvarado, Claudia D√≠az, Sandra Paola Paz, Leyda Abrego, Marlene Castillo, Oris Chavarria, Jessica Gondola, Ambar Moreno, Claudia Gonzalez, Alexander Martinez	Laboratorio Nacional de Vigilancia de la Salud ‚Äì Secci√≥n de Virologia	Genomics and Proteomics Departament, Gorgas Memorial Institute For Health Studies
EPI_ISL_2648250	Mitzi Castro, Sofia Carolina Alvarado, Claudia D√≠az, Sandra Paola Paz, Leyda Abrego, Marlene Castillo, Oris Chavarria, Jessica Gondola, Ambar Moreno, Claudia Gonzalez, Alexander Martinez	Laboratorio Nacional de Vigilancia de la Salud ‚Äì Secci√≥n de Virologia	Genomics and Proteomics Departament, Gorgas Memorial Institute For Health Studies
EPI_ISL_2648252	Mitzi Castro, Sofia Carolina Alvarado, Claudia D√≠az, Sandra Paola Paz, Leyda Abrego, Marlene Castillo, Oris Chavarria, Jessica Gondola, Ambar Moreno, Claudia Gonzalez, Alexander Martinez	Laboratorio Nacional de Vigilancia de la Salud ‚Äì Secci√≥n de Virologia	Genomics and Proteomics Departament, Gorgas Memorial Institute For Health Studies
EPI_ISL_2648253	Mitzi Castro, Sofia Carolina Alvarado, Claudia D√≠az, Sandra Paola Paz, Leyda Abrego, Marlene Castillo, Oris Chavarria, Jessica Gondola, Ambar Moreno, Claudia Gonzalez, Alexander Martinez	Laboratorio Nacional de Vigilancia de la Salud ‚Äì Secci√≥n de Virologia	Genomics and Proteomics Departament, Gorgas Memorial Institute For Health Studies
EPI_ISL_2648254	Mitzi Castro, Sofia Carolina Alvarado, Claudia D√≠az, Sandra Paola Paz, Leyda Abrego, Marlene Castillo, Oris Chavarria, Jessica Gondola, Ambar Moreno, Claudia Gonzalez, Alexander Martinez	Laboratorio Nacional de Vigilancia de la Salud ‚Äì Secci√≥n de Virologia	Genomics and Proteomics Departament, Gorgas Memorial Institute For Health Studies
EPI_ISL_2648256	Mitzi Castro, Sofia Carolina Alvarado, Claudia D√≠az, Sandra Paola Paz, Leyda Abrego, Marlene Castillo, Oris Chavarria, Jessica Gondola, Ambar Moreno, Claudia Gonzalez, Alexander Martinez	Laboratorio Nacional de Vigilancia de la Salud ‚Äì Secci√≥n de Virologia	Genomics and Proteomics Departament, Gorgas Memorial Institute For Health Studies
EPI_ISL_2648259	Elda Mart√≠nez, Mitzi Castro, Sofia Carolina Alvarado, Claudia D√≠az, Sandra Paola Paz, Leyda Abrego, Marlene Castillo, Oris Chavarria, Jessica Gondola, Ambar Moreno, Claudia Gonzalez, Alexander Martinez	Laboratorio Nacional de Vigilancia de la Salud ‚Äì Secci√≥n de Virologia	Genomics and Proteomics Departament, Gorgas Memorial Institute For Health Studies
EPI_ISL_2648260	Nelly Amador, Mitzi Castro, Sofia Carolina Alvarado, Claudia D√≠az, Sandra Paola Paz, Leyda Abrego, Marlene Castillo, Oris Chavarria, Jessica Gondola, Ambar Moreno, Claudia Gonzalez, Alexander Martinez	Laboratorio Nacional de Vigilancia de la Salud ‚Äì Secci√≥n de Virologia	Genomics and Proteomics Departament, Gorgas Memorial Institute For Health Studies
EPI_ISL_2650523	Mitzi Castro, Sofia Carolina Alvarado, Claudia D√≠az, Sandra Paola Paz, Leyda Abrego, Marlene Castillo, Oris Chavarria, Jessica Gondola, Ambar Moreno, Claudia Gonzalez, Alexander Martinez	Laboratorio Nacional de Vigilancia de la Salud ‚Äì Secci√≥n de Virologia	Genomics and Proteomics Departament, Gorgas Memorial Institute For Health Studies
EPI_ISL_2650524	Mitzi Castro, Sofia Carolina Alvarado, Claudia D√≠az, Sandra Paola Paz, Leyda Abrego, Marlene Castillo, Oris Chavarria, Jessica Gondola, Ambar Moreno, Claudia Gonzalez, Alexander Martinez	Laboratorio Nacional de Vigilancia de la Salud ‚Äì Secci√≥n de Virologia	Genomics and Proteomics Departament, Gorgas Memorial Institute For Health Studies
EPI_ISL_2650525	Mitzi Castro, Sofia Carolina Alvarado, Claudia D√≠az, Sandra Paola Paz, Leyda Abrego, Marlene Castillo, Oris Chavarria, Jessica Gondola, Ambar Moreno, Claudia Gonzalez, Alexander Martinez	Laboratorio Nacional de Vigilancia de la Salud ‚Äì Secci√≥n de Virologia	Genomics and Proteomics Departament, Gorgas Memorial Institute For Health Studies
EPI_ISL_2650527	Mitzi Castro, Sofia Carolina Alvarado, Claudia D√≠az, Sandra Paola Paz, Leyda Abrego, Marlene Castillo, Oris Chavarria, Jessica Gondola, Ambar Moreno, Claudia Gonzalez, Alexander Martinez	Laboratorio Nacional de Vigilancia de la Salud ‚Äì Secci√≥n de Virologia	Genomics and Proteomics Departament, Gorgas Memorial Institute For Health Studies
EPI_ISL_2650528	Mitzi Castro, Sofia Carolina Alvarado, Claudia D√≠az, Sandra Paola Paz, Leyda Abrego, Marlene Castillo, Oris Chavarria, Jessica Gondola, Ambar Moreno, Claudia Gonzalez, Alexander Martinez	Laboratorio Nacional de Vigilancia de la Salud ‚Äì Secci√≥n de Virologia	Genomics and Proteomics Departament, Gorgas Memorial Institute For Health Studies
EPI_ISL_2650529	Mitzi Castro, Sofia Carolina Alvarado, Claudia D√≠az, Sandra Paola Paz, Leyda Abrego, Marlene Castillo, Oris Chavarria, Jessica Gondola, Ambar Moreno, Claudia Gonzalez, Alexander Martinez	Laboratorio Nacional de Vigilancia de la Salud ‚Äì Secci√≥n de Virologia	Genomics and Proteomics Departament, Gorgas Memorial Institute For Health Studies
EPI_ISL_2650530	Mitzi Castro, Sofia Carolina Alvarado, Claudia D√≠az, Sandra Paola Paz, Leyda Abrego, Marlene Castillo, Oris Chavarria, Jessica Gondola, Ambar Moreno, Claudia Gonzalez, Alexander Martinez	Laboratorio Nacional de Vigilancia de la Salud ‚Äì Secci√≥n de Virologia	Genomics and Proteomics Departament, Gorgas Memorial Institute For Health Studies
EPI_ISL_2650531	Mitzi Castro, Sofia Carolina Alvarado, Claudia D√≠az, Sandra Paola Paz, Leyda Abrego, Marlene Castillo, Oris Chavarria, Jessica Gondola, Ambar Moreno, Claudia Gonzalez, Alexander Martinez	Laboratorio Nacional de Vigilancia de la Salud ‚Äì Secci√≥n de Virologia	Genomics and Proteomics Departament, Gorgas Memorial Institute For Health Studies
EPI_ISL_2650532	Mitzi Castro, Sofia Carolina Alvarado, Claudia D√≠az, Sandra Paola Paz, Leyda Abrego, Marlene Castillo, Oris Chavarria, Jessica Gondola, Ambar Moreno, Claudia Gonzalez, Alexander Martinez	Laboratorio Nacional de Vigilancia de la Salud ‚Äì Secci√≥n de Virologia	Genomics and Proteomics Departament, Gorgas Memorial Institute For Health Studies
EPI_ISL_2650533	Mitzi Castro, Sofia Carolina Alvarado, Claudia D√≠az, Sandra Paola Paz, Leyda Abrego, Marlene Castillo, Oris Chavarria, Jessica Gondola, Ambar Moreno, Claudia Gonzalez, Alexander Martinez	Laboratorio Nacional de Vigilancia de la Salud ‚Äì Secci√≥n de Virologia	Genomics and Proteomics Departament, Gorgas Memorial Institute For Health Studies
EPI_ISL_2650534	Mitzi Castro, Sofia Carolina Alvarado, Claudia D√≠az, Sandra Paola Paz, Leyda Abrego, Marlene Castillo, Oris Chavarria, Jessica Gondola, Ambar Moreno, Claudia Gonzalez, Alexander Martinez	Laboratorio Nacional de Vigilancia de la Salud ‚Äì Secci√≥n de Virologia	Genomics and Proteomics Departament, Gorgas Memorial Institute For Health Studies
EPI_ISL_2650535	Elda Mart√≠nez, Mitzi Castro, Sofia Carolina Alvarado, Claudia D√≠az, Sandra Paola Paz, Leyda Abrego, Marlene Castillo, Oris Chavarria, Jessica Gondola, Ambar Moreno, Claudia Gonzalez, Alexander Martinez	Laboratorio Nacional de Vigilancia de la Salud ‚Äì Secci√≥n de Virologia	Genomics and Proteomics Departament, Gorgas Memorial Institute For Health Studies
EPI_ISL_2650537	Nelly Amador, Mitzi Castro, Sofia Carolina Alvarado, Claudia D√≠az, Sandra Paola Paz, Leyda Abrego, Marlene Castillo, Oris Chavarria, Jessica Gondola, Ambar Moreno, Claudia Gonzalez, Alexander Martinez	Laboratorio Nacional de Vigilancia de la Salud ‚Äì Secci√≥n de Virologia	Genomics and Proteomics Departament, Gorgas Memorial Institute For Health Studies
EPI_ISL_2652486	Alexandra Lorentz, Jacob Garfin, Matt Plumb, and Xiong Wang	Minnesota Department of Health, Public Health Laboratory	Minnesota Department of Health, Public Health Laboratory
EPI_ISL_2652509	Alexandra Lorentz, Jacob Garfin, Matt Plumb, and Xiong Wang	M Health Fairview	Minnesota Department of Health, Public Health Laboratory
EPI_ISL_2657672	Jon Faughn, Deanna Becker, Dominic Uy, Vicki Healer, Amorce Lima, Suzane Silbert	Tampa General Hospital Esoteric Lab	Tampa General Hospital Esoteric Research & Development Lab
EPI_ISL_2657673	Jon Faughn, Deanna Becker, Dominic Uy, Vicki Healer, Amorce Lima, Suzane Silbert	Tampa General Hospital Esoteric Lab	Tampa General Hospital Esoteric Research & Development Lab
EPI_ISL_2658549	Alexandra Lorentz, Jacob Garfin, Matt Plumb, and Xiong Wang	Premier Medical Lab	Minnesota Department of Health, Public Health Laboratory
EPI_ISL_2658550	Alexandra Lorentz, Jacob Garfin, Matt Plumb, and Xiong Wang	Premier Medical Lab	Minnesota Department of Health, Public Health Laboratory
EPI_ISL_2658558	Alexandra Lorentz, Jacob Garfin, Matt Plumb, and Xiong Wang	Minnesota Department of Health, Public Health Laboratory	Minnesota Department of Health, Public Health Laboratory
EPI_ISL_2658564	Alexandra Lorentz, Jacob Garfin, Matt Plumb, and Xiong Wang	Minnesota Department of Health, Public Health Laboratory	Minnesota Department of Health, Public Health Laboratory
EPI_ISL_2659200	CZB Cliahub Consortium	CA DPH Viral and Rickettsial Disease Laboratory	Chan-Zuckerberg Biohub
EPI_ISL_2659231	CZB Cliahub Consortium	CA DPH Viral and Rickettsial Disease Laboratory	Chan-Zuckerberg Biohub
EPI_ISL_2659294	CZB Cliahub Consortium	Contra Costa County Public Health Lab	Chan-Zuckerberg Biohub
EPI_ISL_2659300	CZB Cliahub Consortium	CA DPH Viral and Rickettsial Disease Laboratory	Chan-Zuckerberg Biohub
EPI_ISL_2659322	CZB Cliahub Consortium	CA DPH Viral and Rickettsial Disease Laboratory	Chan-Zuckerberg Biohub
EPI_ISL_2659357	CZB Cliahub Consortium	Orange County Public Health Lab	Chan-Zuckerberg Biohub
EPI_ISL_2659361	CZB Cliahub Consortium	CA DPH Viral and Rickettsial Disease Laboratory	Chan-Zuckerberg Biohub
EPI_ISL_2659452	CZB Cliahub Consortium	CA DPH Viral and Rickettsial Disease Laboratory	Chan-Zuckerberg Biohub
EPI_ISL_2659469	CZB Cliahub Consortium	Contra Costa County Public Health Lab	Chan-Zuckerberg Biohub
EPI_ISL_2659514	CZB Cliahub Consortium	CA DPH Viral and Rickettsial Disease Laboratory	Chan-Zuckerberg Biohub
EPI_ISL_2659533	CZB Cliahub Consortium	Contra Costa County Public Health Lab	Chan-Zuckerberg Biohub
EPI_ISL_2659548	CZB Cliahub Consortium	Santa Clara County Public Health Laboratory	Chan-Zuckerberg Biohub
EPI_ISL_2659579	CZB Cliahub Consortium	CA DPH Viral and Rickettsial Disease Laboratory	Chan-Zuckerberg Biohub
EPI_ISL_2659608	CZB Cliahub Consortium	CA DPH Viral and Rickettsial Disease Laboratory	Chan-Zuckerberg Biohub
EPI_ISL_2659630	CZB Cliahub Consortium	Contra Costa County Public Health Lab	Chan-Zuckerberg Biohub
EPI_ISL_2660430	Lemieux,J.E., Siddle,K.J., Shaw,B., Adams,G., Pierce,V., Turbett,S., Anahtar,M., Branda,J., Slater,D., Harris,J., Lin,A.E., Gladden-Young,A., Lagerborg,K., Rudy,M., DeRuff,K., Carter,A., Normandin,E., Bauer,M., Reilly,S., Tomkins-Tinch,C., Loreth,C., Chaluvadi,S., Neumann,A., Cusick,C., Chapman,S.B., Gnirke,A., Flowers,K., Cerrato,F., Birren,B.W., Gallagher,G., Smole,S., Park,D.J., MacInnis,B.L.,…	Infectious Disease Program, Broad Institute of Harvard and MIT	Infectious Disease Program, Broad Institute of Harvard and MIT
EPI_ISL_2671522	Consorcio Mexicano de Vigilancia Genomica (CoViGen-Mex). Authors (in alphabetical order): Julio Elias Alvarado-Yaah, Carlos F. Arias, Santiago avila-Rios, Eduardo Becerril-Vargas, Victor Hugo Borja-Aburto, Celia Boukadida, Cristobal Chaidez-Quiroz, Juan Bautista Chale-Dzul, Ricardo Ciria Merce, Andreu Comas-Garcia, Celida Duque Molina, Julissa Enciso-Ibarra, Jose Antonio Enciso-Moreno, Gloria Ele…	Centro de Investigacion Biomedica del Noreste (CIBIN)	Unidad de Genomica Avanzada
EPI_ISL_2672000	Jolene Bowers, Heather Centner, Chris French, Hayley Yaglom, Ashlyn Pfeiffer, Darrin Lemmer, Dave Engelthaler, The Arizona COVID Genomics Union (ACGU)	TGen North	TGen North
EPI_ISL_2672020	Jolene Bowers, Heather Centner, Chris French, Hayley Yaglom, Ashlyn Pfeiffer, Darrin Lemmer, Dave Engelthaler, The Arizona COVID Genomics Union (ACGU)	TGen North	TGen North
EPI_ISL_2676686	Antonin Bal, Gregory Destras, Gwendolyne Burfin, Hadrien Regue, Quentin Semanas, Martine Valette, Bruno Lina, Laurence Josset	HOPITAL SAINT ANDRE	CNR Virus des Infections Respiratoires - France SUD
EPI_ISL_2681275	Consorcio Mexicano de Vigilancia Gen√≥mica (CoViGen-Mex). Authors (in alphabetical order): Julio Elias Alvarado-Yaah, Carlos F. Arias, Santiago √Åvila-R√≠os, Eduardo Becerril-Vargas, V√≠ctor Hugo Borja-Aburto, Celia Boukadida, Crist√≥bal Ch√°idez-Quir√≥z, Juan Bautista Chale-Dzul, Ricardo Ciria Merce, Andreu Comas-Garc√≠a, C√©lida Duque Molina, Julissa Enciso-Ibarra, Jos√© Antonio Enciso-Moreno, …	Unidad de Investigaci√≥n M√©dica de Yucat√°n (UIMY)	Instituto de Biotecnolog√≠a de la UNAM
EPI_ISL_2689766	Katherine Wiggins, Mike Grose, Jonathan Barnell, Ben Olsen, and Phil Adam	Wichita State University - Molecular Diagnostics Lab	Kansas Health and Environmental Lab
EPI_ISL_2709687	Claudia Wong-Arambula, Abril Rodriguez-Maldonado, Vanessa Rivero-Arredondo, Ariadna Medina-Benitez, Joaquin Quiroz-Mercado, Sergio Rangel-Guerrero, Natividad Cruz-Ortiz, Tatiana Nunez-Garcia, Gisela Barrera-Badillo, Lucia Hernandez-Rivas, Irma Lopez-Martinez, Ernesto Ramirez-Gonzalez.	LESP Baja California	Instituto de Diagnostico y Referencia Epidemiologicos (INDRE)
EPI_ISL_2709690	Claudia Wong-Arambula, Abril Rodriguez-Maldonado, Vanessa Rivero-Arredondo, Ariadna Medina-Benitez, Joaquin Quiroz-Mercado, Sergio Rangel-Guerrero, Natividad Cruz-Ortiz, Tatiana Nunez-Garcia, Gisela Barrera-Badillo, Lucia Hernandez-Rivas, Irma Lopez-Martinez, Ernesto Ramirez-Gonzalez.	LESP Nuevo Leon	Instituto de Diagnostico y Referencia Epidemiologicos (INDRE)
EPI_ISL_2709693	Claudia Wong-Arambula, Abril Rodriguez-Maldonado, Vanessa Rivero-Arredondo, Ariadna Medina-Benitez, Joaquin Quiroz-Mercado, Sergio Rangel-Guerrero, Natividad Cruz-Ortiz, Tatiana Nunez-Garcia, Gisela Barrera-Badillo, Lucia Hernandez-Rivas, Irma Lopez-Martinez, Ernesto Ramirez-Gonzalez.	LESP Nuevo Leon	Instituto de Diagnostico y Referencia Epidemiologicos (INDRE)
EPI_ISL_2709694	Claudia Wong-Arambula, Abril Rodriguez-Maldonado, Vanessa Rivero-Arredondo, Ariadna Medina-Benitez, Joaquin Quiroz-Mercado, Sergio Rangel-Guerrero, Natividad Cruz-Ortiz, Tatiana Nunez-Garcia, Gisela Barrera-Badillo, Lucia Hernandez-Rivas, Irma Lopez-Martinez, Ernesto Ramirez-Gonzalez.	LESP Nuevo Leon	Instituto de Diagnostico y Referencia Epidemiologicos (INDRE)
EPI_ISL_2709696	Claudia Wong-Arambula, Abril Rodriguez-Maldonado, Vanessa Rivero-Arredondo, Ariadna Medina-Benitez, Joaquin Quiroz-Mercado, Sergio Rangel-Guerrero, Natividad Cruz-Ortiz, Tatiana Nunez-Garcia, Gisela Barrera-Badillo, Lucia Hernandez-Rivas, Irma Lopez-Martinez, Ernesto Ramirez-Gonzalez.	LESP Nuevo Leon	Instituto de Diagnostico y Referencia Epidemiologicos (INDRE)
EPI_ISL_2709697	Claudia Wong-Arambula, Abril Rodriguez-Maldonado, Vanessa Rivero-Arredondo, Ariadna Medina-Benitez, Joaquin Quiroz-Mercado, Sergio Rangel-Guerrero, Natividad Cruz-Ortiz, Tatiana Nunez-Garcia, Gisela Barrera-Badillo, Lucia Hernandez-Rivas, Irma Lopez-Martinez, Ernesto Ramirez-Gonzalez.	LESP Nuevo Leon	Instituto de Diagnostico y Referencia Epidemiologicos (INDRE)
EPI_ISL_2709698	Claudia Wong-Arambula, Abril Rodriguez-Maldonado, Vanessa Rivero-Arredondo, Ariadna Medina-Benitez, Joaquin Quiroz-Mercado, Sergio Rangel-Guerrero, Natividad Cruz-Ortiz, Tatiana Nunez-Garcia, Gisela Barrera-Badillo, Lucia Hernandez-Rivas, Irma Lopez-Martinez, Ernesto Ramirez-Gonzalez.	LESP Nuevo Leon	Instituto de Diagnostico y Referencia Epidemiologicos (INDRE)
EPI_ISL_2709699	Claudia Wong-Arambula, Abril Rodriguez-Maldonado, Vanessa Rivero-Arredondo, Ariadna Medina-Benitez, Joaquin Quiroz-Mercado, Sergio Rangel-Guerrero, Natividad Cruz-Ortiz, Tatiana Nunez-Garcia, Gisela Barrera-Badillo, Lucia Hernandez-Rivas, Irma Lopez-Martinez, Ernesto Ramirez-Gonzalez.	LESP Jalisco	Instituto de Diagnostico y Referencia Epidemiologicos (INDRE)
EPI_ISL_2709700	Claudia Wong-Arambula, Abril Rodriguez-Maldonado, Vanessa Rivero-Arredondo, Ariadna Medina-Benitez, Joaquin Quiroz-Mercado, Sergio Rangel-Guerrero, Natividad Cruz-Ortiz, Tatiana Nunez-Garcia, Gisela Barrera-Badillo, Lucia Hernandez-Rivas, Irma Lopez-Martinez, Ernesto Ramirez-Gonzalez.	LESP Morelos	Instituto de Diagnostico y Referencia Epidemiologicos (INDRE)
EPI_ISL_2709701	Claudia Wong-Arambula, Abril Rodriguez-Maldonado, Vanessa Rivero-Arredondo, Ariadna Medina-Benitez, Joaquin Quiroz-Mercado, Sergio Rangel-Guerrero, Natividad Cruz-Ortiz, Tatiana Nunez-Garcia, Gisela Barrera-Badillo, Lucia Hernandez-Rivas, Irma Lopez-Martinez, Ernesto Ramirez-Gonzalez.	LESP Morelos	Instituto de Diagnostico y Referencia Epidemiologicos (INDRE)
EPI_ISL_2709702	Claudia Wong-Arambula, Abril Rodriguez-Maldonado, Vanessa Rivero-Arredondo, Ariadna Medina-Benitez, Joaquin Quiroz-Mercado, Sergio Rangel-Guerrero, Natividad Cruz-Ortiz, Tatiana Nunez-Garcia, Gisela Barrera-Badillo, Lucia Hernandez-Rivas, Irma Lopez-Martinez, Ernesto Ramirez-Gonzalez.	LESP Morelos	Instituto de Diagnostico y Referencia Epidemiologicos (INDRE)
EPI_ISL_2709704	Claudia Wong-Arambula, Abril Rodriguez-Maldonado, Vanessa Rivero-Arredondo, Ariadna Medina-Benitez, Joaquin Quiroz-Mercado, Sergio Rangel-Guerrero, Natividad Cruz-Ortiz, Tatiana Nunez-Garcia, Gisela Barrera-Badillo, Lucia Hernandez-Rivas, Irma Lopez-Martinez, Ernesto Ramirez-Gonzalez.	LESP Estado de Mexico	Instituto de Diagnostico y Referencia Epidemiologicos (INDRE)
EPI_ISL_2709707	Claudia Wong-Arambula, Abril Rodriguez-Maldonado, Vanessa Rivero-Arredondo, Ariadna Medina-Benitez, Joaquin Quiroz-Mercado, Sergio Rangel-Guerrero, Natividad Cruz-Ortiz, Tatiana Nunez-Garcia, Gisela Barrera-Badillo, Lucia Hernandez-Rivas, Irma Lopez-Martinez, Ernesto Ramirez-Gonzalez.	LESP Queretaro	Instituto de Diagnostico y Referencia Epidemiologicos (INDRE)
EPI_ISL_2709713	Claudia Wong-Arambula, Abril Rodriguez-Maldonado, Vanessa Rivero-Arredondo, Ariadna Medina-Benitez, Joaquin Quiroz-Mercado, Sergio Rangel-Guerrero, Natividad Cruz-Ortiz, Tatiana Nunez-Garcia, Gisela Barrera-Badillo, Lucia Hernandez-Rivas, Irma Lopez-Martinez, Ernesto Ramirez-Gonzalez.	LESP Ciudad de Mexico	Instituto de Diagnostico y Referencia Epidemiologicos (INDRE)
EPI_ISL_2709714	Claudia Wong-Arambula, Abril Rodriguez-Maldonado, Vanessa Rivero-Arredondo, Ariadna Medina-Benitez, Joaquin Quiroz-Mercado, Sergio Rangel-Guerrero, Natividad Cruz-Ortiz, Tatiana Nunez-Garcia, Gisela Barrera-Badillo, Lucia Hernandez-Rivas, Irma Lopez-Martinez, Ernesto Ramirez-Gonzalez.	LESP Ciudad de Mexico	Instituto de Diagnostico y Referencia Epidemiologicos (INDRE)
EPI_ISL_2709715	Claudia Wong-Arambula, Abril Rodriguez-Maldonado, Vanessa Rivero-Arredondo, Ariadna Medina-Benitez, Joaquin Quiroz-Mercado, Sergio Rangel-Guerrero, Natividad Cruz-Ortiz, Tatiana Nunez-Garcia, Gisela Barrera-Badillo, Lucia Hernandez-Rivas, Irma Lopez-Martinez, Ernesto Ramirez-Gonzalez.	LESP Ciudad de Mexico	Instituto de Diagnostico y Referencia Epidemiologicos (INDRE)
EPI_ISL_2709716	Claudia Wong-Arambula, Abril Rodriguez-Maldonado, Vanessa Rivero-Arredondo, Ariadna Medina-Benitez, Joaquin Quiroz-Mercado, Sergio Rangel-Guerrero, Natividad Cruz-Ortiz, Tatiana Nunez-Garcia, Gisela Barrera-Badillo, Lucia Hernandez-Rivas, Irma Lopez-Martinez, Ernesto Ramirez-Gonzalez.	LESP Ciudad de Mexico	Instituto de Diagnostico y Referencia Epidemiologicos (INDRE)
EPI_ISL_2709717	Claudia Wong-Arambula, Abril Rodriguez-Maldonado, Vanessa Rivero-Arredondo, Ariadna Medina-Benitez, Joaquin Quiroz-Mercado, Sergio Rangel-Guerrero, Natividad Cruz-Ortiz, Tatiana Nunez-Garcia, Gisela Barrera-Badillo, Lucia Hernandez-Rivas, Irma Lopez-Martinez, Ernesto Ramirez-Gonzalez.	LESP Jalisco	Instituto de Diagnostico y Referencia Epidemiologicos (INDRE)
EPI_ISL_2709725	Claudia Wong-Arambula, Abril Rodriguez-Maldonado, Vanessa Rivero-Arredondo, Ariadna Medina-Benitez, Joaquin Quiroz-Mercado, Sergio Rangel-Guerrero, Natividad Cruz-Ortiz, Tatiana Nunez-Garcia, Gisela Barrera-Badillo, Lucia Hernandez-Rivas, Irma Lopez-Martinez, Ernesto Ramirez-Gonzalez.	LESP Guanajuato	Instituto de Diagnostico y Referencia Epidemiologicos (INDRE)
EPI_ISL_2709726	Claudia Wong-Arambula, Abril Rodriguez-Maldonado, Vanessa Rivero-Arredondo, Ariadna Medina-Benitez, Joaquin Quiroz-Mercado, Sergio Rangel-Guerrero, Natividad Cruz-Ortiz, Tatiana Nunez-Garcia, Gisela Barrera-Badillo, Lucia Hernandez-Rivas, Irma Lopez-Martinez, Ernesto Ramirez-Gonzalez.	LESP Nuevo Leon	Instituto de Diagnostico y Referencia Epidemiologicos (INDRE)
EPI_ISL_2709727	Claudia Wong-Arambula, Abril Rodriguez-Maldonado, Vanessa Rivero-Arredondo, Ariadna Medina-Benitez, Joaquin Quiroz-Mercado, Sergio Rangel-Guerrero, Natividad Cruz-Ortiz, Tatiana Nunez-Garcia, Gisela Barrera-Badillo, Lucia Hernandez-Rivas, Irma Lopez-Martinez, Ernesto Ramirez-Gonzalez.	LESP Nuevo Leon	Instituto de Diagnostico y Referencia Epidemiologicos (INDRE)
EPI_ISL_2709730	Claudia Wong-Arambula, Abril Rodriguez-Maldonado, Vanessa Rivero-Arredondo, Ariadna Medina-Benitez, Joaquin Quiroz-Mercado, Sergio Rangel-Guerrero, Natividad Cruz-Ortiz, Tatiana Nunez-Garcia, Gisela Barrera-Badillo, Lucia Hernandez-Rivas, Irma Lopez-Martinez, Ernesto Ramirez-Gonzalez.	LESP Ciudad de Mexico	Instituto de Diagnostico y Referencia Epidemiologicos (INDRE)
EPI_ISL_2709733	Claudia Wong-Arambula, Abril Rodriguez-Maldonado, Vanessa Rivero-Arredondo, Ariadna Medina-Benitez, Joaquin Quiroz-Mercado, Sergio Rangel-Guerrero, Natividad Cruz-Ortiz, Tatiana Nunez-Garcia, Gisela Barrera-Badillo, Lucia Hernandez-Rivas, Irma Lopez-Martinez, Ernesto Ramirez-Gonzalez.	LESP Veracruz	Instituto de Diagnostico y Referencia Epidemiologicos (INDRE)
EPI_ISL_2709803	Maryland Department of Health Laboratories Administration	MD PHL	MD PHL
EPI_ISL_2712540	SEARCH Alliance San Diego with Aaron Harding, Jacquelyn Berumen, Cathy Woerle, Liam McGinnis, Art Mendoza, Omid Bakhtar	Sharp HealthCare Laboratory	Andersen lab at Scripps Research
EPI_ISL_2723767	Gilman Kit-Hang Siu, Lam-Kwong Lee, Kenneth Siu-Sing Leung, Jake Siu-Lun Leung, Wing-Hei Lo, Timothy Ting-Leung Ng, Chloe Toi-Mei Chan, Hoi-Ching Jim, Ivan Tak-Fai Wong, Kingsley King-Gee Tam, Hiu-Yin Lao, Denise Sze-Hang Wong, Alan Ka-Lun Wu, Miranda Chong-Yee Yau, Yvette Wai-Man Lai, Kitty Sau-Chun Fung, Sandy Ka-Yee Chau, Barry Kin-Chung Wong, Wing-Kin To,¬† Kristine Luk, Alex Yat-Man Ho, Tak-…	Department of Health Technology and Informatics, The Hong Kong Polytechnic University	Department of Health Technology and Informatics, The Hong Kong Polytechnic University
EPI_ISL_2727103	Kirsten St. George, Daryl M. Lamson, Alexis Russell, Matthew Shudt, Melissa A Leisner, Jonathan Plitnick, Catharine Prussing, Navjot Singh, John Kelly, Erasmus Schneider, Erica Lasek-Nesselquist	WESTCHESTER MEDICAL CENTER	Wadsworth Center, New York State Department of Health
EPI_ISL_2727842	Alexandra Lorentz, Jacob Garfin, Matt Plumb, and Xiong Wang	Minnesota Department of Health, Public Health Laboratory	Minnesota Department of Health, Public Health Laboratory
EPI_ISL_2754991	Mikhail Hanewich-Hollatz, J.Cesar Ignacio-Espinoza, Elias L. Salfati, Nabjot Sandhu, George Way, Zhiyi Xie, Eugenia Khorosheva, Sophia Quasem, Janet Chen, Vladimir Slepnev	Curative Labs	Curative Labs
EPI_ISL_2755022	Mikhail Hanewich-Hollatz, J.Cesar Ignacio-Espinoza, Elias L. Salfati, Nabjot Sandhu, George Way, Zhiyi Xie, Eugenia Khorosheva, Sophia Quasem, Janet Chen, Vladimir Slepnev	Curative Labs	Curative Labs
EPI_ISL_2755133	Mikhail Hanewich-Hollatz, J.Cesar Ignacio-Espinoza, Elias L. Salfati, Nabjot Sandhu, George Way, Zhiyi Xie, Eugenia Khorosheva, Sophia Quasem, Janet Chen, Vladimir Slepnev	Curative Labs	Curative Labs
EPI_ISL_2755155	Mikhail Hanewich-Hollatz, J.Cesar Ignacio-Espinoza, Elias L. Salfati, Nabjot Sandhu, George Way, Zhiyi Xie, Eugenia Khorosheva, Sophia Quasem, Janet Chen, Vladimir Slepnev	Curative Labs	Curative Labs
EPI_ISL_2755161	Mikhail Hanewich-Hollatz, J.Cesar Ignacio-Espinoza, Elias L. Salfati, Nabjot Sandhu, George Way, Zhiyi Xie, Eugenia Khorosheva, Sophia Quasem, Janet Chen, Vladimir Slepnev	Curative Labs	Curative Labs
EPI_ISL_2755192	Mikhail Hanewich-Hollatz, J.Cesar Ignacio-Espinoza, Elias L. Salfati, Nabjot Sandhu, George Way, Zhiyi Xie, Eugenia Khorosheva, Sophia Quasem, Janet Chen, Vladimir Slepnev	Curative Labs	Curative Labs
EPI_ISL_2755320	Mikhail Hanewich-Hollatz, J.Cesar Ignacio-Espinoza, Elias L. Salfati, Nabjot Sandhu, George Way, Zhiyi Xie, Eugenia Khorosheva, Sophia Quasem, Janet Chen, Vladimir Slepnev	Curative Labs	Curative Labs
EPI_ISL_2755329	Mikhail Hanewich-Hollatz, J.Cesar Ignacio-Espinoza, Elias L. Salfati, Nabjot Sandhu, George Way, Zhiyi Xie, Eugenia Khorosheva, Sophia Quasem, Janet Chen, Vladimir Slepnev	Curative Labs	Curative Labs
EPI_ISL_2755345	Mikhail Hanewich-Hollatz, J.Cesar Ignacio-Espinoza, Elias L. Salfati, Nabjot Sandhu, George Way, Zhiyi Xie, Eugenia Khorosheva, Sophia Quasem, Janet Chen, Vladimir Slepnev	Curative Labs	Curative Labs
EPI_ISL_2755349	Mikhail Hanewich-Hollatz, J.Cesar Ignacio-Espinoza, Elias L. Salfati, Nabjot Sandhu, George Way, Zhiyi Xie, Eugenia Khorosheva, Sophia Quasem, Janet Chen, Vladimir Slepnev	Curative Labs	Curative Labs
EPI_ISL_2755360	Mikhail Hanewich-Hollatz, J.Cesar Ignacio-Espinoza, Elias L. Salfati, Nabjot Sandhu, George Way, Zhiyi Xie, Eugenia Khorosheva, Sophia Quasem, Janet Chen, Vladimir Slepnev	Curative Labs	Curative Labs
EPI_ISL_2755368	Mikhail Hanewich-Hollatz, J.Cesar Ignacio-Espinoza, Elias L. Salfati, Nabjot Sandhu, George Way, Zhiyi Xie, Eugenia Khorosheva, Sophia Quasem, Janet Chen, Vladimir Slepnev	Curative Labs	Curative Labs
EPI_ISL_2755384	Mikhail Hanewich-Hollatz, J.Cesar Ignacio-Espinoza, Elias L. Salfati, Nabjot Sandhu, George Way, Zhiyi Xie, Eugenia Khorosheva, Sophia Quasem, Janet Chen, Vladimir Slepnev	Curative Labs	Curative Labs
EPI_ISL_2755395	Mikhail Hanewich-Hollatz, J.Cesar Ignacio-Espinoza, Elias L. Salfati, Nabjot Sandhu, George Way, Zhiyi Xie, Eugenia Khorosheva, Sophia Quasem, Janet Chen, Vladimir Slepnev	Curative Labs	Curative Labs
EPI_ISL_2755404	Mikhail Hanewich-Hollatz, J.Cesar Ignacio-Espinoza, Elias L. Salfati, Nabjot Sandhu, George Way, Zhiyi Xie, Eugenia Khorosheva, Sophia Quasem, Janet Chen, Vladimir Slepnev	Curative Labs	Curative Labs
EPI_ISL_2755410	Mikhail Hanewich-Hollatz, J.Cesar Ignacio-Espinoza, Elias L. Salfati, Nabjot Sandhu, George Way, Zhiyi Xie, Eugenia Khorosheva, Sophia Quasem, Janet Chen, Vladimir Slepnev	Curative Labs	Curative Labs
EPI_ISL_2755432	Mikhail Hanewich-Hollatz, J.Cesar Ignacio-Espinoza, Elias L. Salfati, Nabjot Sandhu, George Way, Zhiyi Xie, Eugenia Khorosheva, Sophia Quasem, Janet Chen, Vladimir Slepnev	Curative Labs	Curative Labs
EPI_ISL_2755542	Mikhail Hanewich-Hollatz, J.Cesar Ignacio-Espinoza, Elias L. Salfati, Nabjot Sandhu, George Way, Zhiyi Xie, Eugenia Khorosheva, Sophia Quasem, Janet Chen, Vladimir Slepnev	Curative Labs	Curative Labs
EPI_ISL_2755591	Mikhail Hanewich-Hollatz, J.Cesar Ignacio-Espinoza, Elias L. Salfati, Nabjot Sandhu, George Way, Zhiyi Xie, Eugenia Khorosheva, Sophia Quasem, Janet Chen, Vladimir Slepnev	Curative Labs	Curative Labs
EPI_ISL_2755595	Mikhail Hanewich-Hollatz, J.Cesar Ignacio-Espinoza, Elias L. Salfati, Nabjot Sandhu, George Way, Zhiyi Xie, Eugenia Khorosheva, Sophia Quasem, Janet Chen, Vladimir Slepnev	Curative Labs	Curative Labs
EPI_ISL_2755777	Mikhail Hanewich-Hollatz, J.Cesar Ignacio-Espinoza, Elias L. Salfati, Nabjot Sandhu, George Way, Zhiyi Xie, Eugenia Khorosheva, Sophia Quasem, Janet Chen, Vladimir Slepnev	Curative Labs	Curative Labs
EPI_ISL_2758237	Stefan Green, Kevin Kunstman, Max Kolton, Marieta Hyde, Laura Furtado, Felix Araujo Perez, Mary Hayden, Joyce Houlihan, Diane Springer	Rush University Medical Center	RIPHL at Rush University Medical Center
EPI_ISL_2758239	Stefan Green, Kevin Kunstman, Max Kolton, Marieta Hyde, Laura Furtado, Felix Araujo Perez, Chao Qi, Amber Kimble	Northwestern Memorial Hospital	RIPHL at Rush University Medical Center
EPI_ISL_2758242	Stefan Green, Kevin Kunstman, Max Kolton, Marieta Hyde, Laura Furtado, Felix Araujo Perez, Ah-Young Sung, Sharon Welbel	John H Stroger Jr Hospital of Cook County	RIPHL at Rush University Medical Center
EPI_ISL_2758245	Stefan Green, Kevin Kunstman, Max Kolton, Marieta Hyde, Laura Furtado, Felix Araujo Perez, Julie Bentea, Omar Perez	University of Illinois at Chicago	RIPHL at Rush University Medical Center
EPI_ISL_2769262	Jolene Bowers, Heather Centner, Brett Van Tassel, Chris French, Hayley Yaglom, Darrin Lemmer, Dave Engelthaler	TGen North	TGen North
EPI_ISL_2769340	Jolene Bowers, Heather Centner, Brett Van Tassel, Chris French, Hayley Yaglom, Darrin Lemmer, Dave Engelthaler	TGen North	TGen North
EPI_ISL_2774294	Ari Rao, Linden Morales, Kimberly Walker, Marcus Volz, Shelby Johnson	Baylor Scott & White-Temple	Baylor Scott & White-Temple
EPI_ISL_2774569	P. Hemarajata et al.	Flow Diagnostics Lab	Los Angeles County Public Health Laboratories
EPI_ISL_2776082	Ruth Ann Luna, Jennifer K. Spinler, James Dunn, James Versalovic, Ila Singh	Texas Children's Hospital	Texas Children's Microbiome Center
EPI_ISL_2778958	Cedro-Tanda A, Hidalgo-Miranda A, Cisneros-Villanueva M, Orjuela-Rodr√≠guez M, Mendoza-Vargas A, Reyes-Grajeda JP, Abraham Campos-Romero, Moreno-Camacho Jos√© Luis, Rodriguez-Gallegos Jorge, Luna-Ruiz Marco, Gonzalez-Barrera D, Rangel-DeLeon D, Munguia-Garza P, Ramirez-Vega O, Escobar-Arrazola, M, Herrera-Montalvo LA.	Salud Digna	Instituto Nacional de Medicina Genomica
EPI_ISL_2778959	Cedro-Tanda A, Hidalgo-Miranda A, Cisneros-Villanueva M, Orjuela-Rodr√≠guez M, Mendoza-Vargas A, Reyes-Grajeda JP, Abraham Campos-Romero, Moreno-Camacho Jos√© Luis, Rodriguez-Gallegos Jorge, Luna-Ruiz Marco, Gonzalez-Barrera D, Rangel-DeLeon D, Munguia-Garza P, Ramirez-Vega O, Escobar-Arrazola, M, Herrera-Montalvo LA.	Salud Digna	Instituto Nacional de Medicina Genomica
EPI_ISL_2778962	Cedro-Tanda A, Hidalgo-Miranda A, Cisneros-Villanueva M, Orjuela-Rodr√≠guez M, Mendoza-Vargas A, Reyes-Grajeda JP, Abraham Campos-Romero, Moreno-Camacho Jos√© Luis, Rodriguez-Gallegos Jorge, Luna-Ruiz Marco, Gonzalez-Barrera D, Rangel-DeLeon D, Munguia-Garza P, Ramirez-Vega O, Escobar-Arrazola, M, Herrera-Montalvo LA.	Salud Digna	Instituto Nacional de Medicina Genomica
EPI_ISL_2778963	Cedro-Tanda A, Hidalgo-Miranda A, Cisneros-Villanueva M, Orjuela-Rodr√≠guez M, Mendoza-Vargas A, Reyes-Grajeda JP, Abraham Campos-Romero, Moreno-Camacho Jos√© Luis, Rodriguez-Gallegos Jorge, Luna-Ruiz Marco, Gonzalez-Barrera D, Rangel-DeLeon D, Munguia-Garza P, Ramirez-Vega O, Escobar-Arrazola, M, Herrera-Montalvo LA.	Salud Digna	Instituto Nacional de Medicina Genomica
EPI_ISL_2778965	Cedro-Tanda A, Hidalgo-Miranda A, Cisneros-Villanueva M, Orjuela-Rodr√≠guez M, Mendoza-Vargas A, Reyes-Grajeda JP, Abraham Campos-Romero, Moreno-Camacho Jos√© Luis, Rodriguez-Gallegos Jorge, Luna-Ruiz Marco, Gonzalez-Barrera D, Rangel-DeLeon D, Munguia-Garza P, Ramirez-Vega O, Escobar-Arrazola, M, Herrera-Montalvo LA.	Salud Digna	Instituto Nacional de Medicina Genomica
EPI_ISL_2778966	Cedro-Tanda A, Hidalgo-Miranda A, Cisneros-Villanueva M, Orjuela-Rodr√≠guez M, Mendoza-Vargas A, Reyes-Grajeda JP, Abraham Campos-Romero, Moreno-Camacho Jos√© Luis, Rodriguez-Gallegos Jorge, Luna-Ruiz Marco, Gonzalez-Barrera D, Rangel-DeLeon D, Munguia-Garza P, Ramirez-Vega O, Escobar-Arrazola, M, Herrera-Montalvo LA.	Salud Digna	Instituto Nacional de Medicina Genomica
EPI_ISL_2778968	Cedro-Tanda A, Hidalgo-Miranda A, Cisneros-Villanueva M, Orjuela-Rodr√≠guez M, Mendoza-Vargas A, Reyes-Grajeda JP, Abraham Campos-Romero, Moreno-Camacho Jos√© Luis, Rodriguez-Gallegos Jorge, Luna-Ruiz Marco, Gonzalez-Barrera D, Rangel-DeLeon D, Munguia-Garza P, Ramirez-Vega O, Escobar-Arrazola, M, Herrera-Montalvo LA.	Instituto Nacional de Medicina Genomica	Instituto Nacional de Medicina Genomica
EPI_ISL_2779615	Cedro-Tanda A, Hidalgo-Miranda A, Cisneros-Villanueva M, Orjuela-Rodr√≠guez M, Mendoza-Vargas A, Reyes-Grajeda JP, Abraham Campos-Romero, Moreno-Camacho Jos√© Luis, Rodriguez-Gallegos Jorge, Luna-Ruiz Marco, Gonzalez-Barrera D, Rangel-DeLeon D, Munguia-Garza P, Ramirez-Vega O, Escobar-Arrazola, M, Herrera-Montalvo LA.	Salud Digna	Instituto Nacional de Medicina Genomica
EPI_ISL_2779617	Cedro-Tanda A, Hidalgo-Miranda A, Cisneros-Villanueva M, Orjuela-Rodr√≠guez M, Mendoza-Vargas A, Reyes-Grajeda JP, Abraham Campos-Romero, Moreno-Camacho Jos√© Luis, Rodriguez-Gallegos Jorge, Luna-Ruiz Marco, Gonzalez-Barrera D, Rangel-DeLeon D, Munguia-Garza P, Ramirez-Vega O, Escobar-Arrazola, M, Herrera-Montalvo LA.	Salud Digna	Instituto Nacional de Medicina Genomica
EPI_ISL_2779618	Cedro-Tanda A, Hidalgo-Miranda A, Cisneros-Villanueva M, Orjuela-Rodr√≠guez M, Mendoza-Vargas A, Reyes-Grajeda JP, Abraham Campos-Romero, Moreno-Camacho Jos√© Luis, Rodriguez-Gallegos Jorge, Luna-Ruiz Marco, Gonzalez-Barrera D, Rangel-DeLeon D, Munguia-Garza P, Ramirez-Vega O, Escobar-Arrazola, M, Herrera-Montalvo LA.	Salud Digna	Instituto Nacional de Medicina Genomica
EPI_ISL_2779619	Cedro-Tanda A, Hidalgo-Miranda A, Cisneros-Villanueva M, Orjuela-Rodr√≠guez M, Mendoza-Vargas A, Reyes-Grajeda JP, Abraham Campos-Romero, Moreno-Camacho Jos√© Luis, Rodriguez-Gallegos Jorge, Luna-Ruiz Marco, Gonzalez-Barrera D, Rangel-DeLeon D, Munguia-Garza P, Ramirez-Vega O, Escobar-Arrazola, M, Herrera-Montalvo LA.	Salud Digna	Instituto Nacional de Medicina Genomica
EPI_ISL_2779622	Cedro-Tanda A, Hidalgo-Miranda A, Cisneros-Villanueva M, Orjuela-Rodr√≠guez M, Mendoza-Vargas A, Reyes-Grajeda JP, Abraham Campos-Romero, Moreno-Camacho Jos√© Luis, Rodriguez-Gallegos Jorge, Luna-Ruiz Marco, Gonzalez-Barrera D, Rangel-DeLeon D, Munguia-Garza P, Ramirez-Vega O, Escobar-Arrazola, M, Herrera-Montalvo LA.	Salud Digna	Instituto Nacional de Medicina Genomica
EPI_ISL_2779623	Cedro-Tanda A, Hidalgo-Miranda A, Cisneros-Villanueva M, Orjuela-Rodr√≠guez M, Mendoza-Vargas A, Reyes-Grajeda JP, Abraham Campos-Romero, Moreno-Camacho Jos√© Luis, Rodriguez-Gallegos Jorge, Luna-Ruiz Marco, Gonzalez-Barrera D, Rangel-DeLeon D, Munguia-Garza P, Ramirez-Vega O, Escobar-Arrazola, M, Herrera-Montalvo LA.	Salud Digna	Instituto Nacional de Medicina Genomica
EPI_ISL_2779625	Cedro-Tanda A, Hidalgo-Miranda A, Cisneros-Villanueva M, Orjuela-Rodr√≠guez M, Mendoza-Vargas A, Reyes-Grajeda JP, Abraham Campos-Romero, Moreno-Camacho Jos√© Luis, Rodriguez-Gallegos Jorge, Luna-Ruiz Marco, Gonzalez-Barrera D, Rangel-DeLeon D, Munguia-Garza P, Ramirez-Vega O, Escobar-Arrazola, M, Herrera-Montalvo LA.	Salud Digna	Instituto Nacional de Medicina Genomica
EPI_ISL_2779628	Cedro-Tanda A, Hidalgo-Miranda A, Cisneros-Villanueva M, Orjuela-Rodr√≠guez M, Mendoza-Vargas A, Reyes-Grajeda JP, Abraham Campos-Romero, Moreno-Camacho Jos√© Luis, Rodriguez-Gallegos Jorge, Luna-Ruiz Marco, Gonzalez-Barrera D, Rangel-DeLeon D, Munguia-Garza P, Ramirez-Vega O, Escobar-Arrazola, M, Herrera-Montalvo LA.	Salud Digna	Instituto Nacional de Medicina Genomica
EPI_ISL_2779631	Cedro-Tanda A, Hidalgo-Miranda A, Cisneros-Villanueva M, Orjuela-Rodr√≠guez M, Mendoza-Vargas A, Reyes-Grajeda JP, Abraham Campos-Romero, Moreno-Camacho Jos√© Luis, Rodriguez-Gallegos Jorge, Luna-Ruiz Marco, Gonzalez-Barrera D, Rangel-DeLeon D, Munguia-Garza P, Ramirez-Vega O, Escobar-Arrazola, M, Herrera-Montalvo LA.	Salud Digna	Instituto Nacional de Medicina Genomica
EPI_ISL_2779632	Cedro-Tanda A, Hidalgo-Miranda A, Cisneros-Villanueva M, Orjuela-Rodr√≠guez M, Mendoza-Vargas A, Reyes-Grajeda JP, Abraham Campos-Romero, Moreno-Camacho Jos√© Luis, Rodriguez-Gallegos Jorge, Luna-Ruiz Marco, Gonzalez-Barrera D, Rangel-DeLeon D, Munguia-Garza P, Ramirez-Vega O, Escobar-Arrazola, M, Herrera-Montalvo LA.	Salud Digna	Instituto Nacional de Medicina Genomica
EPI_ISL_2779633	Cedro-Tanda A, Hidalgo-Miranda A, Cisneros-Villanueva M, Orjuela-Rodr√≠guez M, Mendoza-Vargas A, Reyes-Grajeda JP, Abraham Campos-Romero, Moreno-Camacho Jos√© Luis, Rodriguez-Gallegos Jorge, Luna-Ruiz Marco, Gonzalez-Barrera D, Rangel-DeLeon D, Munguia-Garza P, Ramirez-Vega O, Escobar-Arrazola, M, Herrera-Montalvo LA.	Salud Digna	Instituto Nacional de Medicina Genomica
EPI_ISL_2779635	Cedro-Tanda A, Hidalgo-Miranda A, Cisneros-Villanueva M, Orjuela-Rodr√≠guez M, Mendoza-Vargas A, Reyes-Grajeda JP, Abraham Campos-Romero, Moreno-Camacho Jos√© Luis, Rodriguez-Gallegos Jorge, Luna-Ruiz Marco, Gonzalez-Barrera D, Rangel-DeLeon D, Munguia-Garza P, Ramirez-Vega O, Escobar-Arrazola, M, Herrera-Montalvo LA.	Salud Digna	Instituto Nacional de Medicina Genomica
EPI_ISL_2779636	Cedro-Tanda A, Hidalgo-Miranda A, Cisneros-Villanueva M, Orjuela-Rodr√≠guez M, Mendoza-Vargas A, Reyes-Grajeda JP, Abraham Campos-Romero, Moreno-Camacho Jos√© Luis, Rodriguez-Gallegos Jorge, Luna-Ruiz Marco, Gonzalez-Barrera D, Rangel-DeLeon D, Munguia-Garza P, Ramirez-Vega O, Escobar-Arrazola, M, Herrera-Montalvo LA.	Salud Digna	Instituto Nacional de Medicina Genomica
EPI_ISL_2779637	Cedro-Tanda A, Hidalgo-Miranda A, Cisneros-Villanueva M, Orjuela-Rodr√≠guez M, Mendoza-Vargas A, Reyes-Grajeda JP, Abraham Campos-Romero, Moreno-Camacho Jos√© Luis, Rodriguez-Gallegos Jorge, Luna-Ruiz Marco, Gonzalez-Barrera D, Rangel-DeLeon D, Munguia-Garza P, Ramirez-Vega O, Escobar-Arrazola, M, Herrera-Montalvo LA.	Salud Digna	Instituto Nacional de Medicina Genomica
EPI_ISL_2782317	Sergio Buenestado Serrano, Pedro Sola Campoy, Laura P√©rez-Lago, Cristina Rodriguez-Grande, Marta Herranz Martin, Victor Manuel de la Cueva, Julia Su√°rez, Pilar Catal√°n, Patricia Mu√±oz, Dar√≠o Garc√≠a de Viedma	Hospital General Universitario Gregorio Mara√±√≥n	Hospital General Universitario Gregorio Mara√±√≥n
EPI_ISL_2783546	Mikhail Hanewich-Hollatz, J.Cesar Ignacio-Espinoza, Elias L. Salfati, Nabjot Sandhu, George Way, Zhiyi Xie, Eugenia Khorosheva, Sophia Quasem, Janet Chen, Vladimir Slepnev	Curative Labs	Curative Labs
EPI_ISL_2783548	Mikhail Hanewich-Hollatz, J.Cesar Ignacio-Espinoza, Elias L. Salfati, Nabjot Sandhu, George Way, Zhiyi Xie, Eugenia Khorosheva, Sophia Quasem, Janet Chen, Vladimir Slepnev	Curative Labs	Curative Labs
EPI_ISL_2783561	Mikhail Hanewich-Hollatz, J.Cesar Ignacio-Espinoza, Elias L. Salfati, Nabjot Sandhu, George Way, Zhiyi Xie, Eugenia Khorosheva, Sophia Quasem, Janet Chen, Vladimir Slepnev	Curative Labs	Curative Labs
EPI_ISL_2783567	Mikhail Hanewich-Hollatz, J.Cesar Ignacio-Espinoza, Elias L. Salfati, Nabjot Sandhu, George Way, Zhiyi Xie, Eugenia Khorosheva, Sophia Quasem, Janet Chen, Vladimir Slepnev	Curative Labs	Curative Labs
EPI_ISL_2783666	Mikhail Hanewich-Hollatz, J.Cesar Ignacio-Espinoza, Elias L. Salfati, Nabjot Sandhu, George Way, Zhiyi Xie, Eugenia Khorosheva, Sophia Quasem, Janet Chen, Vladimir Slepnev	Curative Labs	Curative Labs
EPI_ISL_2783868	Mikhail Hanewich-Hollatz, J.Cesar Ignacio-Espinoza, Elias L. Salfati, Nabjot Sandhu, George Way, Zhiyi Xie, Eugenia Khorosheva, Sophia Quasem, Janet Chen, Vladimir Slepnev	Curative Labs	Curative Labs
EPI_ISL_2783980	Mikhail Hanewich-Hollatz, J.Cesar Ignacio-Espinoza, Elias L. Salfati, Nabjot Sandhu, George Way, Zhiyi Xie, Eugenia Khorosheva, Sophia Quasem, Janet Chen, Vladimir Slepnev	Curative Labs	Curative Labs
EPI_ISL_2783983	Mikhail Hanewich-Hollatz, J.Cesar Ignacio-Espinoza, Elias L. Salfati, Nabjot Sandhu, George Way, Zhiyi Xie, Eugenia Khorosheva, Sophia Quasem, Janet Chen, Vladimir Slepnev	Curative Labs	Curative Labs
EPI_ISL_2784044	Mikhail Hanewich-Hollatz, J.Cesar Ignacio-Espinoza, Elias L. Salfati, Nabjot Sandhu, George Way, Zhiyi Xie, Eugenia Khorosheva, Sophia Quasem, Janet Chen, Vladimir Slepnev	Curative Labs	Curative Labs
EPI_ISL_2784139	Mikhail Hanewich-Hollatz, J.Cesar Ignacio-Espinoza, Elias L. Salfati, Nabjot Sandhu, George Way, Zhiyi Xie, Eugenia Khorosheva, Sophia Quasem, Janet Chen, Vladimir Slepnev	Curative Labs	Curative Labs
EPI_ISL_2784181	Mikhail Hanewich-Hollatz, J.Cesar Ignacio-Espinoza, Elias L. Salfati, Nabjot Sandhu, George Way, Zhiyi Xie, Eugenia Khorosheva, Sophia Quasem, Janet Chen, Vladimir Slepnev	Curative Labs	Curative Labs
EPI_ISL_2784237	Mikhail Hanewich-Hollatz, J.Cesar Ignacio-Espinoza, Elias L. Salfati, Nabjot Sandhu, George Way, Zhiyi Xie, Eugenia Khorosheva, Sophia Quasem, Janet Chen, Vladimir Slepnev	Curative Labs	Curative Labs
EPI_ISL_2789891	Cassandra Campion, Jamie Yeadon, Brian Pope, Lixia Liu, Kyle Brownlee, Melissa Hindenlang, Mark Glazier	IN State Department of Health Laboratory Services	IN State Department of Health Laboratory Services
EPI_ISL_2789892	Cassandra Campion, Jamie Yeadon, Brian Pope, Lixia Liu, Kyle Brownlee, Melissa Hindenlang, Mark Glazier	IN State Department of Health Laboratory Services	IN State Department of Health Laboratory Services
EPI_ISL_2789893	Cassandra Campion, Jamie Yeadon, Brian Pope, Lixia Liu, Kyle Brownlee, Melissa Hindenlang, Mark Glazier	IN State Department of Health Laboratory Services	IN State Department of Health Laboratory Services
EPI_ISL_2789929	Katherine Wiggins, Mike Grose, Jonathan Barnell, Ben Olsen, and Phil Adam	Kansas Health and Environmental Lab	Kansas Health and Environmental Lab
EPI_ISL_2789930	Katherine Wiggins, Mike Grose, Jonathan Barnell, Ben Olsen, and Phil Adam	Kansas Health and Environmental Lab	Kansas Health and Environmental Lab
EPI_ISL_2789932	Katherine Wiggins, Mike Grose, Jonathan Barnell, Ben Olsen, and Phil Adam	Kansas Health and Environmental Lab	Kansas Health and Environmental Lab
EPI_ISL_2790055	Maryland Department of Health Laboratories Administration	MD PHL	MD PHL
EPI_ISL_2790133	Consorcio Mexicano de Vigilancia Gen√≥mica (CoViGen-Mex). Authors (in alphabetical order): Julio Elias Alvarado-Yaah, Carlos F. Arias, Santiago √Åvila-R√≠os, Eduardo Becerril-Vargas, V√≠ctor Hugo Borja-Aburto, Celia Boukadida, Crist√≥bal Ch√°idez-Quir√≥z, Juan Bautista Chale-Dzul, Ricardo Ciria Merce, Andreu Comas-Garc√≠a, C√©lida Duque Molina, Julissa Enciso-Ibarra, Jos√© Antonio Enciso-Moreno, …	Instituto Nacional de Cancerolog√≠a	Centro de Investigaci√≥n en Enfermedades Infecciosas (CIENI), Instituto Nacional de Enfermedades Respiratorias (INER)
EPI_ISL_2790177	Matias-Florentino M, Perez-Garcia M, Hidalgo-Miranda A, Mendoza-Vargas A, Reyes-Grajeda JP, Cedro-Tanda A, Herrera-Montalvo LA, Reyes-Teran G, Avila-Rios S, Boukadida C	Instituto Nacional de Medicina Genomica	Centro de Investigaci√≥n en Enfermedades Infecciosas (CIENI), Instituto Nacional de Enfermedades Respiratorias (INER)
EPI_ISL_2790178	Matias-Florentino M, Perez-Garcia M, Hidalgo-Miranda A, Mendoza-Vargas A, Reyes-Grajeda JP, Cedro-Tanda A, Herrera-Montalvo LA, Reyes-Teran G, Avila-Rios S, Boukadida C	Instituto Nacional de Medicina Genomica	Centro de Investigaci√≥n en Enfermedades Infecciosas (CIENI), Instituto Nacional de Enfermedades Respiratorias (INER)
EPI_ISL_2790179	Matias-Florentino M, Perez-Garcia M, Hidalgo-Miranda A, Mendoza-Vargas A, Reyes-Grajeda JP, Cedro-Tanda A, Herrera-Montalvo LA, Reyes-Teran G, Avila-Rios S, Boukadida C	Instituto Nacional de Medicina Genomica	Centro de Investigaci√≥n en Enfermedades Infecciosas (CIENI), Instituto Nacional de Enfermedades Respiratorias (INER)
EPI_ISL_2790213	Hidalgo-Miranda A, Mendoza-Vargas A, Reyes-Grajeda JP, Cedro-Tanda A, Cisneros-Villanueva M, Orjuela-Rodr√≠guez M, Gisela Barrera-Badillo, Irma Lopez-Martinez, Jose Ernesto Ramirez Gonz√°lez, Gonzalez-Barrera D, Rangel-DeLeon D, Munguia-Garza P, Garcia-Cardenas FJ, Gonzalez-Woge MA, Herrera-Montalvo LA.	InDRE	Instituto Nacional de Medicina Genomica
EPI_ISL_2790215	Hidalgo-Miranda A, Mendoza-Vargas A, Reyes-Grajeda JP, Cedro-Tanda A, Cisneros-Villanueva M, Orjuela-Rodr√≠guez M, Gisela Barrera-Badillo, Irma Lopez-Martinez, Jose Ernesto Ramirez Gonz√°lez, Gonzalez-Barrera D, Rangel-DeLeon D, Munguia-Garza P, Garcia-Cardenas FJ, Gonzalez-Woge MA, Herrera-Montalvo LA.	InDRE	Instituto Nacional de Medicina Genomica
EPI_ISL_2790216	Hidalgo-Miranda A, Mendoza-Vargas A, Reyes-Grajeda JP, Cedro-Tanda A, Cisneros-Villanueva M, Orjuela-Rodr√≠guez M, Gisela Barrera-Badillo, Irma Lopez-Martinez, Jose Ernesto Ramirez Gonz√°lez, Gonzalez-Barrera D, Rangel-DeLeon D, Munguia-Garza P, Garcia-Cardenas FJ, Gonzalez-Woge MA, Herrera-Montalvo LA.	InDRE	Instituto Nacional de Medicina Genomica
EPI_ISL_2790217	Hidalgo-Miranda A, Mendoza-Vargas A, Reyes-Grajeda JP, Cedro-Tanda A, Cisneros-Villanueva M, Orjuela-Rodr√≠guez M, Gisela Barrera-Badillo, Irma Lopez-Martinez, Jose Ernesto Ramirez Gonz√°lez, Gonzalez-Barrera D, Rangel-DeLeon D, Munguia-Garza P, Garcia-Cardenas FJ, Gonzalez-Woge MA, Herrera-Montalvo LA.	InDRE	Instituto Nacional de Medicina Genomica
EPI_ISL_2790218	Hidalgo-Miranda A, Cedro-Tanda A, Cisneros-Villanueva M, Orjuela-Rodr√≠guez M, Mendoza-Vargas A, Reyes-Grajeda JP, Abraham Campos-Romero, Moreno-Camacho Jos√© Luis, Rodriguez-Gallegos Jorge, Luna-Ruiz Marco, Gonzalez-Barrera D, Rangel-DeLeon D, Munguia-Garza P, Ramirez-Vega O, Escobar-Arrazola, M, Herrera-Montalvo LA.	Salud Digna	Instituto Nacional de Medicina Genomica
EPI_ISL_2790221	Hidalgo-Miranda A, Cedro-Tanda A, Cisneros-Villanueva M, Orjuela-Rodr√≠guez M, Mendoza-Vargas A, Reyes-Grajeda JP, Abraham Campos-Romero, Moreno-Camacho Jos√© Luis, Rodriguez-Gallegos Jorge, Luna-Ruiz Marco, Gonzalez-Barrera D, Rangel-DeLeon D, Munguia-Garza P, Ramirez-Vega O, Escobar-Arrazola, M, Herrera-Montalvo LA.	Salud Digna	Instituto Nacional de Medicina Genomica
EPI_ISL_2790222	Hidalgo-Miranda A, Cedro-Tanda A, Cisneros-Villanueva M, Orjuela-Rodr√≠guez M, Mendoza-Vargas A, Reyes-Grajeda JP, Abraham Campos-Romero, Moreno-Camacho Jos√© Luis, Rodriguez-Gallegos Jorge, Luna-Ruiz Marco, Gonzalez-Barrera D, Rangel-DeLeon D, Munguia-Garza P, Ramirez-Vega O, Escobar-Arrazola, M, Herrera-Montalvo LA.	Salud Digna	Instituto Nacional de Medicina Genomica
EPI_ISL_2790223	Hidalgo-Miranda A, Cedro-Tanda A, Cisneros-Villanueva M, Orjuela-Rodr√≠guez M, Mendoza-Vargas A, Reyes-Grajeda JP, Abraham Campos-Romero, Moreno-Camacho Jos√© Luis, Rodriguez-Gallegos Jorge, Luna-Ruiz Marco, Gonzalez-Barrera D, Rangel-DeLeon D, Munguia-Garza P, Ramirez-Vega O, Escobar-Arrazola, M, Herrera-Montalvo LA.	Salud Digna	Instituto Nacional de Medicina Genomica
EPI_ISL_2790224	Hidalgo-Miranda A, Cedro-Tanda A, Cisneros-Villanueva M, Orjuela-Rodr√≠guez M, Mendoza-Vargas A, Reyes-Grajeda JP, Abraham Campos-Romero, Moreno-Camacho Jos√© Luis, Rodriguez-Gallegos Jorge, Luna-Ruiz Marco, Gonzalez-Barrera D, Rangel-DeLeon D, Munguia-Garza P, Ramirez-Vega O, Escobar-Arrazola, M, Herrera-Montalvo LA.	Salud Digna	Instituto Nacional de Medicina Genomica
EPI_ISL_2790225	Hidalgo-Miranda A, Cedro-Tanda A, Cisneros-Villanueva M, Orjuela-Rodr√≠guez M, Mendoza-Vargas A, Reyes-Grajeda JP, Abraham Campos-Romero, Moreno-Camacho Jos√© Luis, Rodriguez-Gallegos Jorge, Luna-Ruiz Marco, Gonzalez-Barrera D, Rangel-DeLeon D, Munguia-Garza P, Ramirez-Vega O, Escobar-Arrazola, M, Herrera-Montalvo LA.	Salud Digna	Instituto Nacional de Medicina Genomica
EPI_ISL_2790226	Hidalgo-Miranda A, Cedro-Tanda A, Cisneros-Villanueva M, Orjuela-Rodr√≠guez M, Mendoza-Vargas A, Reyes-Grajeda JP, Abraham Campos-Romero, Moreno-Camacho Jos√© Luis, Rodriguez-Gallegos Jorge, Luna-Ruiz Marco, Gonzalez-Barrera D, Rangel-DeLeon D, Munguia-Garza P, Ramirez-Vega O, Escobar-Arrazola, M, Herrera-Montalvo LA.	Salud Digna	Instituto Nacional de Medicina Genomica
EPI_ISL_2790228	Hidalgo-Miranda A, Cedro-Tanda A, Cisneros-Villanueva M, Orjuela-Rodr√≠guez M, Mendoza-Vargas A, Reyes-Grajeda JP, Abraham Campos-Romero, Moreno-Camacho Jos√© Luis, Rodriguez-Gallegos Jorge, Luna-Ruiz Marco, Gonzalez-Barrera D, Rangel-DeLeon D, Munguia-Garza P, Ramirez-Vega O, Escobar-Arrazola, M, Herrera-Montalvo LA.	Salud Digna	Instituto Nacional de Medicina Genomica
EPI_ISL_2790229	Hidalgo-Miranda A, Cedro-Tanda A, Cisneros-Villanueva M, Orjuela-Rodr√≠guez M, Mendoza-Vargas A, Reyes-Grajeda JP, Abraham Campos-Romero, Moreno-Camacho Jos√© Luis, Rodriguez-Gallegos Jorge, Luna-Ruiz Marco, Gonzalez-Barrera D, Rangel-DeLeon D, Munguia-Garza P, Ramirez-Vega O, Escobar-Arrazola, M, Herrera-Montalvo LA.	Salud Digna	Instituto Nacional de Medicina Genomica
EPI_ISL_2790230	Hidalgo-Miranda A, Cedro-Tanda A, Cisneros-Villanueva M, Orjuela-Rodr√≠guez M, Mendoza-Vargas A, Reyes-Grajeda JP, Abraham Campos-Romero, Moreno-Camacho Jos√© Luis, Rodriguez-Gallegos Jorge, Luna-Ruiz Marco, Gonzalez-Barrera D, Rangel-DeLeon D, Munguia-Garza P, Ramirez-Vega O, Escobar-Arrazola, M, Herrera-Montalvo LA.	Salud Digna	Instituto Nacional de Medicina Genomica
EPI_ISL_2790231	Hidalgo-Miranda A, Cedro-Tanda A, Cisneros-Villanueva M, Orjuela-Rodr√≠guez M, Mendoza-Vargas A, Reyes-Grajeda JP, Abraham Campos-Romero, Moreno-Camacho Jos√© Luis, Rodriguez-Gallegos Jorge, Luna-Ruiz Marco, Gonzalez-Barrera D, Rangel-DeLeon D, Munguia-Garza P, Ramirez-Vega O, Escobar-Arrazola, M, Herrera-Montalvo LA.	Salud Digna	Instituto Nacional de Medicina Genomica
EPI_ISL_2800345	HERRERA-GOMEZ CONNIE ALEJANDRA; CASTILLO-ORTEGA LAURA SOFIA; GARCIA-REYES MELITO; VIGUERAS-MORALES YAJAIRA SULIM; GARCIA-GONZALEZ OCTAVIO; VILLAFUENTES-TELLEZ HECTOR ALBERTO	LESP Hidalgo	LESP Hidalgo GENE2LIFE
EPI_ISL_2800930	Claudia Wong-Arambula, Abril Rodriguez-Maldonado, Vanessa Rivero-Arredondo, Ariadna Medina-Benitez, Joaquin Quiroz-Mercado, Sergio Rangel-Guerrero, Natividad Cruz-Ortiz, Tatiana Nunez-Garcia, Gisela Barrera-Badillo, Lucia Hernandez-Rivas, Irma Lopez-Martinez, Ernesto Ramirez-Gonzalez.	LESP Sonora	Instituto de Diagnostico y Referencia Epidemiologicos (INDRE)
EPI_ISL_2800931	Claudia Wong-Arambula, Abril Rodriguez-Maldonado, Vanessa Rivero-Arredondo, Ariadna Medina-Benitez, Joaquin Quiroz-Mercado, Sergio Rangel-Guerrero, Natividad Cruz-Ortiz, Tatiana Nunez-Garcia, Gisela Barrera-Badillo, Lucia Hernandez-Rivas, Irma Lopez-Martinez, Ernesto Ramirez-Gonzalez.	LESP Sonora	Instituto de Diagnostico y Referencia Epidemiologicos (INDRE)
EPI_ISL_2800932	Claudia Wong-Arambula, Abril Rodriguez-Maldonado, Vanessa Rivero-Arredondo, Ariadna Medina-Benitez, Joaquin Quiroz-Mercado, Sergio Rangel-Guerrero, Natividad Cruz-Ortiz, Tatiana Nunez-Garcia, Gisela Barrera-Badillo, Lucia Hernandez-Rivas, Irma Lopez-Martinez, Ernesto Ramirez-Gonzalez.	LESP Guanajuato	Instituto de Diagnostico y Referencia Epidemiologicos (INDRE)
EPI_ISL_2800933	Claudia Wong-Arambula, Abril Rodriguez-Maldonado, Vanessa Rivero-Arredondo, Ariadna Medina-Benitez, Joaquin Quiroz-Mercado, Sergio Rangel-Guerrero, Natividad Cruz-Ortiz, Tatiana Nunez-Garcia, Gisela Barrera-Badillo, Lucia Hernandez-Rivas, Irma Lopez-Martinez, Ernesto Ramirez-Gonzalez.	LESP Durango	Instituto de Diagnostico y Referencia Epidemiologicos (INDRE)
EPI_ISL_2800934	Claudia Wong-Arambula, Abril Rodriguez-Maldonado, Vanessa Rivero-Arredondo, Ariadna Medina-Benitez, Joaquin Quiroz-Mercado, Sergio Rangel-Guerrero, Natividad Cruz-Ortiz, Tatiana Nunez-Garcia, Gisela Barrera-Badillo, Lucia Hernandez-Rivas, Irma Lopez-Martinez, Ernesto Ramirez-Gonzalez.	LESP Durango	Instituto de Diagnostico y Referencia Epidemiologicos (INDRE)
EPI_ISL_2800935	Claudia Wong-Arambula, Abril Rodriguez-Maldonado, Vanessa Rivero-Arredondo, Ariadna Medina-Benitez, Joaquin Quiroz-Mercado, Sergio Rangel-Guerrero, Natividad Cruz-Ortiz, Tatiana Nunez-Garcia, Gisela Barrera-Badillo, Lucia Hernandez-Rivas, Irma Lopez-Martinez, Ernesto Ramirez-Gonzalez.	LESP Tamaulipas	Instituto de Diagnostico y Referencia Epidemiologicos (INDRE)
EPI_ISL_2800936	Claudia Wong-Arambula, Abril Rodriguez-Maldonado, Vanessa Rivero-Arredondo, Ariadna Medina-Benitez, Joaquin Quiroz-Mercado, Sergio Rangel-Guerrero, Natividad Cruz-Ortiz, Tatiana Nunez-Garcia, Gisela Barrera-Badillo, Lucia Hernandez-Rivas, Irma Lopez-Martinez, Ernesto Ramirez-Gonzalez.	LESP Puebla	Instituto de Diagnostico y Referencia Epidemiologicos (INDRE)
EPI_ISL_2800937	Claudia Wong-Arambula, Abril Rodriguez-Maldonado, Vanessa Rivero-Arredondo, Ariadna Medina-Benitez, Joaquin Quiroz-Mercado, Sergio Rangel-Guerrero, Natividad Cruz-Ortiz, Tatiana Nunez-Garcia, Gisela Barrera-Badillo, Lucia Hernandez-Rivas, Irma Lopez-Martinez, Ernesto Ramirez-Gonzalez.	LESP Sonora	Instituto de Diagnostico y Referencia Epidemiologicos (INDRE)
EPI_ISL_2801437	Valesano	IVY3 Central Lab, Vanderbilt University Medical Center	Lauring Lab, University of Michigan, Department of Microbiology and Immunology
EPI_ISL_2801875	Consorcio Mexicano de Vigilancia Gen√≥mica (CoViGen-Mex). Authors (in alphabetical order): Julio Elias Alvarado-Yaah, Carlos F. Arias, Santiago √Åvila-R√≠os, Eduardo Becerril-Vargas, V√≠ctor Hugo Borja-Aburto, Celia Boukadida, Crist√≥bal Ch√°idez-Quir√≥z, Juan Bautista Chale-Dzul, Ricardo Ciria Merce, Andreu Comas-Garc√≠a, C√©lida Duque Molina, Julissa Enciso-Ibarra, Jos√© Antonio Enciso-Moreno, …	Laboratorio Central de Epidemiolog√≠a (LCE)	Instituto de Biotecnolog√≠a de la UNAM
EPI_ISL_2825865	CDPH-COVIDNet,UCLA Technology Center for Genomics & Bioinformatics	CDPH VBL	California Department of Public Health
EPI_ISL_2826183	CDPH-COVIDNet,SwabSeq/UCLA	CDPH VBL	California Department of Public Health
EPI_ISL_2834735	Judy Crabtree, Amy Feehan, Rebecca Rose, David J. Nolan, Tessa LaFleur, Julia-Garcia-Diaz, Lucio Miele, Susanna L. Lamers	Ochsner Health	Bioinfoexperts, LLC
EPI_ISL_2835917	Consorcio Mexicano de Vigilancia Gen√≥mica (CoViGen-Mex). Authors (in alphabetical order): Julio Elias Alvarado-Yaah, Carlos F. Arias, Santiago √Åvila-R√≠os, Eduardo Becerril-Vargas, V√≠ctor Hugo Borja-Aburto, Celia Boukadida, Crist√≥bal Ch√°idez-Quir√≥z, Juan Bautista Chale-Dzul, Ricardo Ciria Merce, Andreu Comas-Garc√≠a, C√©lida Duque Molina, Julissa Enciso-Ibarra, Jos√© Antonio Enciso-Moreno, …	Centro de Investigaci√≥n Biom√©dica del Noreste (CIBIN)	Centro de Investigaci√≥n en Enfermedades Infecciosas (CIENI), Instituto Nacional de Enfermedades Respiratorias (INER)
EPI_ISL_2835923	Consorcio Mexicano de Vigilancia Gen√≥mica (CoViGen-Mex). Authors (in alphabetical order): Julio Elias Alvarado-Yaah, Carlos F. Arias, Santiago √Åvila-R√≠os, Eduardo Becerril-Vargas, V√≠ctor Hugo Borja-Aburto, Celia Boukadida, Crist√≥bal Ch√°idez-Quir√≥z, Juan Bautista Chale-Dzul, Ricardo Ciria Merce, Andreu Comas-Garc√≠a, C√©lida Duque Molina, Julissa Enciso-Ibarra, Jos√© Antonio Enciso-Moreno, …	Centro de Investigaci√≥n Biom√©dica del Noreste (CIBIN)	Centro de Investigaci√≥n en Enfermedades Infecciosas (CIENI), Instituto Nacional de Enfermedades Respiratorias (INER)
EPI_ISL_2835929	Consorcio Mexicano de Vigilancia Gen√≥mica (CoViGen-Mex). Authors (in alphabetical order): Julio Elias Alvarado-Yaah, Carlos F. Arias, Santiago √Åvila-R√≠os, Eduardo Becerril-Vargas, V√≠ctor Hugo Borja-Aburto, Celia Boukadida, Crist√≥bal Ch√°idez-Quir√≥z, Juan Bautista Chale-Dzul, Ricardo Ciria Merce, Andreu Comas-Garc√≠a, C√©lida Duque Molina, Julissa Enciso-Ibarra, Jos√© Antonio Enciso-Moreno, …	Centro de Investigaci√≥n Biom√©dica del Noreste (CIBIN)	Centro de Investigaci√≥n en Enfermedades Infecciosas (CIENI), Instituto Nacional de Enfermedades Respiratorias (INER)
EPI_ISL_2835930	Consorcio Mexicano de Vigilancia Gen√≥mica (CoViGen-Mex). Authors (in alphabetical order): Julio Elias Alvarado-Yaah, Carlos F. Arias, Santiago √Åvila-R√≠os, Eduardo Becerril-Vargas, V√≠ctor Hugo Borja-Aburto, Celia Boukadida, Crist√≥bal Ch√°idez-Quir√≥z, Juan Bautista Chale-Dzul, Ricardo Ciria Merce, Andreu Comas-Garc√≠a, C√©lida Duque Molina, Julissa Enciso-Ibarra, Jos√© Antonio Enciso-Moreno, …	Unidad de Investigaci√≥n M√©dica de Yucat√°n (UIMY)	Centro de Investigaci√≥n en Enfermedades Infecciosas (CIENI), Instituto Nacional de Enfermedades Respiratorias (INER)
EPI_ISL_2835934	Consorcio Mexicano de Vigilancia Gen√≥mica (CoViGen-Mex). Authors (in alphabetical order): Julio Elias Alvarado-Yaah, Carlos F. Arias, Santiago √Åvila-R√≠os, Eduardo Becerril-Vargas, V√≠ctor Hugo Borja-Aburto, Celia Boukadida, Crist√≥bal Ch√°idez-Quir√≥z, Juan Bautista Chale-Dzul, Ricardo Ciria Merce, Andreu Comas-Garc√≠a, C√©lida Duque Molina, Julissa Enciso-Ibarra, Jos√© Antonio Enciso-Moreno, …	Centro de Investigaci√≥n Biom√©dica de Occidente (CIBO)	Centro de Investigaci√≥n en Enfermedades Infecciosas (CIENI), Instituto Nacional de Enfermedades Respiratorias (INER)
EPI_ISL_2835936	Consorcio Mexicano de Vigilancia Gen√≥mica (CoViGen-Mex). Authors (in alphabetical order): Julio Elias Alvarado-Yaah, Carlos F. Arias, Santiago √Åvila-R√≠os, Eduardo Becerril-Vargas, V√≠ctor Hugo Borja-Aburto, Celia Boukadida, Crist√≥bal Ch√°idez-Quir√≥z, Juan Bautista Chale-Dzul, Ricardo Ciria Merce, Andreu Comas-Garc√≠a, C√©lida Duque Molina, Julissa Enciso-Ibarra, Jos√© Antonio Enciso-Moreno, …	Centro de Investigaci√≥n Biom√©dica de Occidente (CIBO)	Centro de Investigaci√≥n en Enfermedades Infecciosas (CIENI), Instituto Nacional de Enfermedades Respiratorias (INER)
EPI_ISL_2835940	Consorcio Mexicano de Vigilancia Gen√≥mica (CoViGen-Mex). Authors (in alphabetical order): Julio Elias Alvarado-Yaah, Carlos F. Arias, Santiago √Åvila-R√≠os, Eduardo Becerril-Vargas, V√≠ctor Hugo Borja-Aburto, Celia Boukadida, Crist√≥bal Ch√°idez-Quir√≥z, Juan Bautista Chale-Dzul, Ricardo Ciria Merce, Andreu Comas-Garc√≠a, C√©lida Duque Molina, Julissa Enciso-Ibarra, Jos√© Antonio Enciso-Moreno, …	Unidad de Investigaci√≥n Biom√©dica de Zacatecas (UIBZ)	Centro de Investigaci√≥n en Enfermedades Infecciosas (CIENI), Instituto Nacional de Enfermedades Respiratorias (INER)
EPI_ISL_2835944	Consorcio Mexicano de Vigilancia Gen√≥mica (CoViGen-Mex). Authors (in alphabetical order): Julio Elias Alvarado-Yaah, Carlos F. Arias, Santiago √Åvila-R√≠os, Eduardo Becerril-Vargas, V√≠ctor Hugo Borja-Aburto, Celia Boukadida, Crist√≥bal Ch√°idez-Quir√≥z, Juan Bautista Chale-Dzul, Ricardo Ciria Merce, Andreu Comas-Garc√≠a, C√©lida Duque Molina, Julissa Enciso-Ibarra, Jos√© Antonio Enciso-Moreno, …	Unidad de Investigaci√≥n Biom√©dica de Zacatecas (UIBZ)	Centro de Investigaci√≥n en Enfermedades Infecciosas (CIENI), Instituto Nacional de Enfermedades Respiratorias (INER)
EPI_ISL_2835948	Consorcio Mexicano de Vigilancia Gen√≥mica (CoViGen-Mex). Authors (in alphabetical order): Julio Elias Alvarado-Yaah, Carlos F. Arias, Santiago √Åvila-R√≠os, Eduardo Becerril-Vargas, V√≠ctor Hugo Borja-Aburto, Celia Boukadida, Crist√≥bal Ch√°idez-Quir√≥z, Juan Bautista Chale-Dzul, Ricardo Ciria Merce, Andreu Comas-Garc√≠a, C√©lida Duque Molina, Julissa Enciso-Ibarra, Jos√© Antonio Enciso-Moreno, …	Laboratorio Central de Epidemiolog√≠a (LCE)	Centro de Investigaci√≥n en Enfermedades Infecciosas (CIENI), Instituto Nacional de Enfermedades Respiratorias (INER)
EPI_ISL_2837990	CDPH-COVIDNet	California Department of Public Health Valencia Branch Laboratory (CDPH VBL)	California Department of Public Health
EPI_ISL_2839729	Mikhail Hanewich-Hollatz, J.Cesar Ignacio-Espinoza, Elias L. Salfati, Nabjot Sandhu, George Way, Zhiyi Xie, Eugenia Khorosheva, Sophia Quasem, Janet Chen, Vladimir Slepnev	Curative Labs	Curative Labs
EPI_ISL_2839765	Mikhail Hanewich-Hollatz, J.Cesar Ignacio-Espinoza, Elias L. Salfati, Nabjot Sandhu, George Way, Zhiyi Xie, Eugenia Khorosheva, Sophia Quasem, Janet Chen, Vladimir Slepnev	Curative Labs	Curative Labs
EPI_ISL_2839797	Mikhail Hanewich-Hollatz, J.Cesar Ignacio-Espinoza, Elias L. Salfati, Nabjot Sandhu, George Way, Zhiyi Xie, Eugenia Khorosheva, Sophia Quasem, Janet Chen, Vladimir Slepnev	Curative Labs	Curative Labs
EPI_ISL_2839829	Mikhail Hanewich-Hollatz, J.Cesar Ignacio-Espinoza, Elias L. Salfati, Nabjot Sandhu, George Way, Zhiyi Xie, Eugenia Khorosheva, Sophia Quasem, Janet Chen, Vladimir Slepnev	Curative Labs	Curative Labs
EPI_ISL_2839908	Mikhail Hanewich-Hollatz, J.Cesar Ignacio-Espinoza, Elias L. Salfati, Nabjot Sandhu, George Way, Zhiyi Xie, Eugenia Khorosheva, Sophia Quasem, Janet Chen, Vladimir Slepnev	Curative Labs	Curative Labs
EPI_ISL_2839914	Mikhail Hanewich-Hollatz, J.Cesar Ignacio-Espinoza, Elias L. Salfati, Nabjot Sandhu, George Way, Zhiyi Xie, Eugenia Khorosheva, Sophia Quasem, Janet Chen, Vladimir Slepnev	Curative Labs	Curative Labs
EPI_ISL_2839932	Mikhail Hanewich-Hollatz, J.Cesar Ignacio-Espinoza, Elias L. Salfati, Nabjot Sandhu, George Way, Zhiyi Xie, Eugenia Khorosheva, Sophia Quasem, Janet Chen, Vladimir Slepnev	Curative Labs	Curative Labs
EPI_ISL_2842061	Mike Grose, Katherine Wiggins, Jonathan Barnell, Ben Olsen, and Phil Adam	Clinical Reference Laboratory	Kansas Health and Environmental Lab
EPI_ISL_2842063	Mike Grose, Katherine Wiggins, Jonathan Barnell, Ben Olsen, and Phil Adam	Clinical Reference Laboratory	Kansas Health and Environmental Lab
EPI_ISL_2842709	VLOOKUP(C4,'[_x0002_Users_x0003_oroak_x0003_Box Sync_x0003_PHI_SARS-COV-2_Sample_Sheet_info_x0003_GISAID_Submission_Info_x0003_meta_master_2021.xlsx]release20_final'!D:AC,26,FALSE)	OHSU Lab Services Molecular Microbiology Lab	Oregon SARS-CoV-2 Genome Sequencing Center
EPI_ISL_2854985	CDPH-COVIDNet	CDPH VBL	California Department of Public Health
EPI_ISL_2860390	Cassandra Campion, Jamie Yeadon, Brian Pope, Lixia Liu, Kyle Brownlee, Melissa Hindenlang, Mark Glazier	IN State Department of Health Laboratory Services	IN State Department of Health Laboratory Services
EPI_ISL_2860418	Sarah Schmedes, Jason Blanton	Florida Bureau of Public Health Laboratories	Florida Bureau of Public Health Laboratories
EPI_ISL_2861159	Claudia Wong-Arambula, Abril Rodriguez-Maldonado, Vanessa Rivero-Arredondo, Ariadna Medina-Benitez, Joaquin Quiroz-Mercado, Sergio Rangel-Guerrero, Maribel Gonzalez-Villa, Natividad Cruz-Ortiz, Tatiana Nunez-Garcia, Gisela Barrera-Badillo, Lucia Hernandez-Rivas, Irma Lopez-Martinez, Ernesto Ramirez-Gonzalez.	LESP Nuevo Leon	Instituto de Diagnostico y Referencia Epidemiologicos (INDRE)
EPI_ISL_2861161	Claudia Wong-Arambula, Abril Rodriguez-Maldonado, Vanessa Rivero-Arredondo, Ariadna Medina-Benitez, Joaquin Quiroz-Mercado, Sergio Rangel-Guerrero, Maribel Gonzalez-Villa, Natividad Cruz-Ortiz, Tatiana Nunez-Garcia, Gisela Barrera-Badillo, Lucia Hernandez-Rivas, Irma Lopez-Martinez, Ernesto Ramirez-Gonzalez.	LESP Nuevo Leon	Instituto de Diagnostico y Referencia Epidemiologicos (INDRE)
EPI_ISL_2861164	Claudia Wong-Arambula, Abril Rodriguez-Maldonado, Vanessa Rivero-Arredondo, Ariadna Medina-Benitez, Joaquin Quiroz-Mercado, Sergio Rangel-Guerrero, Maribel Gonzalez-Villa, Natividad Cruz-Ortiz, Tatiana Nunez-Garcia, Gisela Barrera-Badillo, Lucia Hernandez-Rivas, Irma Lopez-Martinez, Ernesto Ramirez-Gonzalez.	LESP Tamaulipas	Instituto de Diagnostico y Referencia Epidemiologicos (INDRE)
EPI_ISL_2861165	Claudia Wong-Arambula, Abril Rodriguez-Maldonado, Vanessa Rivero-Arredondo, Ariadna Medina-Benitez, Joaquin Quiroz-Mercado, Sergio Rangel-Guerrero, Maribel Gonzalez-Villa, Natividad Cruz-Ortiz, Tatiana Nunez-Garcia, Gisela Barrera-Badillo, Lucia Hernandez-Rivas, Irma Lopez-Martinez, Ernesto Ramirez-Gonzalez.	LESP Tamaulipas	Instituto de Diagnostico y Referencia Epidemiologicos (INDRE)
EPI_ISL_2861166	Claudia Wong-Arambula, Abril Rodriguez-Maldonado, Vanessa Rivero-Arredondo, Ariadna Medina-Benitez, Joaquin Quiroz-Mercado, Sergio Rangel-Guerrero, Maribel Gonzalez-Villa, Natividad Cruz-Ortiz, Tatiana Nunez-Garcia, Gisela Barrera-Badillo, Lucia Hernandez-Rivas, Irma Lopez-Martinez, Ernesto Ramirez-Gonzalez.	LESP Veracruz	Instituto de Diagnostico y Referencia Epidemiologicos (INDRE)
EPI_ISL_2861167	Claudia Wong-Arambula, Abril Rodriguez-Maldonado, Vanessa Rivero-Arredondo, Ariadna Medina-Benitez, Joaquin Quiroz-Mercado, Sergio Rangel-Guerrero, Maribel Gonzalez-Villa, Natividad Cruz-Ortiz, Tatiana Nunez-Garcia, Gisela Barrera-Badillo, Lucia Hernandez-Rivas, Irma Lopez-Martinez, Ernesto Ramirez-Gonzalez.	LESP Guanajuato	Instituto de Diagnostico y Referencia Epidemiologicos (INDRE)
EPI_ISL_2861168	Claudia Wong-Arambula, Abril Rodriguez-Maldonado, Vanessa Rivero-Arredondo, Ariadna Medina-Benitez, Joaquin Quiroz-Mercado, Sergio Rangel-Guerrero, Maribel Gonzalez-Villa, Natividad Cruz-Ortiz, Tatiana Nunez-Garcia, Gisela Barrera-Badillo, Lucia Hernandez-Rivas, Irma Lopez-Martinez, Ernesto Ramirez-Gonzalez.	LESP Durango	Instituto de Diagnostico y Referencia Epidemiologicos (INDRE)
EPI_ISL_2861169	Claudia Wong-Arambula, Abril Rodriguez-Maldonado, Vanessa Rivero-Arredondo, Ariadna Medina-Benitez, Joaquin Quiroz-Mercado, Sergio Rangel-Guerrero, Maribel Gonzalez-Villa, Natividad Cruz-Ortiz, Tatiana Nunez-Garcia, Gisela Barrera-Badillo, Lucia Hernandez-Rivas, Irma Lopez-Martinez, Ernesto Ramirez-Gonzalez.	LESP Durango	Instituto de Diagnostico y Referencia Epidemiologicos (INDRE)
EPI_ISL_2861170	Claudia Wong-Arambula, Abril Rodriguez-Maldonado, Vanessa Rivero-Arredondo, Ariadna Medina-Benitez, Joaquin Quiroz-Mercado, Sergio Rangel-Guerrero, Maribel Gonzalez-Villa, Natividad Cruz-Ortiz, Tatiana Nunez-Garcia, Gisela Barrera-Badillo, Lucia Hernandez-Rivas, Irma Lopez-Martinez, Ernesto Ramirez-Gonzalez.	LESP Durango	Instituto de Diagnostico y Referencia Epidemiologicos (INDRE)
EPI_ISL_2861171	Claudia Wong-Arambula, Abril Rodriguez-Maldonado, Vanessa Rivero-Arredondo, Ariadna Medina-Benitez, Joaquin Quiroz-Mercado, Sergio Rangel-Guerrero, Maribel Gonzalez-Villa, Natividad Cruz-Ortiz, Tatiana Nunez-Garcia, Gisela Barrera-Badillo, Lucia Hernandez-Rivas, Irma Lopez-Martinez, Ernesto Ramirez-Gonzalez.	LESP Chiapas	Instituto de Diagnostico y Referencia Epidemiologicos (INDRE)
EPI_ISL_2861179	Claudia Wong-Arambula, Abril Rodriguez-Maldonado, Vanessa Rivero-Arredondo, Ariadna Medina-Benitez, Joaquin Quiroz-Mercado, Sergio Rangel-Guerrero, Maribel Gonzalez-Villa, Natividad Cruz-Ortiz, Tatiana Nunez-Garcia, Gisela Barrera-Badillo, Lucia Hernandez-Rivas, Irma Lopez-Martinez, Ernesto Ramirez-Gonzalez.	LESP Tabasco	Instituto de Diagnostico y Referencia Epidemiologicos (INDRE)
EPI_ISL_2861180	Claudia Wong-Arambula, Abril Rodriguez-Maldonado, Vanessa Rivero-Arredondo, Ariadna Medina-Benitez, Joaquin Quiroz-Mercado, Sergio Rangel-Guerrero, Maribel Gonzalez-Villa, Natividad Cruz-Ortiz, Tatiana Nunez-Garcia, Gisela Barrera-Badillo, Lucia Hernandez-Rivas, Irma Lopez-Martinez, Ernesto Ramirez-Gonzalez.	LESP Coahuila	Instituto de Diagnostico y Referencia Epidemiologicos (INDRE)
EPI_ISL_2861181	Claudia Wong-Arambula, Abril Rodriguez-Maldonado, Vanessa Rivero-Arredondo, Ariadna Medina-Benitez, Joaquin Quiroz-Mercado, Sergio Rangel-Guerrero, Maribel Gonzalez-Villa, Natividad Cruz-Ortiz, Tatiana Nunez-Garcia, Gisela Barrera-Badillo, Lucia Hernandez-Rivas, Irma Lopez-Martinez, Ernesto Ramirez-Gonzalez.	LESP Tamaulipas	Instituto de Diagnostico y Referencia Epidemiologicos (INDRE)
EPI_ISL_2861182	Claudia Wong-Arambula, Abril Rodriguez-Maldonado, Vanessa Rivero-Arredondo, Ariadna Medina-Benitez, Joaquin Quiroz-Mercado, Sergio Rangel-Guerrero, Maribel Gonzalez-Villa, Natividad Cruz-Ortiz, Tatiana Nunez-Garcia, Gisela Barrera-Badillo, Lucia Hernandez-Rivas, Irma Lopez-Martinez, Ernesto Ramirez-Gonzalez.	LESP Tamaulipas	Instituto de Diagnostico y Referencia Epidemiologicos (INDRE)
EPI_ISL_2861185	Claudia Wong-Arambula, Abril Rodriguez-Maldonado, Vanessa Rivero-Arredondo, Ariadna Medina-Benitez, Joaquin Quiroz-Mercado, Sergio Rangel-Guerrero, Maribel Gonzalez-Villa, Natividad Cruz-Ortiz, Tatiana Nunez-Garcia, Gisela Barrera-Badillo, Lucia Hernandez-Rivas, Irma Lopez-Martinez, Ernesto Ramirez-Gonzalez.	LESP Tabasco	Instituto de Diagnostico y Referencia Epidemiologicos (INDRE)
EPI_ISL_2861186	Claudia Wong-Arambula, Abril Rodriguez-Maldonado, Vanessa Rivero-Arredondo, Ariadna Medina-Benitez, Joaquin Quiroz-Mercado, Sergio Rangel-Guerrero, Maribel Gonzalez-Villa, Natividad Cruz-Ortiz, Tatiana Nunez-Garcia, Gisela Barrera-Badillo, Lucia Hernandez-Rivas, Irma Lopez-Martinez, Ernesto Ramirez-Gonzalez.	LESP Aguascalientes	Instituto de Diagnostico y Referencia Epidemiologicos (INDRE)
EPI_ISL_2861195	Claudia Wong-Arambula, Abril Rodriguez-Maldonado, Vanessa Rivero-Arredondo, Ariadna Medina-Benitez, Joaquin Quiroz-Mercado, Sergio Rangel-Guerrero, Maribel Gonzalez-Villa, Natividad Cruz-Ortiz, Tatiana Nunez-Garcia, Gisela Barrera-Badillo, Lucia Hernandez-Rivas, Irma Lopez-Martinez, Ernesto Ramirez-Gonzalez.	LESP Ciudad de Mexico	Instituto de Diagnostico y Referencia Epidemiologicos (INDRE)
EPI_ISL_2893501	Ruth Ann Luna, Jennifer K. Spinler, James Dunn, James Versalovic, Ila Singh	Texas Children's Hospital	Texas Children's Microbiome Center
EPI_ISL_2894583	P. Hemarajata et al.	Olive View Medical Center	Los Angeles County Public Health Laboratories
EPI_ISL_2895127	Borges et al	ABC Algarve	Instituto Nacional de Saude (INSA)
EPI_ISL_2905805	Catherine Moore, Johnathan Evans, Laura Gifford, Malorie Perry, Simon Cottrell, Angela Marchbank, Alec Birchley, Alexander Adams, Amy Gaskin, Bree Gatica-Wilcox, Jason Coombes, Joel Southgate, Lauren Gilbert, Lee Graham, Nicole Pacchiarini, Sara Kumziene-Summerhayes, Sarah Taylor, Sophie Jones, Sara Rey, Matthew Bull, Joanne Watkins, Sally Corden, Tom Connor	Originating lab: Wales Specialist Virology Centre Sequencing lab: Pathogen Genomics Unit	Public Health Wales Microbiology Cardiff Wales Specialist Virology Centre
EPI_ISL_2919908	Jolene Bowers, Heather Centner, Brett Van Tassel, Chris French, Hayley Yaglom, Darrin Lemmer, Dave Engelthaler	TGen North	TGen North
EPI_ISL_2920273	Manjeet Khubbar, Amy Bauer, Jennifer Lentz, Samantha Scott, Sanjib Bhattacharyya	City of Milwaukee Health Department Laboratory	City of Milwaukee Health Department Laboratory
EPI_ISL_2920280	Manjeet Khubbar, Amy Bauer, Jennifer Lentz, Samantha Scott, Sanjib Bhattacharyya	City of Milwaukee Health Department Laboratory	City of Milwaukee Health Department Laboratory
EPI_ISL_2926864	Dakota Howard, Dhwani Batra, Peter W. Cook, Kara Moser, Adrian Paskey, Jason Caravas, Benjamin Rambo-Martin, Shatavia Morrison, Christopher Gulvick, Scott Sammons, Yvette Unoarumhi, Darlene Wagner, Matthew Schmerer, Minoo Agarwal, Eyad Almasri, Debbie Boles, Ayla Burns, Nuthawin Charoensri, Oren Cohen, Susan Countryman, Mary Ann Cristobal, Bobbi Croy, Suzanne Dale, Hrushikesh Deshmukh, Amanda Dou…	Laboratory Corporation of America	Centers for Disease Control and Prevention Division of Viral Diseases, Pathogen Discovery
EPI_ISL_2927973	Consorcio Mexicano de Vigilancia Gen√≥mica (CoViGen-Mex). Authors (in alphabetical order): Julio Elias Alvarado-Yaah, Carlos F. Arias, Santiago √Åvila-R√≠os, Eduardo Becerril-Vargas, V√≠ctor Hugo Borja-Aburto, Celia Boukadida, Crist√≥bal Ch√°idez-Quir√≥z, Juan Bautista Chale-Dzul, Ricardo Ciria Merce, Andreu Comas-Garc√≠a, C√©lida Duque Molina, Julissa Enciso-Ibarra, Jos√© Antonio Enciso-Moreno, …	Im√°genes Diagn√≥sticas de Mazatl√°n	Microbial Genomics Laboratory
EPI_ISL_2928097	Ellie Johnson, D'eldra Malone, Jennifer Benoit, Ratheesh Rajan, Linda Salazar, Keila Gutierrez, Anastacia Griego-Fisher	Curative Labs	New Mexico Department of Health Scientific Laboratory
EPI_ISL_2928105	Ellie Johnson, D'eldra Malone, Jennifer Benoit, Ratheesh Rajan, Linda Salazar, Keila Gutierrez, Anastacia Griego-Fisher	Curative Labs	New Mexico Department of Health Scientific Laboratory
EPI_ISL_2928113	Ellie Johnson, D'eldra Malone, Jennifer Benoit, Ratheesh Rajan, Linda Salazar, Keila Gutierrez, Anastacia Griego-Fisher	Curative Labs	New Mexico Department of Health Scientific Laboratory
EPI_ISL_2928384	Alexandra Lorentz, Jacob Garfin, Matt Plumb, and Xiong Wang	Regions Hospital	Minnesota Department of Health, Public Health Laboratory
EPI_ISL_2928479	Cedro-Tanda A, Hidalgo-Miranda A, Cisneros-Villanueva M, Blancas S, Orjuela-Rodr√≠guez M, Mendoza-Vargas A, Reyes-Grajeda JP, Gonzalez-Barrera D, Rangel-DeLeon D, Munguia-Garza P, Ramirez-Vega O, Escobar-Arrazola, M, Herrera-Montalvo LA.	Salud Digna	Instituto Nacional de Medicina Genomica
EPI_ISL_2928480	Cedro-Tanda A, Hidalgo-Miranda A, Cisneros-Villanueva M, Blancas S, Orjuela-Rodr√≠guez M, Mendoza-Vargas A, Reyes-Grajeda JP, Abraham Campos-Romero, Moreno-Camacho Jos√© Luis, Rodriguez-Gallegos Jorge, Luna-Ruiz Marco, Gonzalez-Barrera D, Rangel-DeLeon D, Munguia-Garza P, Ramirez-Vega O, Escobar-Arrazola, M, Herrera-Montalvo LA.	Salud Digna	Instituto Nacional de Medicina Genomica
EPI_ISL_2928481	Cedro-Tanda A, Hidalgo-Miranda A, Cisneros-Villanueva M, Blancas S, Orjuela-Rodr√≠guez M, Mendoza-Vargas A, Reyes-Grajeda JP, Abraham Campos-Romero, Moreno-Camacho Jos√© Luis, Rodriguez-Gallegos Jorge, Luna-Ruiz Marco, Gonzalez-Barrera D, Rangel-DeLeon D, Munguia-Garza P, Ramirez-Vega O, Escobar-Arrazola, M, Herrera-Montalvo LA.	Salud Digna	Instituto Nacional de Medicina Genomica
EPI_ISL_2928482	Cedro-Tanda A, Hidalgo-Miranda A, Cisneros-Villanueva M, Blancas S, Orjuela-Rodr√≠guez M, Mendoza-Vargas A, Reyes-Grajeda JP, Abraham Campos-Romero, Moreno-Camacho Jos√© Luis, Rodriguez-Gallegos Jorge, Luna-Ruiz Marco, Gonzalez-Barrera D, Rangel-DeLeon D, Munguia-Garza P, Ramirez-Vega O, Escobar-Arrazola, M, Herrera-Montalvo LA.	Salud Digna	Instituto Nacional de Medicina Genomica
EPI_ISL_2928483	Cedro-Tanda A, Hidalgo-Miranda A, Cisneros-Villanueva M, Blancas S, Orjuela-Rodr√≠guez M, Mendoza-Vargas A, Reyes-Grajeda JP, Abraham Campos-Romero, Moreno-Camacho Jos√© Luis, Rodriguez-Gallegos Jorge, Luna-Ruiz Marco, Gonzalez-Barrera D, Rangel-DeLeon D, Munguia-Garza P, Ramirez-Vega O, Escobar-Arrazola, M, Herrera-Montalvo LA.	Salud Digna	Instituto Nacional de Medicina Genomica
EPI_ISL_2928484	Cedro-Tanda A, Hidalgo-Miranda A, Cisneros-Villanueva M, Blancas S, Orjuela-Rodr√≠guez M, Mendoza-Vargas A, Reyes-Grajeda JP, Abraham Campos-Romero, Moreno-Camacho Jos√© Luis, Rodriguez-Gallegos Jorge, Luna-Ruiz Marco, Gonzalez-Barrera D, Rangel-DeLeon D, Munguia-Garza P, Ramirez-Vega O, Escobar-Arrazola, M, Herrera-Montalvo LA.	Salud Digna	Instituto Nacional de Medicina Genomica
EPI_ISL_2928486	Cedro-Tanda A, Hidalgo-Miranda A, Cisneros-Villanueva M, Blancas S, Orjuela-Rodr√≠guez M, Mendoza-Vargas A, Reyes-Grajeda JP, Abraham Campos-Romero, Moreno-Camacho Jos√© Luis, Rodriguez-Gallegos Jorge, Luna-Ruiz Marco, Gonzalez-Barrera D, Rangel-DeLeon D, Munguia-Garza P, Ramirez-Vega O, Escobar-Arrazola, M, Herrera-Montalvo LA.	Salud Digna	Instituto Nacional de Medicina Genomica
EPI_ISL_2928493	Cedro-Tanda A, Hidalgo-Miranda A, Cisneros-Villanueva M, Blancas S, Orjuela-Rodr√≠guez M, Mendoza-Vargas A, Reyes-Grajeda JP, Abraham Campos-Romero, Moreno-Camacho Jos√© Luis, Rodriguez-Gallegos Jorge, Luna-Ruiz Marco, Gonzalez-Barrera D, Rangel-DeLeon D, Munguia-Garza P, Ramirez-Vega O, Escobar-Arrazola, M, Herrera-Montalvo LA.	Salud Digna	Instituto Nacional de Medicina Genomica
EPI_ISL_2928494	Cedro-Tanda A, Hidalgo-Miranda A, Cisneros-Villanueva M, Blancas S, Orjuela-Rodr√≠guez M, Mendoza-Vargas A, Reyes-Grajeda JP, Abraham Campos-Romero, Moreno-Camacho Jos√© Luis, Rodriguez-Gallegos Jorge, Luna-Ruiz Marco, Gonzalez-Barrera D, Rangel-DeLeon D, Munguia-Garza P, Ramirez-Vega O, Escobar-Arrazola, M, Herrera-Montalvo LA.	Salud Digna	Instituto Nacional de Medicina Genomica
EPI_ISL_2928495	Cedro-Tanda A, Hidalgo-Miranda A, Cisneros-Villanueva M, Blancas S, Orjuela-Rodr√≠guez M, Mendoza-Vargas A, Reyes-Grajeda JP, Abraham Campos-Romero, Moreno-Camacho Jos√© Luis, Rodriguez-Gallegos Jorge, Luna-Ruiz Marco, Gonzalez-Barrera D, Rangel-DeLeon D, Munguia-Garza P, Ramirez-Vega O, Escobar-Arrazola, M, Herrera-Montalvo LA.	Salud Digna	Instituto Nacional de Medicina Genomica
EPI_ISL_2928496	Cedro-Tanda A, Hidalgo-Miranda A, Cisneros-Villanueva M, Blancas S, Orjuela-Rodr√≠guez M, Mendoza-Vargas A, Reyes-Grajeda JP, Abraham Campos-Romero, Moreno-Camacho Jos√© Luis, Rodriguez-Gallegos Jorge, Luna-Ruiz Marco, Gonzalez-Barrera D, Rangel-DeLeon D, Munguia-Garza P, Ramirez-Vega O, Escobar-Arrazola, M, Herrera-Montalvo LA.	Salud Digna	Instituto Nacional de Medicina Genomica
EPI_ISL_2928506	Cedro-Tanda A, Hidalgo-Miranda A, Cisneros-Villanueva M, Blancas S, Orjuela-Rodr√≠guez M, Mendoza-Vargas A, Reyes-Grajeda JP, Abraham Campos-Romero, Moreno-Camacho Jos√© Luis, Rodriguez-Gallegos Jorge, Luna-Ruiz Marco, Gonzalez-Barrera D, Rangel-DeLeon D, Munguia-Garza P, Ramirez-Vega O, Escobar-Arrazola, M, Herrera-Montalvo LA.	Salud Digna	Instituto Nacional de Medicina Genomica
EPI_ISL_2937907	Claudia Wong-Arambula, Abril Rodriguez-Maldonado, Vanessa Rivero-Arredondo, Ariadna Medina-Benitez, Joaquin Quiroz-Mercado, Sergio Rangel-Guerrero, Natividad Cruz-Ortiz, Tatiana Nunez-Garcia, Gisela Barrera-Badillo, Lucia Hernandez-Rivas, Irma Lopez-Martinez, Ernesto Ramirez-Gonzalez.	LESP Coahuila	Instituto de Diagnostico y Referencia Epidemiologicos (INDRE)
EPI_ISL_2941659	Ellie Johnson, D'eldra Malone, Jennifer Benoit, Ratheesh Rajan, Linda Salazar, Keila Gutierrez, Anastacia Griego-Fisher,	Curative Labs	New Mexico Department of Health Scientific Laboratory
EPI_ISL_2941957	Mikhail Hanewich-Hollatz, J.Cesar Ignacio-Espinoza, Elias L. Salfati, Nabjot Sandhu, George Way, Zhiyi Xie, Eugenia Khorosheva, Sophia Quasem, Janet Chen, Vladimir Slepnev	Curative Labs	Curative Labs
EPI_ISL_2941978	Mikhail Hanewich-Hollatz, J.Cesar Ignacio-Espinoza, Elias L. Salfati, Nabjot Sandhu, George Way, Zhiyi Xie, Eugenia Khorosheva, Sophia Quasem, Janet Chen, Vladimir Slepnev	Curative Labs	Curative Labs
EPI_ISL_2942007	Mikhail Hanewich-Hollatz, J.Cesar Ignacio-Espinoza, Elias L. Salfati, Nabjot Sandhu, George Way, Zhiyi Xie, Eugenia Khorosheva, Sophia Quasem, Janet Chen, Vladimir Slepnev	Curative Labs	Curative Labs
EPI_ISL_2942013	Mikhail Hanewich-Hollatz, J.Cesar Ignacio-Espinoza, Elias L. Salfati, Nabjot Sandhu, George Way, Zhiyi Xie, Eugenia Khorosheva, Sophia Quasem, Janet Chen, Vladimir Slepnev	Curative Labs	Curative Labs
EPI_ISL_2942016	Mikhail Hanewich-Hollatz, J.Cesar Ignacio-Espinoza, Elias L. Salfati, Nabjot Sandhu, George Way, Zhiyi Xie, Eugenia Khorosheva, Sophia Quasem, Janet Chen, Vladimir Slepnev	Curative Labs	Curative Labs
EPI_ISL_2942037	Mikhail Hanewich-Hollatz, J.Cesar Ignacio-Espinoza, Elias L. Salfati, Nabjot Sandhu, George Way, Zhiyi Xie, Eugenia Khorosheva, Sophia Quasem, Janet Chen, Vladimir Slepnev	Curative Labs	Curative Labs
EPI_ISL_2942106	Mikhail Hanewich-Hollatz, J.Cesar Ignacio-Espinoza, Elias L. Salfati, Nabjot Sandhu, George Way, Zhiyi Xie, Eugenia Khorosheva, Sophia Quasem, Janet Chen, Vladimir Slepnev	Curative Labs	Curative Labs
EPI_ISL_2942107	Mikhail Hanewich-Hollatz, J.Cesar Ignacio-Espinoza, Elias L. Salfati, Nabjot Sandhu, George Way, Zhiyi Xie, Eugenia Khorosheva, Sophia Quasem, Janet Chen, Vladimir Slepnev	Curative Labs	Curative Labs
EPI_ISL_2942131	Mikhail Hanewich-Hollatz, J.Cesar Ignacio-Espinoza, Elias L. Salfati, Nabjot Sandhu, George Way, Zhiyi Xie, Eugenia Khorosheva, Sophia Quasem, Janet Chen, Vladimir Slepnev	Curative Labs	Curative Labs
EPI_ISL_2942132	Mikhail Hanewich-Hollatz, J.Cesar Ignacio-Espinoza, Elias L. Salfati, Nabjot Sandhu, George Way, Zhiyi Xie, Eugenia Khorosheva, Sophia Quasem, Janet Chen, Vladimir Slepnev	Curative Labs	Curative Labs
EPI_ISL_2942136	Mikhail Hanewich-Hollatz, J.Cesar Ignacio-Espinoza, Elias L. Salfati, Nabjot Sandhu, George Way, Zhiyi Xie, Eugenia Khorosheva, Sophia Quasem, Janet Chen, Vladimir Slepnev	Curative Labs	Curative Labs
EPI_ISL_2942159	Mikhail Hanewich-Hollatz, J.Cesar Ignacio-Espinoza, Elias L. Salfati, Nabjot Sandhu, George Way, Zhiyi Xie, Eugenia Khorosheva, Sophia Quasem, Janet Chen, Vladimir Slepnev	Curative Labs	Curative Labs
EPI_ISL_2942204	Andrew Gorzalski, Mark Pandori	Nevada State Public Health Laboratory	Nevada State Public Health Laboratory
EPI_ISL_2942955	Mike Grose, Jonathan Barnell, Ben Olsen, and Phil Adam	Kansas Health and Environmental Lab	Kansas Health and Environmental Lab
EPI_ISL_2955605	Jonathan Smellie, Karla Montes, Brittany Balcewich, Allen Grolla and Tanisha Gilbert	COVID LAB	Cayman Islands Forensic Science Lab
EPI_ISL_2958375	Fatma Bayrakdar, Yasemin Cosgun, Suleyman Yalcin, Gulay Korukluoglu	Ministry of Health Turkey	Ministry of Health Turkey
EPI_ISL_2958945	Alexandra Lorentz, Jacob Garfin, Matt Plumb, and Xiong Wang	Minnesota Department of Health, Public Health Laboratory	Minnesota Department of Health, Public Health Laboratory
EPI_ISL_2965009	Isabel Fernandez Escapa, Henry Lee, Michael Hammerling, Melissa Hopkins, Cybill del Castillo, Shinyoung Clair Kang, William Ward, Pradeep Bugga, Sol Rey, Dylan Law, Haiping Hao, Jon Laurent	Pandemic Response Lab - NYC	Pandemic Response Lab, R&D
EPI_ISL_2965042	Isabel Fernandez Escapa, Henry Lee, Michael Hammerling, Melissa Hopkins, Cybill del Castillo, Shinyoung Clair Kang, William Ward, Pradeep Bugga, Sol Rey, Dylan Law, Haiping Hao, Jon Laurent	Pandemic Response Lab - NYC	Pandemic Response Lab, R&D
EPI_ISL_2965047	Isabel Fernandez Escapa, Henry Lee, Michael Hammerling, Melissa Hopkins, Cybill del Castillo, Shinyoung Clair Kang, William Ward, Pradeep Bugga, Sol Rey, Dylan Law, Haiping Hao, Jon Laurent	Pandemic Response Lab - NYC	Pandemic Response Lab, R&D
EPI_ISL_2965049	Isabel Fernandez Escapa, Henry Lee, Michael Hammerling, Melissa Hopkins, Cybill del Castillo, Shinyoung Clair Kang, William Ward, Pradeep Bugga, Sol Rey, Dylan Law, Haiping Hao, Jon Laurent	Pandemic Response Lab - NYC	Pandemic Response Lab, R&D
EPI_ISL_2965099	Isabel Fernandez Escapa, Henry Lee, Michael Hammerling, Melissa Hopkins, Cybill del Castillo, Shinyoung Clair Kang, William Ward, Pradeep Bugga, Sol Rey, Dylan Law, Haiping Hao, Jon Laurent	Pandemic Response Lab - NYC	Pandemic Response Lab, R&D
EPI_ISL_2965162	Isabel Fernandez Escapa, Henry Lee, Michael Hammerling, Melissa Hopkins, Cybill del Castillo, Shinyoung Clair Kang, William Ward, Pradeep Bugga, Sol Rey, Dylan Law, Haiping Hao, Jon Laurent	Pandemic Response Lab - NYC	Pandemic Response Lab, R&D
EPI_ISL_2965182	Isabel Fernandez Escapa, Henry Lee, Michael Hammerling, Melissa Hopkins, Cybill del Castillo, Shinyoung Clair Kang, William Ward, Pradeep Bugga, Sol Rey, Dylan Law, Haiping Hao, Jon Laurent	Pandemic Response Lab - NYC	Pandemic Response Lab, R&D
EPI_ISL_2965185	Isabel Fernandez Escapa, Henry Lee, Michael Hammerling, Melissa Hopkins, Cybill del Castillo, Shinyoung Clair Kang, William Ward, Pradeep Bugga, Sol Rey, Dylan Law, Haiping Hao, Jon Laurent	Pandemic Response Lab - NYC	Pandemic Response Lab, R&D
EPI_ISL_2965186	Isabel Fernandez Escapa, Henry Lee, Michael Hammerling, Melissa Hopkins, Cybill del Castillo, Shinyoung Clair Kang, William Ward, Pradeep Bugga, Sol Rey, Dylan Law, Haiping Hao, Jon Laurent	Pandemic Response Lab - NYC	Pandemic Response Lab, R&D
EPI_ISL_2965189	Isabel Fernandez Escapa, Henry Lee, Michael Hammerling, Melissa Hopkins, Cybill del Castillo, Shinyoung Clair Kang, William Ward, Pradeep Bugga, Sol Rey, Dylan Law, Haiping Hao, Jon Laurent	Pandemic Response Lab - NYC	Pandemic Response Lab, R&D
EPI_ISL_2965190	Isabel Fernandez Escapa, Henry Lee, Michael Hammerling, Melissa Hopkins, Cybill del Castillo, Shinyoung Clair Kang, William Ward, Pradeep Bugga, Sol Rey, Dylan Law, Haiping Hao, Jon Laurent	Pandemic Response Lab - NYC	Pandemic Response Lab, R&D
EPI_ISL_2965197	Isabel Fernandez Escapa, Henry Lee, Michael Hammerling, Melissa Hopkins, Cybill del Castillo, Shinyoung Clair Kang, William Ward, Pradeep Bugga, Sol Rey, Dylan Law, Haiping Hao, Jon Laurent	Pandemic Response Lab - NYC	Pandemic Response Lab, R&D
EPI_ISL_2965199	Isabel Fernandez Escapa, Henry Lee, Michael Hammerling, Melissa Hopkins, Cybill del Castillo, Shinyoung Clair Kang, William Ward, Pradeep Bugga, Sol Rey, Dylan Law, Haiping Hao, Jon Laurent	Pandemic Response Lab - NYC	Pandemic Response Lab, R&D
EPI_ISL_2965200	Isabel Fernandez Escapa, Henry Lee, Michael Hammerling, Melissa Hopkins, Cybill del Castillo, Shinyoung Clair Kang, William Ward, Pradeep Bugga, Sol Rey, Dylan Law, Haiping Hao, Jon Laurent	Pandemic Response Lab - NYC	Pandemic Response Lab, R&D
EPI_ISL_2965414	Isabel Fernandez Escapa, Henry Lee, Michael Hammerling, Melissa Hopkins, Cybill del Castillo, Shinyoung Clair Kang, William Ward, Pradeep Bugga, Sol Rey, Dylan Law, Haiping Hao, Jon Laurent	Pandemic Response Lab - NYC	Pandemic Response Lab, R&D
EPI_ISL_2966354	Claudia Wong-Arambula, Abril Rodriguez-Maldonado, Vanessa Rivero-Arredondo, Ariadna Medina-Benitez, Joaquin Quiroz-Mercado, Sergio Rangel-Guerrero, Natividad Cruz-Ortiz, Tatiana Nunez-Garcia, Gisela Barrera-Badillo, Lucia Hernandez-Rivas, Irma Lopez-Martinez, Ernesto Ramirez-Gonzalez.	LESP Tabasco	Instituto de Diagnostico y Referencia Epidemiologicos (INDRE)
EPI_ISL_2966355	Claudia Wong-Arambula, Abril Rodriguez-Maldonado, Vanessa Rivero-Arredondo, Ariadna Medina-Benitez, Joaquin Quiroz-Mercado, Sergio Rangel-Guerrero, Natividad Cruz-Ortiz, Tatiana Nunez-Garcia, Gisela Barrera-Badillo, Lucia Hernandez-Rivas, Irma Lopez-Martinez, Ernesto Ramirez-Gonzalez.	LESP Zacatecas	Instituto de Diagnostico y Referencia Epidemiologicos (INDRE)
EPI_ISL_2966358	Claudia Wong-Arambula, Abril Rodriguez-Maldonado, Vanessa Rivero-Arredondo, Ariadna Medina-Benitez, Joaquin Quiroz-Mercado, Sergio Rangel-Guerrero, Natividad Cruz-Ortiz, Tatiana Nunez-Garcia, Gisela Barrera-Badillo, Lucia Hernandez-Rivas, Irma Lopez-Martinez, Ernesto Ramirez-Gonzalez.	LESP Sonora	Instituto de Diagnostico y Referencia Epidemiologicos (INDRE)
EPI_ISL_2966359	Claudia Wong-Arambula, Abril Rodriguez-Maldonado, Vanessa Rivero-Arredondo, Ariadna Medina-Benitez, Joaquin Quiroz-Mercado, Sergio Rangel-Guerrero, Natividad Cruz-Ortiz, Tatiana Nunez-Garcia, Gisela Barrera-Badillo, Lucia Hernandez-Rivas, Irma Lopez-Martinez, Ernesto Ramirez-Gonzalez.	LESP Morelos	Instituto de Diagnostico y Referencia Epidemiologicos (INDRE)
EPI_ISL_2966360	Claudia Wong-Arambula, Abril Rodriguez-Maldonado, Vanessa Rivero-Arredondo, Ariadna Medina-Benitez, Joaquin Quiroz-Mercado, Sergio Rangel-Guerrero, Natividad Cruz-Ortiz, Tatiana Nunez-Garcia, Gisela Barrera-Badillo, Lucia Hernandez-Rivas, Irma Lopez-Martinez, Ernesto Ramirez-Gonzalez.	LESP Ciudad de Mexico	Instituto de Diagnostico y Referencia Epidemiologicos (INDRE)
EPI_ISL_2966364	Claudia Wong-Arambula, Abril Rodriguez-Maldonado, Vanessa Rivero-Arredondo, Ariadna Medina-Benitez, Joaquin Quiroz-Mercado, Sergio Rangel-Guerrero, Natividad Cruz-Ortiz, Tatiana Nunez-Garcia, Gisela Barrera-Badillo, Lucia Hernandez-Rivas, Irma Lopez-Martinez, Ernesto Ramirez-Gonzalez.	LESP Ciudad de Mexico	Instituto de Diagnostico y Referencia Epidemiologicos (INDRE)
EPI_ISL_2966366	Claudia Wong-Arambula, Abril Rodriguez-Maldonado, Vanessa Rivero-Arredondo, Ariadna Medina-Benitez, Joaquin Quiroz-Mercado, Sergio Rangel-Guerrero, Natividad Cruz-Ortiz, Tatiana Nunez-Garcia, Gisela Barrera-Badillo, Lucia Hernandez-Rivas, Irma Lopez-Martinez, Ernesto Ramirez-Gonzalez.	LESP Ciudad de Mexico	Instituto de Diagnostico y Referencia Epidemiologicos (INDRE)
EPI_ISL_2966368	Claudia Wong-Arambula, Abril Rodriguez-Maldonado, Vanessa Rivero-Arredondo, Ariadna Medina-Benitez, Joaquin Quiroz-Mercado, Sergio Rangel-Guerrero, Natividad Cruz-Ortiz, Tatiana Nunez-Garcia, Gisela Barrera-Badillo, Lucia Hernandez-Rivas, Irma Lopez-Martinez, Ernesto Ramirez-Gonzalez.	LESP Estado de Mexico	Instituto de Diagnostico y Referencia Epidemiologicos (INDRE)
EPI_ISL_2966369	Claudia Wong-Arambula, Abril Rodriguez-Maldonado, Vanessa Rivero-Arredondo, Ariadna Medina-Benitez, Joaquin Quiroz-Mercado, Sergio Rangel-Guerrero, Maribel Gonzalez-Villa, Natividad Cruz-Ortiz, Tatiana Nunez-Garcia, Gisela Barrera-Badillo, Lucia Hernandez-Rivas, Irma Lopez-Martinez, Ernesto Ramirez-Gonzalez.	LESP Estado de Mexico	Instituto de Diagnostico y Referencia Epidemiologicos (INDRE)
EPI_ISL_2966370	Claudia Wong-Arambula, Abril Rodriguez-Maldonado, Vanessa Rivero-Arredondo, Ariadna Medina-Benitez, Joaquin Quiroz-Mercado, Sergio Rangel-Guerrero, Maribel Gonzalez-Villa, Natividad Cruz-Ortiz, Tatiana Nunez-Garcia, Gisela Barrera-Badillo, Lucia Hernandez-Rivas, Irma Lopez-Martinez, Ernesto Ramirez-Gonzalez.	LESP Coahuila	Instituto de Diagnostico y Referencia Epidemiologicos (INDRE)
EPI_ISL_2966371	Claudia Wong-Arambula, Abril Rodriguez-Maldonado, Vanessa Rivero-Arredondo, Ariadna Medina-Benitez, Joaquin Quiroz-Mercado, Sergio Rangel-Guerrero, Maribel Gonzalez-Villa, Natividad Cruz-Ortiz, Tatiana Nunez-Garcia, Gisela Barrera-Badillo, Lucia Hernandez-Rivas, Irma Lopez-Martinez, Ernesto Ramirez-Gonzalez.	LESP Nuevo Leon	Instituto de Diagnostico y Referencia Epidemiologicos (INDRE)
EPI_ISL_2966372	Claudia Wong-Arambula, Abril Rodriguez-Maldonado, Vanessa Rivero-Arredondo, Ariadna Medina-Benitez, Joaquin Quiroz-Mercado, Sergio Rangel-Guerrero, Maribel Gonzalez-Villa, Natividad Cruz-Ortiz, Tatiana Nunez-Garcia, Gisela Barrera-Badillo, Lucia Hernandez-Rivas, Irma Lopez-Martinez, Ernesto Ramirez-Gonzalez.	LESP Nuevo Leon	Instituto de Diagnostico y Referencia Epidemiologicos (INDRE)
EPI_ISL_2966375	Claudia Wong-Arambula, Abril Rodriguez-Maldonado, Vanessa Rivero-Arredondo, Ariadna Medina-Benitez, Joaquin Quiroz-Mercado, Sergio Rangel-Guerrero, Maribel Gonzalez-Villa, Natividad Cruz-Ortiz, Tatiana Nunez-Garcia, Gisela Barrera-Badillo, Lucia Hernandez-Rivas, Irma Lopez-Martinez, Ernesto Ramirez-Gonzalez.	LESP Tamaulipas	Instituto de Diagnostico y Referencia Epidemiologicos (INDRE)
EPI_ISL_2966378	Claudia Wong-Arambula, Abril Rodriguez-Maldonado, Vanessa Rivero-Arredondo, Ariadna Medina-Benitez, Joaquin Quiroz-Mercado, Sergio Rangel-Guerrero, Maribel Gonzalez-Villa, Natividad Cruz-Ortiz, Tatiana Nunez-Garcia, Gisela Barrera-Badillo, Lucia Hernandez-Rivas, Irma Lopez-Martinez, Ernesto Ramirez-Gonzalez.	LESP Chiapas	Instituto de Diagnostico y Referencia Epidemiologicos (INDRE)
EPI_ISL_2966379	Claudia Wong-Arambula, Abril Rodriguez-Maldonado, Vanessa Rivero-Arredondo, Ariadna Medina-Benitez, Joaquin Quiroz-Mercado, Sergio Rangel-Guerrero, Maribel Gonzalez-Villa, Natividad Cruz-Ortiz, Tatiana Nunez-Garcia, Gisela Barrera-Badillo, Lucia Hernandez-Rivas, Irma Lopez-Martinez, Ernesto Ramirez-Gonzalez.	LESP Veracruz	Instituto de Diagnostico y Referencia Epidemiologicos (INDRE)
EPI_ISL_2966380	Claudia Wong-Arambula, Abril Rodriguez-Maldonado, Vanessa Rivero-Arredondo, Ariadna Medina-Benitez, Joaquin Quiroz-Mercado, Sergio Rangel-Guerrero, Maribel Gonzalez-Villa, Natividad Cruz-Ortiz, Tatiana Nunez-Garcia, Gisela Barrera-Badillo, Lucia Hernandez-Rivas, Irma Lopez-Martinez, Ernesto Ramirez-Gonzalez.	LESP Sonora	Instituto de Diagnostico y Referencia Epidemiologicos (INDRE)
EPI_ISL_2966386	Claudia Wong-Arambula, Abril Rodriguez-Maldonado, Vanessa Rivero-Arredondo, Ariadna Medina-Benitez, Joaquin Quiroz-Mercado, Sergio Rangel-Guerrero, Maribel Gonzalez-Villa, Natividad Cruz-Ortiz, Tatiana Nunez-Garcia, Gisela Barrera-Badillo, Lucia Hernandez-Rivas, Irma Lopez-Martinez, Ernesto Ramirez-Gonzalez.	LESP Ciudad de Mexico	Instituto de Diagnostico y Referencia Epidemiologicos (INDRE)
EPI_ISL_2966387	Claudia Wong-Arambula, Abril Rodriguez-Maldonado, Vanessa Rivero-Arredondo, Ariadna Medina-Benitez, Joaquin Quiroz-Mercado, Sergio Rangel-Guerrero, Maribel Gonzalez-Villa, Natividad Cruz-Ortiz, Tatiana Nunez-Garcia, Gisela Barrera-Badillo, Lucia Hernandez-Rivas, Irma Lopez-Martinez, Ernesto Ramirez-Gonzalez.	LESP Ciudad de Mexico	Instituto de Diagnostico y Referencia Epidemiologicos (INDRE)
EPI_ISL_2966396	Claudia Wong-Arambula, Abril Rodriguez-Maldonado, Vanessa Rivero-Arredondo, Ariadna Medina-Benitez, Joaquin Quiroz-Mercado, Sergio Rangel-Guerrero, Maribel Gonzalez-Villa, Natividad Cruz-Ortiz, Tatiana Nunez-Garcia, Gisela Barrera-Badillo, Lucia Hernandez-Rivas, Irma Lopez-Martinez, Ernesto Ramirez-Gonzalez.	LESP Ciudad de Mexico	Instituto de Diagnostico y Referencia Epidemiologicos (INDRE)
EPI_ISL_2966401	Claudia Wong-Arambula, Abril Rodriguez-Maldonado, Vanessa Rivero-Arredondo, Ariadna Medina-Benitez, Joaquin Quiroz-Mercado, Sergio Rangel-Guerrero, Maribel Gonzalez-Villa, Natividad Cruz-Ortiz, Tatiana Nunez-Garcia, Gisela Barrera-Badillo, Lucia Hernandez-Rivas, Irma Lopez-Martinez, Ernesto Ramirez-Gonzalez.	LESP Ciudad de Mexico	Instituto de Diagnostico y Referencia Epidemiologicos (INDRE)
EPI_ISL_2966403	Claudia Wong-Arambula, Abril Rodriguez-Maldonado, Vanessa Rivero-Arredondo, Ariadna Medina-Benitez, Joaquin Quiroz-Mercado, Sergio Rangel-Guerrero, Maribel Gonzalez-Villa, Natividad Cruz-Ortiz, Tatiana Nunez-Garcia, Gisela Barrera-Badillo, Lucia Hernandez-Rivas, Irma Lopez-Martinez, Ernesto Ramirez-Gonzalez.	LESP Queretaro	Instituto de Diagnostico y Referencia Epidemiologicos (INDRE)
EPI_ISL_2966404	Claudia Wong-Arambula, Abril Rodriguez-Maldonado, Vanessa Rivero-Arredondo, Ariadna Medina-Benitez, Joaquin Quiroz-Mercado, Sergio Rangel-Guerrero, Maribel Gonzalez-Villa, Natividad Cruz-Ortiz, Tatiana Nunez-Garcia, Gisela Barrera-Badillo, Lucia Hernandez-Rivas, Irma Lopez-Martinez, Ernesto Ramirez-Gonzalez.	LESP Queretaro	Instituto de Diagnostico y Referencia Epidemiologicos (INDRE)
EPI_ISL_2966405	Claudia Wong-Arambula, Abril Rodriguez-Maldonado, Vanessa Rivero-Arredondo, Ariadna Medina-Benitez, Joaquin Quiroz-Mercado, Sergio Rangel-Guerrero, Maribel Gonzalez-Villa, Natividad Cruz-Ortiz, Tatiana Nunez-Garcia, Gisela Barrera-Badillo, Lucia Hernandez-Rivas, Irma Lopez-Martinez, Ernesto Ramirez-Gonzalez.	LESP Queretaro	Instituto de Diagnostico y Referencia Epidemiologicos (INDRE)
EPI_ISL_2966406	Claudia Wong-Arambula, Abril Rodriguez-Maldonado, Vanessa Rivero-Arredondo, Ariadna Medina-Benitez, Joaquin Quiroz-Mercado, Sergio Rangel-Guerrero, Maribel Gonzalez-Villa, Natividad Cruz-Ortiz, Tatiana Nunez-Garcia, Gisela Barrera-Badillo, Lucia Hernandez-Rivas, Irma Lopez-Martinez, Ernesto Ramirez-Gonzalez.	LESP Queretaro	Instituto de Diagnostico y Referencia Epidemiologicos (INDRE)
EPI_ISL_2966408	Claudia Wong-Arambula, Abril Rodriguez-Maldonado, Vanessa Rivero-Arredondo, Ariadna Medina-Benitez, Joaquin Quiroz-Mercado, Sergio Rangel-Guerrero, Maribel Gonzalez-Villa, Natividad Cruz-Ortiz, Tatiana Nunez-Garcia, Gisela Barrera-Badillo, Lucia Hernandez-Rivas, Irma Lopez-Martinez, Ernesto Ramirez-Gonzalez.	LESP Queretaro	Instituto de Diagnostico y Referencia Epidemiologicos (INDRE)
EPI_ISL_2966411	Claudia Wong-Arambula, Abril Rodriguez-Maldonado, Vanessa Rivero-Arredondo, Ariadna Medina-Benitez, Joaquin Quiroz-Mercado, Sergio Rangel-Guerrero, Maribel Gonzalez-Villa, Natividad Cruz-Ortiz, Tatiana Nunez-Garcia, Gisela Barrera-Badillo, Lucia Hernandez-Rivas, Irma Lopez-Martinez, Ernesto Ramirez-Gonzalez.	LESP Tabasco	Instituto de Diagnostico y Referencia Epidemiologicos (INDRE)
EPI_ISL_2966413	Claudia Wong-Arambula, Abril Rodriguez-Maldonado, Vanessa Rivero-Arredondo, Ariadna Medina-Benitez, Joaquin Quiroz-Mercado, Sergio Rangel-Guerrero, Maribel Gonzalez-Villa, Natividad Cruz-Ortiz, Tatiana Nunez-Garcia, Gisela Barrera-Badillo, Lucia Hernandez-Rivas, Irma Lopez-Martinez, Ernesto Ramirez-Gonzalez.	LESP Jalisco	Instituto de Diagnostico y Referencia Epidemiologicos (INDRE)
EPI_ISL_2966417	Claudia Wong-Arambula, Abril Rodriguez-Maldonado, Vanessa Rivero-Arredondo, Ariadna Medina-Benitez, Joaquin Quiroz-Mercado, Sergio Rangel-Guerrero, Natividad Cruz-Ortiz, Tatiana Nunez-Garcia, Gisela Barrera-Badillo, Lucia Hernandez-Rivas, Irma Lopez-Martinez, Ernesto Ramirez-Gonzalez.	LESP Coahuila	Instituto de Diagnostico y Referencia Epidemiologicos (INDRE)
EPI_ISL_2966998	Cassandra Campion, Jamie Yeadon, Brian Pope, Lixia Liu, Kyle Brownlee, Melissa Hindenlang, Mark Glazier	IN State Department of Health Laboratory Services	IN State Department of Health Laboratory Services
EPI_ISL_2966999	Cassandra Campion, Jamie Yeadon, Brian Pope, Lixia Liu, Kyle Brownlee, Melissa Hindenlang, Mark Glazier	IN State Department of Health Laboratory Services	IN State Department of Health Laboratory Services
EPI_ISL_2970377	Cedro-Tanda A, Hidalgo-Miranda A, Cisneros-Villanueva M, Blancas S, Orjuela-Rodr√≠guez M, Mendoza-Vargas A, Reyes-Grajeda JP, Abraham Campos-Romero, Moreno-Camacho Jos√© Luis, Rodriguez-Gallegos Jorge, Luna-Ruiz Marco, Gonzalez-Barrera D, Rangel-DeLeon D, Munguia-Garza P, Ramirez-Vega O, Escobar-Arrazola, M, Herrera-Montalvo LA.	Salud Digna	Instituto Nacional de Medicina Genomica
EPI_ISL_2970381	Cedro-Tanda A, Hidalgo-Miranda A, Cisneros-Villanueva M, Blancas S, Orjuela-Rodr√≠guez M, Mendoza-Vargas A, Reyes-Grajeda JP, Abraham Campos-Romero, Moreno-Camacho Jos√© Luis, Rodriguez-Gallegos Jorge, Luna-Ruiz Marco, Gonzalez-Barrera D, Rangel-DeLeon D, Munguia-Garza P, Ramirez-Vega O, Escobar-Arrazola, M, Herrera-Montalvo LA.	Salud Digna	Instituto Nacional de Medicina Genomica
EPI_ISL_2970382	Cedro-Tanda A, Hidalgo-Miranda A, Cisneros-Villanueva M, Blancas S, Orjuela-Rodr√≠guez M, Mendoza-Vargas A, Reyes-Grajeda JP, Abraham Campos-Romero, Moreno-Camacho Jos√© Luis, Rodriguez-Gallegos Jorge, Luna-Ruiz Marco, Gonzalez-Barrera D, Rangel-DeLeon D, Munguia-Garza P, Ramirez-Vega O, Escobar-Arrazola, M, Herrera-Montalvo LA.	Salud Digna	Instituto Nacional de Medicina Genomica
EPI_ISL_2970385	Hidalgo-Miranda A, Cedro-Tanda A, Cisneros-Villanueva M, Blancas S, Orjuela-Rodr√≠guez M, Mendoza-Vargas A, Reyes-Grajeda JP, Cisneros- Villanueva M, Gonzalez-Barrera D, Rangel-DeLeon D, Munguia-Garza P, Ramirez-Vega O, Escobar-Arrazola, M, Herrera-Montalvo LA.	Instituto Nacional de Medicina Genomica	Instituto Nacional de Medicina Genomica
EPI_ISL_2970386	Hidalgo-Miranda A, Cedro-Tanda A, Cisneros-Villanueva M, Blancas S, Orjuela-Rodr√≠guez M, Mendoza-Vargas A, Reyes-Grajeda JP, Cisneros- Villanueva M, Gonzalez-Barrera D, Rangel-DeLeon D, Munguia-Garza P, Ramirez-Vega O, Escobar-Arrazola, M, Herrera-Montalvo LA.	Instituto Nacional de Medicina Genomica	Instituto Nacional de Medicina Genomica
EPI_ISL_2970388	Hidalgo-Miranda A, Cedro-Tanda A, Cisneros-Villanueva M, Blancas S, Orjuela-Rodr√≠guez M, Mendoza-Vargas A, Reyes-Grajeda JP, Cisneros- Villanueva M, Gonzalez-Barrera D, Rangel-DeLeon D, Munguia-Garza P, Ramirez-Vega O, Escobar-Arrazola, M, Herrera-Montalvo LA.	Instituto Nacional de Medicina Genomica	Instituto Nacional de Medicina Genomica
EPI_ISL_2970389	Hidalgo-Miranda A, Cedro-Tanda A, Cisneros-Villanueva M, Blancas S, Orjuela-Rodr√≠guez M, Mendoza-Vargas A, Reyes-Grajeda JP, Cisneros- Villanueva M, Gonzalez-Barrera D, Rangel-DeLeon D, Munguia-Garza P, Ramirez-Vega O, Escobar-Arrazola, M, Herrera-Montalvo LA.	Instituto Nacional de Medicina Genomica	Instituto Nacional de Medicina Genomica
EPI_ISL_2970390	Hidalgo-Miranda A, Cedro-Tanda A, Cisneros-Villanueva M, Blancas S, Orjuela-Rodr√≠guez M, Mendoza-Vargas A, Reyes-Grajeda JP, Cisneros- Villanueva M, Gonzalez-Barrera D, Rangel-DeLeon D, Munguia-Garza P, Ramirez-Vega O, Escobar-Arrazola, M, Herrera-Montalvo LA.	Instituto Nacional de Medicina Genomica	Instituto Nacional de Medicina Genomica
EPI_ISL_2970394	Hidalgo-Miranda A, Cedro-Tanda A, Cisneros-Villanueva M, Blancas S, Orjuela-Rodr√≠guez M, Mendoza-Vargas A, Reyes-Grajeda JP, Cisneros- Villanueva M, Gonzalez-Barrera D, Rangel-DeLeon D, Munguia-Garza P, Ramirez-Vega O, Escobar-Arrazola, M, Herrera-Montalvo LA.	Instituto Nacional de Medicina Genomica	Instituto Nacional de Medicina Genomica
EPI_ISL_2970401	Hidalgo-Miranda A, Cedro-Tanda A, Cisneros-Villanueva M, Blancas S, Orjuela-Rodr√≠guez M, Mendoza-Vargas A, Reyes-Grajeda JP, Cisneros- Villanueva M, Gonzalez-Barrera D, Rangel-DeLeon D, Munguia-Garza P, Ramirez-Vega O, Escobar-Arrazola, M, Herrera-Montalvo LA.	Instituto Nacional de Medicina Genomica	Instituto Nacional de Medicina Genomica
EPI_ISL_2970403	Hidalgo-Miranda A, Cedro-Tanda A, Cisneros-Villanueva M, Blancas S, Orjuela-Rodr√≠guez M, Mendoza-Vargas A, Reyes-Grajeda JP, Cisneros- Villanueva M, Gonzalez-Barrera D, Rangel-DeLeon D, Munguia-Garza P, Ramirez-Vega O, Escobar-Arrazola, M, Herrera-Montalvo LA.	Instituto Nacional de Medicina Genomica	Instituto Nacional de Medicina Genomica
EPI_ISL_2984559	Fatma Bayrakdar, Yasemin Cosgun, Suleyman Yalcin, Gulay Korukluoglu	Ministry of Health Turkey	Ministry of Health Turkey
EPI_ISL_2987703	Consorcio Mexicano de Vigilancia Gen√≥mica (CoViGen-Mex). Authors (in alphabetical order): Julio Elias Alvarado-Yaah, Carlos F. Arias, Santiago √Åvila-R√≠os, Eduardo Becerril-Vargas, V√≠ctor Hugo Borja-Aburto, Celia Boukadida, Crist√≥bal Ch√°idez-Quir√≥z, Juan Bautista Chale-Dzul, Ricardo Ciria Merce, Andreu Comas-Garc√≠a, C√©lida Duque Molina, Julissa Enciso-Ibarra, Jos√© Antonio Enciso-Moreno, …	Hospital Margarita Maza de Ju√°rez	Microbial Genomics Laboratory
EPI_ISL_2987716	Consorcio Mexicano de Vigilancia Gen√≥mica (CoViGen-Mex). Authors (in alphabetical order): Julio Elias Alvarado-Yaah, Carlos F. Arias, Santiago √Åvila-R√≠os, Eduardo Becerril-Vargas, V√≠ctor Hugo Borja-Aburto, Celia Boukadida, Crist√≥bal Ch√°idez-Quir√≥z, Juan Bautista Chale-Dzul, Ricardo Ciria Merce, Andreu Comas-Garc√≠a, C√©lida Duque Molina, Julissa Enciso-Ibarra, Jos√© Antonio Enciso-Moreno, …	Hospital Sharp	Microbial Genomics Laboratory
EPI_ISL_2987719	Consorcio Mexicano de Vigilancia Gen√≥mica (CoViGen-Mex). Authors (in alphabetical order): Julio Elias Alvarado-Yaah, Carlos F. Arias, Santiago √Åvila-R√≠os, Eduardo Becerril-Vargas, V√≠ctor Hugo Borja-Aburto, Celia Boukadida, Crist√≥bal Ch√°idez-Quir√≥z, Juan Bautista Chale-Dzul, Ricardo Ciria Merce, Andreu Comas-Garc√≠a, C√©lida Duque Molina, Julissa Enciso-Ibarra, Jos√© Antonio Enciso-Moreno, …	Hospital Sharp	Microbial Genomics Laboratory
EPI_ISL_3009300	Jolene Bowers, Heather Centner, Brett Van Tassel, Chris French, Hayley Yaglom, Darrin Lemmer, Dave Engelthaler	TGen North	TGen North
EPI_ISL_3009394	Jolene Bowers, Heather Centner, Brett Van Tassel, Chris French, Hayley Yaglom, Darrin Lemmer, Dave Engelthaler	TGen North	TGen North
EPI_ISL_3010935	Cedro-Tanda A, Hidalgo-Miranda A, Cisneros-Villanueva M, Blancas S, Mendoza-Vargas A, Reyes-Grajeda JP, Abraham Campos-Romero, Moreno-Camacho Jos√© Luis, Rodriguez-Gallegos Jorge, Luna-Ruiz Marco, Gonzalez-Barrera D, Rangel-DeLeon D, Munguia-Garza P, Ramirez-Vega O, Escobar-Arrazola, M, Herrera-Montalvo LA.	Salud Digna	Instituto Nacional de Medicina Genomica
EPI_ISL_3010936	Hidalgo-Miranda A, Mendoza-Vargas A, Reyes-Grajeda JP, Cedro-Tanda A, Cisneros-Villanueva M, Blancas S, Gisela Barrera-Badillo, Irma Lopez-Martinez, Jose Ernesto Ramirez Gonz√°lez, Gonzalez-Barrera D, Rangel-DeLeon D, Munguia-Garza P, Garcia-Cardenas FJ, Gonzalez-Woge MA, Herrera-Montalvo LA.	InDRE	Instituto Nacional de Medicina Genomica
EPI_ISL_3010937	Hidalgo-Miranda A, Mendoza-Vargas A, Reyes-Grajeda JP, Cedro-Tanda A, Cisneros-Villanueva M, Blancas S, Gisela Barrera-Badillo, Irma Lopez-Martinez, Jose Ernesto Ramirez Gonz√°lez, Gonzalez-Barrera D, Rangel-DeLeon D, Munguia-Garza P, Garcia-Cardenas FJ, Gonzalez-Woge MA, Herrera-Montalvo LA.	InDRE	Instituto Nacional de Medicina Genomica
EPI_ISL_3010938	Hidalgo-Miranda A, Mendoza-Vargas A, Reyes-Grajeda JP, Cedro-Tanda A, Cisneros-Villanueva M, Blancas S, Gisela Barrera-Badillo, Irma Lopez-Martinez, Jose Ernesto Ramirez Gonz√°lez, Gonzalez-Barrera D, Rangel-DeLeon D, Munguia-Garza P, Garcia-Cardenas FJ, Gonzalez-Woge MA, Herrera-Montalvo LA.	InDRE	Instituto Nacional de Medicina Genomica
EPI_ISL_3010939	Hidalgo-Miranda A, Mendoza-Vargas A, Reyes-Grajeda JP, Cedro-Tanda A, Cisneros-Villanueva M, Blancas S,Gisela Barrera-Badillo, Irma Lopez-Martinez, Jose Ernesto Ramirez Gonz√°lez, Gonzalez-Barrera D, Rangel-DeLeon D, Munguia-Garza P, Garcia-Cardenas FJ, Gonzalez-Woge MA, Herrera-Montalvo LA.	InDRE	Instituto Nacional de Medicina Genomica
EPI_ISL_3010942	Cedro-Tanda A, Hidalgo-Miranda A, Cisneros-Villanueva M, Blancas S, Mendoza-Vargas A, Reyes-Grajeda JP, Abraham Campos-Romero, Moreno-Camacho Jos√© Luis, Rodriguez-Gallegos Jorge, Luna-Ruiz Marco, Gonzalez-Barrera D, Rangel-DeLeon D, Munguia-Garza P, Ramirez-Vega O, Escobar-Arrazola, M, Herrera-Montalvo LA.	Instituto Nacional de Medicina Genomica	Instituto Nacional de Medicina Genomica
EPI_ISL_3010944	Hidalgo-Miranda A, Mendoza-Vargas A, Reyes-Grajeda JP, Cedro-Tanda A, Cisneros-Villanueva M, Blancas S, Gisela Barrera-Badillo, Irma Lopez-Martinez, Jose Ernesto Ramirez Gonz√°lez, Gonzalez-Barrera D, Rangel-DeLeon D, Munguia-Garza P, Garcia-Cardenas FJ, Gonzalez-Woge MA, Herrera-Montalvo LA.	InDRE	Instituto Nacional de Medicina Genomica
EPI_ISL_3010946	Cedro-Tanda A, Hidalgo-Miranda A, Cisneros-Villanueva M, Blancas S, Mendoza-Vargas A, Reyes-Grajeda JP, Abraham Campos-Romero, Moreno-Camacho Jos√© Luis, Rodriguez-Gallegos Jorge, Luna-Ruiz Marco, Gonzalez-Barrera D, Rangel-DeLeon D, Munguia-Garza P, Ramirez-Vega O, Escobar-Arrazola, M, Herrera-Montalvo LA.	Salud Digna	Instituto Nacional de Medicina Genomica
EPI_ISL_3010947	Cedro-Tanda A, Hidalgo-Miranda A, Cisneros-Villanueva M, Blancas S, Mendoza-Vargas A, Reyes-Grajeda JP, Abraham Campos-Romero, Moreno-Camacho Jos√© Luis, Rodriguez-Gallegos Jorge, Luna-Ruiz Marco, Gonzalez-Barrera D, Rangel-DeLeon D, Munguia-Garza P, Ramirez-Vega O, Escobar-Arrazola, M, Herrera-Montalvo LA.	Salud Digna	Instituto Nacional de Medicina Genomica
EPI_ISL_3010948	Cedro-Tanda A, Hidalgo-Miranda A, Cisneros-Villanueva M, Blancas S, Mendoza-Vargas A, Reyes-Grajeda JP, Abraham Campos-Romero, Moreno-Camacho Jos√© Luis, Rodriguez-Gallegos Jorge, Luna-Ruiz Marco, Gonzalez-Barrera D, Rangel-DeLeon D, Munguia-Garza P, Ramirez-Vega O, Escobar-Arrazola, M, Herrera-Montalvo LA.	Salud Digna	Instituto Nacional de Medicina Genomica
EPI_ISL_3010949	Cedro-Tanda A, Hidalgo-Miranda A, Cisneros-Villanueva M, Blancas S, Mendoza-Vargas A, Reyes-Grajeda JP, Abraham Campos-Romero, Moreno-Camacho Jos√© Luis, Rodriguez-Gallegos Jorge, Luna-Ruiz Marco, Gonzalez-Barrera D, Rangel-DeLeon D, Munguia-Garza P, Ramirez-Vega O, Escobar-Arrazola, M, Herrera-Montalvo LA.	Instituto Nacional de Medicina Genomica	Instituto Nacional de Medicina Genomica
EPI_ISL_3010950	Cedro-Tanda A, Hidalgo-Miranda A, Cisneros-Villanueva M, Blancas S, Mendoza-Vargas A, Reyes-Grajeda JP, Abraham Campos-Romero, Moreno-Camacho Jos√© Luis, Rodriguez-Gallegos Jorge, Luna-Ruiz Marco, Gonzalez-Barrera D, Rangel-DeLeon D, Munguia-Garza P, Ramirez-Vega O, Escobar-Arrazola, M, Herrera-Montalvo LA.	Ari√≥n Gen√©tica	Instituto Nacional de Medicina Genomica
EPI_ISL_3010952	Cedro-Tanda A, Hidalgo-Miranda A, Cisneros-Villanueva M, Blancas S, Mendoza-Vargas A, Reyes-Grajeda JP, Abraham Campos-Romero, Moreno-Camacho Jos√© Luis, Rodriguez-Gallegos Jorge, Luna-Ruiz Marco, Gonzalez-Barrera D, Rangel-DeLeon D, Munguia-Garza P, Ramirez-Vega O, Escobar-Arrazola, M, Herrera-Montalvo LA.	Salud Digna	Instituto Nacional de Medicina Genomica
EPI_ISL_3014403	Valesano	IVY3 Central Lab, Vanderbilt University Medical Center	Lauring Lab, University of Michigan, Department of Microbiology and Immunology
EPI_ISL_3014866	Teemu Smura, Ravi Kant, Phuoc Truong, Hussein Alburkat, Hannimari Kallio-Kokko, Jenni Virtanen, Maija Suvanto, Essi Korhonen, Sari Hannula, Harri Kangas, Hanna Liimatainen, Satu Kurkela, Hanna Jarva, Maija Lappalainen, Pekka Ellonen, Olli Vapalahti	Department of Virology and Immunology, University of Helsinki and Helsinki University Hospital, Huslab Finland	Department of Virology, Faculty of Medicine, University of Helsinki, Helsinki, Finland
EPI_ISL_3019979	Alexandra Lorentz, Jacob Garfin, Matt Plumb, and Xiong Wang	Mayo Clinic & Mayo Clinic Laboratories	Minnesota Department of Health, Public Health Laboratory
EPI_ISL_3023889	Michael Zody, Andre Corvelo, Dayna M. Oschwald, Amy Baldwin, Samantha Fennessey, Tom Maniatis, Ayora-Talavera G, Granja-Perez P, Villanueva-Jorge S, Chan-Gasca M, Yam-Pool E, Aviles-Gomez E, Flores-Quintal F, Lopez-Coral L.	Universidad Autonoma de Yucatan	New York Genome Center
EPI_ISL_3023895	Michael Zody, Andre Corvelo, Dayna M. Oschwald, Amy Baldwin, Samantha Fennessey, Tom Maniatis, Ayora-Talavera G, Granja-Perez P, Villanueva-Jorge S, Chan-Gasca M, Yam-Pool E, Aviles-Gomez E, Flores-Quintal F, Lopez-Coral L.	Universidad Autonoma de Yucatan	New York Genome Center
EPI_ISL_3023981	Michael Zody, Andre Corvelo, Dayna M. Oschwald, Amy Baldwin, Samantha Fennessey, Tom Maniatis, Ayora-Talavera G, Granja-Perez P, Villanueva-Jorge S, Chan-Gasca M, Yam-Pool E, Aviles-Gomez E, Flores-Quintal F, Lopez-Coral L.	Universidad Autonoma de Yucatan	New York Genome Center
EPI_ISL_3024009	Michael Zody, Andre Corvelo, Dayna M. Oschwald, Amy Baldwin, Samantha Fennessey, Tom Maniatis, Ayora-Talavera G, Granja-Perez P, Villanueva-Jorge S, Chan-Gasca M, Yam-Pool E, Aviles-Gomez E, Flores-Quintal F, Lopez-Coral L.	Universidad Autonoma de Yucatan	New York Genome Center
EPI_ISL_3024076	Michael Zody, Andre Corvelo, Dayna M. Oschwald, Amy Baldwin, Samantha Fennessey, Tom Maniatis, Ayora-Talavera G, Granja-Perez P, Villanueva-Jorge S, Chan-Gasca M, Yam-Pool E, Aviles-Gomez E, Flores-Quintal F, Lopez-Coral L.	Universidad Autonoma de Yucatan	New York Genome Center
EPI_ISL_3025888	Deborah A. Nickerson, Chris D. Frazar, Jover Lee, Benjamin Pelle, Erica Ryke, Matthew Richardson, Amanda Adler, Elisabeth Brandstetter, Peter D. Han, Kairsten Fay, Misja Ilcisin, Kirsten Lacombe, Thomas R. Sibley, Melissa Truong, Caitlin R. Wolf, Romesh Gautom, Geoff Melly, Brian Hiatt, Philip Dykema, Scott Lindquist, Michael Boeckh, Janet A. Englund, Michael Famulare, Barry R. Lutz, Mark J. Ried…	Northwest Laboratory	Seattle Flu Study
EPI_ISL_3029850	P. Hemarajata et al.	Olive View Medical Center	Los Angeles County Public Health Laboratories
EPI_ISL_3029854	P. Hemarajata et al.	Martin Luther King, Jr. Outpatient Center	Los Angeles County Public Health Laboratories
EPI_ISL_3031278	Tallon, Luke J; Sadzewicz, Lisa D; Humphrys, Mike; Ott, Sandra; Roussey, Holly; Santana-Cruz, Ivette; Vavikolanu, Kranthi; Lim, Jonathan;Hazen, Tracy;Fraser, Claire M; Ravel, Jacques	Maryland Genomics, Institute for Genome Sciences, University of Maryland School of Medicine	Maryland Genomics, Institute for Genome Sciences, University of Maryland School of Medicine
EPI_ISL_3031279	Tallon, Luke J; Sadzewicz, Lisa D; Humphrys, Mike; Ott, Sandra; Roussey, Holly; Santana-Cruz, Ivette; Vavikolanu, Kranthi; Lim, Jonathan;Hazen, Tracy;Fraser, Claire M; Ravel, Jacques	Maryland Genomics, Institute for Genome Sciences, University of Maryland School of Medicine	Maryland Genomics, Institute for Genome Sciences, University of Maryland School of Medicine
EPI_ISL_3031437	Janis Doss, Scott Nguyen, Elizabeth Zelaya, Sarah Scott, Connie Maza, Monica Mann, Brittany Hamilton, David Payne, Jocelyn Hauser	DC Public Health Lab/ Dept. of Forensic Sciences	DC Public Health Lab/ Dept. of Forensic Sciences
EPI_ISL_3032046	Gregory L. Ware, Alexander Mijalis, Jeremy P. Kamil, Jennifer L. Carroll, Maarten Van Diest, Rona S. Scott, Andrew D. Yurochko, Christopher G. Kevil, John A. Vanchiere	LSUHS Emerging Viral Threat Laboratory	LSUHS Emerging Viral Threat Laboratory
EPI_ISL_3046107	Claudia Wong-Arambula, Abril Rodriguez-Maldonado, Vanessa Rivero-Arredondo, Ariadna Medina-Benitez, Joaquin Quiroz-Mercado, Sergio Rangel-Guerrero, Maribel Gonzalez-Villa, Natividad Cruz-Ortiz, Tatiana Nunez-Garcia, Gisela Barrera-Badillo, Lucia Hernandez-Rivas, Irma Lopez-Martinez, Ernesto Ramirez-Gonzalez.	LESP Tamaulipas	Instituto de Diagnostico y Referencia Epidemiologicos (INDRE)
EPI_ISL_3046108	Claudia Wong-Arambula, Abril Rodriguez-Maldonado, Vanessa Rivero-Arredondo, Ariadna Medina-Benitez, Joaquin Quiroz-Mercado, Sergio Rangel-Guerrero, Maribel Gonzalez-Villa, Natividad Cruz-Ortiz, Tatiana Nunez-Garcia, Gisela Barrera-Badillo, Lucia Hernandez-Rivas, Irma Lopez-Martinez, Ernesto Ramirez-Gonzalez.	LESP Tamaulipas	Instituto de Diagnostico y Referencia Epidemiologicos (INDRE)
EPI_ISL_3046109	Claudia Wong-Arambula, Abril Rodriguez-Maldonado, Vanessa Rivero-Arredondo, Ariadna Medina-Benitez, Joaquin Quiroz-Mercado, Sergio Rangel-Guerrero, Maribel Gonzalez-Villa, Natividad Cruz-Ortiz, Tatiana Nunez-Garcia, Gisela Barrera-Badillo, Lucia Hernandez-Rivas, Irma Lopez-Martinez, Ernesto Ramirez-Gonzalez.	LESP Tamaulipas	Instituto de Diagnostico y Referencia Epidemiologicos (INDRE)
EPI_ISL_3046123	Claudia Wong-Arambula, Abril Rodriguez-Maldonado, Vanessa Rivero-Arredondo, Ariadna Medina-Benitez, Joaquin Quiroz-Mercado, Sergio Rangel-Guerrero, Maribel Gonzalez-Villa, Natividad Cruz-Ortiz, Tatiana Nunez-Garcia, Gisela Barrera-Badillo, Lucia Hernandez-Rivas, Irma Lopez-Martinez, Ernesto Ramirez-Gonzalez.	LESP Queretaro	Instituto de Diagnostico y Referencia Epidemiologicos (INDRE)
EPI_ISL_3046125	Claudia Wong-Arambula, Abril Rodriguez-Maldonado, Vanessa Rivero-Arredondo, Ariadna Medina-Benitez, Joaquin Quiroz-Mercado, Sergio Rangel-Guerrero, Maribel Gonzalez-Villa, Natividad Cruz-Ortiz, Tatiana Nunez-Garcia, Gisela Barrera-Badillo, Lucia Hernandez-Rivas, Irma Lopez-Martinez, Ernesto Ramirez-Gonzalez.	LESP Puebla	Instituto de Diagnostico y Referencia Epidemiologicos (INDRE)
EPI_ISL_3046958	Dongxiang Xia	Pennsylvania Department of Health Bureau of Laboratories	Pennsylvania Department of Health Bureau of Laboratories
EPI_ISL_3046959	Dongxiang Xia	Pennsylvania Department of Health Bureau of Laboratories	Pennsylvania Department of Health Bureau of Laboratories
EPI_ISL_3047040	Dongxiang Xia	Pennsylvania Department of Health Bureau of Laboratories	Pennsylvania Department of Health Bureau of Laboratories
EPI_ISL_3050148	Moates,D., Hendrickson,R.C., Hernandez,J., Lefkowitz,E.J., Leal,S.M.	Pathology, UAB	Pathology, UAB
EPI_ISL_3050187	Mamdouh Sibai, Daniel Solis, Selamawit Bihon, Bernadette Troung, Becky Jiang, Nathan Hammond, James Zehnder, Malaya K. Sahoo, and Benjamin A. Pinsky	Stanford Health Care	Stanford University School of Medicine, Clinical Virology Laboratory
EPI_ISL_3050197	Daniel Solis, Mamdouh Sibai, Selamawit Bihon, Bernadette Troung, Becky Jiang, Nathan Hammond, James Zehnder, Malaya K. Sahoo, and Benjamin A. Pinsky	Stanford Health Care	Stanford University School of Medicine, Clinical Virology Laboratory
EPI_ISL_3055558	Luis Mendoza, Cynthia Penaloza, Silvia Montilla	Laboratorio de salud publica Puebla	LABOPAT
EPI_ISL_3060293	Weihua Huang, Utsav Pandey, Jian Zhuge, Changhong Yin	Molecular Biology Laboratory, Westchester Medical Center	Genomics Core Laboratory, New York Medical College
EPI_ISL_3061062	Trestan Pillonel, Damien Jacot, S√©bastien Aeby, Gilbert Greub, Claire Bertelli	EHNV	Laboratory of genomics and metagenomics
EPI_ISL_3062542	Tallon, Luke J; Sadzewicz, Lisa D; Humphrys, Mike; Ott, Sandra; Roussey, Holly; Santana-Cruz, Ivette; Vavikolanu, Kranthi; Lim, Jonathan;Hazen, Tracy;Fraser, Claire M; Ravel, Jacques	Maryland Genomics, Institute for Genome Sciences, University of Maryland School of Medicine	Maryland Genomics, Institute for Genome Sciences, University of Maryland School of Medicine
EPI_ISL_3062548	Tallon, Luke J; Sadzewicz, Lisa D; Humphrys, Mike; Ott, Sandra; Roussey, Holly; Santana-Cruz, Ivette; Vavikolanu, Kranthi; Lim, Jonathan;Hazen, Tracy;Fraser, Claire M; Ravel, Jacques	Maryland Genomics, Institute for Genome Sciences, University of Maryland School of Medicine	Maryland Genomics, Institute for Genome Sciences, University of Maryland School of Medicine
EPI_ISL_3062551	Tallon, Luke J; Sadzewicz, Lisa D; Humphrys, Mike; Ott, Sandra; Roussey, Holly; Santana-Cruz, Ivette; Vavikolanu, Kranthi; Lim, Jonathan;Hazen, Tracy;Fraser, Claire M; Ravel, Jacques	Maryland Genomics, Institute for Genome Sciences, University of Maryland School of Medicine	Maryland Genomics, Institute for Genome Sciences, University of Maryland School of Medicine
EPI_ISL_3062561	Tallon, Luke J; Sadzewicz, Lisa D; Humphrys, Mike; Ott, Sandra; Roussey, Holly; Santana-Cruz, Ivette; Vavikolanu, Kranthi; Lim, Jonathan;Hazen, Tracy;Fraser, Claire M; Ravel, Jacques	Maryland Genomics, Institute for Genome Sciences, University of Maryland School of Medicine	Maryland Genomics, Institute for Genome Sciences, University of Maryland School of Medicine
EPI_ISL_3062562	Tallon, Luke J; Sadzewicz, Lisa D; Humphrys, Mike; Ott, Sandra; Roussey, Holly; Santana-Cruz, Ivette; Vavikolanu, Kranthi; Lim, Jonathan;Hazen, Tracy;Fraser, Claire M; Ravel, Jacques	Maryland Genomics, Institute for Genome Sciences, University of Maryland School of Medicine	Maryland Genomics, Institute for Genome Sciences, University of Maryland School of Medicine
EPI_ISL_3062840	Cedro-Tanda A, Hidalgo-Miranda A, Cisneros-Villanueva M, Blancas S, Mendoza-Vargas A, Reyes-Grajeda JP, Abraham Campos-Romero, Moreno-Camacho Jos√© Luis, Rodriguez-Gallegos Jorge, Luna-Ruiz Marco, Gonzalez-Barrera D, Rangel-DeLeon D, Munguia-Garza P, Ramirez-Vega O, Escobar-Arrazola, M, Herrera-Montalvo LA.	Salud Digna	Instituto Nacional de Medicina Genomica
EPI_ISL_3062844	Cedro-Tanda A, Hidalgo-Miranda A, Cisneros-Villanueva M, Blancas S, Mendoza-Vargas A, Reyes-Grajeda JP, Abraham Campos-Romero, Moreno-Camacho Jos√© Luis, Rodriguez-Gallegos Jorge, Luna-Ruiz Marco, Gonzalez-Barrera D, Rangel-DeLeon D, Munguia-Garza P, Ramirez-Vega O, Escobar-Arrazola, M, Herrera-Montalvo LA.	Salud Digna	Instituto Nacional de Medicina Genomica
EPI_ISL_3062846	Cedro-Tanda A, Hidalgo-Miranda A, Cisneros-Villanueva M, Blancas S, Mendoza-Vargas A, Reyes-Grajeda JP, Abraham Campos-Romero, Moreno-Camacho Jos√© Luis, Rodriguez-Gallegos Jorge, Luna-Ruiz Marco, Gonzalez-Barrera D, Rangel-DeLeon D, Munguia-Garza P, Ramirez-Vega O, Escobar-Arrazola, M, Herrera-Montalvo LA.	Salud Digna	Instituto Nacional de Medicina Genomica
EPI_ISL_3062849	Cedro-Tanda A, Hidalgo-Miranda A, Cisneros-Villanueva M, Blancas S, Mendoza-Vargas A, Reyes-Grajeda JP, Abraham Campos-Romero, Moreno-Camacho Jos√© Luis, Rodriguez-Gallegos Jorge, Luna-Ruiz Marco, Gonzalez-Barrera D, Rangel-DeLeon D, Munguia-Garza P, Ramirez-Vega O, Escobar-Arrazola, M, Herrera-Montalvo LA.	Salud Digna	Instituto Nacional de Medicina Genomica
EPI_ISL_3062850	Cedro-Tanda A, Hidalgo-Miranda A, Cisneros-Villanueva M, Blancas S, Mendoza-Vargas A, Reyes-Grajeda JP, Abraham Campos-Romero, Moreno-Camacho Jos√© Luis, Rodriguez-Gallegos Jorge, Luna-Ruiz Marco, Gonzalez-Barrera D, Rangel-DeLeon D, Munguia-Garza P, Ramirez-Vega O, Escobar-Arrazola, M, Herrera-Montalvo LA.	Salud Digna	Instituto Nacional de Medicina Genomica
EPI_ISL_3062851	Cedro-Tanda A, Hidalgo-Miranda A, Cisneros-Villanueva M, Blancas S, Mendoza-Vargas A, Reyes-Grajeda JP, Abraham Campos-Romero, Moreno-Camacho Jos√© Luis, Rodriguez-Gallegos Jorge, Luna-Ruiz Marco, Gonzalez-Barrera D, Rangel-DeLeon D, Munguia-Garza P, Ramirez-Vega O, Escobar-Arrazola, M, Herrera-Montalvo LA.	Salud Digna	Instituto Nacional de Medicina Genomica
EPI_ISL_3062853	Cedro-Tanda A, Hidalgo-Miranda A, Cisneros-Villanueva M, Blancas S, Mendoza-Vargas A, Reyes-Grajeda JP, Abraham Campos-Romero, Moreno-Camacho Jos√© Luis, Rodriguez-Gallegos Jorge, Luna-Ruiz Marco, Gonzalez-Barrera D, Rangel-DeLeon D, Munguia-Garza P, Ramirez-Vega O, Escobar-Arrazola, M, Herrera-Montalvo LA.	Salud Digna	Instituto Nacional de Medicina Genomica
EPI_ISL_3062854	Cedro-Tanda A, Hidalgo-Miranda A, Cisneros-Villanueva M, Blancas S, Mendoza-Vargas A, Reyes-Grajeda JP, Abraham Campos-Romero, Moreno-Camacho Jos√© Luis, Rodriguez-Gallegos Jorge, Luna-Ruiz Marco, Gonzalez-Barrera D, Rangel-DeLeon D, Munguia-Garza P, Ramirez-Vega O, Escobar-Arrazola, M, Herrera-Montalvo LA.	Salud Digna	Instituto Nacional de Medicina Genomica
EPI_ISL_3062865	Cedro-Tanda A, Hidalgo-Miranda A, Cisneros-Villanueva M, Blancas S, Mendoza-Vargas A, Reyes-Grajeda JP, Abraham Campos-Romero, Moreno-Camacho Jos√© Luis, Rodriguez-Gallegos Jorge, Luna-Ruiz Marco, Gonzalez-Barrera D, Rangel-DeLeon D, Munguia-Garza P, Ramirez-Vega O, Escobar-Arrazola, M, Herrera-Montalvo LA.	Salud Digna	Instituto Nacional de Medicina Genomica
EPI_ISL_3062868	Cedro-Tanda A, Hidalgo-Miranda A, Cisneros-Villanueva M, Blancas S, Mendoza-Vargas A, Reyes-Grajeda JP, Abraham Campos-Romero, Moreno-Camacho Jos√© Luis, Rodriguez-Gallegos Jorge, Luna-Ruiz Marco, Gonzalez-Barrera D, Rangel-DeLeon D, Munguia-Garza P, Ramirez-Vega O, Escobar-Arrazola, M, Herrera-Montalvo LA.	Salud Digna	Instituto Nacional de Medicina Genomica
EPI_ISL_3063738	Pavitra Roychoudhury, Shah Mohamed Bakhash, Ricardo Perez, Hong Xie, Tien V. Nguyen, Maria Lukes, Lasata Shrestha, Sean Ellis, Nathan Breit, Robert J. Livingston, Meei-Li Huang, Keith R Jerome, Patrick Mathias, Alexander Greninger	UW Virology Lab	UW Virology Lab
EPI_ISL_3064398	Mikhail Hanewich-Hollatz, J.Cesar Ignacio-Espinoza, Elias L. Salfati, Nabjot Sandhu, George Way, Zhiyi Xie, Eugenia Khorosheva, Sophia Quasem, Janet Chen, Vladimir Slepnev	Curative Labs	Curative Labs
EPI_ISL_3064439	Mikhail Hanewich-Hollatz, J.Cesar Ignacio-Espinoza, Elias L. Salfati, Nabjot Sandhu, George Way, Zhiyi Xie, Eugenia Khorosheva, Sophia Quasem, Janet Chen, Vladimir Slepnev	Curative Labs	Curative Labs
EPI_ISL_3064516	Mikhail Hanewich-Hollatz, J.Cesar Ignacio-Espinoza, Elias L. Salfati, Nabjot Sandhu, George Way, Zhiyi Xie, Eugenia Khorosheva, Sophia Quasem, Janet Chen, Vladimir Slepnev	Curative Labs	Curative Labs
EPI_ISL_3064610	Mikhail Hanewich-Hollatz, J.Cesar Ignacio-Espinoza, Elias L. Salfati, Nabjot Sandhu, George Way, Zhiyi Xie, Eugenia Khorosheva, Sophia Quasem, Janet Chen, Vladimir Slepnev	Curative Labs	Curative Labs
EPI_ISL_3064619	Mikhail Hanewich-Hollatz, J.Cesar Ignacio-Espinoza, Elias L. Salfati, Nabjot Sandhu, George Way, Zhiyi Xie, Eugenia Khorosheva, Sophia Quasem, Janet Chen, Vladimir Slepnev	Curative Labs	Curative Labs
EPI_ISL_3064623	Mikhail Hanewich-Hollatz, J.Cesar Ignacio-Espinoza, Elias L. Salfati, Nabjot Sandhu, George Way, Zhiyi Xie, Eugenia Khorosheva, Sophia Quasem, Janet Chen, Vladimir Slepnev	Curative Labs	Curative Labs
EPI_ISL_3088595	Jolene Bowers, Heather Centner, Brett Van Tassel, Chris French, Hayley Yaglom, Darrin Lemmer, Dave Engelthaler	TGen North	TGen North
EPI_ISL_3088755	Jolene Bowers, Heather Centner, Brett Van Tassel, Chris French, Hayley Yaglom, Darrin Lemmer, Dave Engelthaler	TGen North	TGen North
EPI_ISL_3088763	Jolene Bowers, Heather Centner, Brett Van Tassel, Chris French, Hayley Yaglom, Darrin Lemmer, Dave Engelthaler	TGen North	TGen North
EPI_ISL_3088829	Katherine Wiggins, Mike Grose, Jonathan Barnell, Ben Olsen, and Phil Adam	Wichita State University - Molecular Diagnostics Lab	Kansas Health and Environmental Lab
EPI_ISL_3088841	Katherine Wiggins, Mike Grose, Jonathan Barnell, Ben Olsen, and Phil Adam	Wichita State University - Molecular Diagnostics Lab	Kansas Health and Environmental Lab
EPI_ISL_3091733	Howard,D., Batra,D., Cook,P.W., Moser,K., Paskey,A., Caravas,J., Rambo-Martin,B., Morrison,S., Gulvick,C., Sammons,S., Unoarumhi,Y., Wagner,D., Schmerer,M., Rosenthal,S.H., Gerasimova,A., Kagan,R.M., Anderson,B., Hua,M., Liu,Y., Bernstein,L., Livingston,K., Perez,A., Shlyakhter,I.A., Rolando,R.V., Owen,R., Tanpaiboon,P., Lacbawan,F., Paden,C.R., MacCannell,D.	Respiratory Viruses Branch, Centers for Disease Control and Prevention	Respiratory Viruses Branch, Centers for Disease Control and Prevention
EPI_ISL_3102602	Andrew Gorzalski, Mark Pandori	Nevada State Public Health Laboratory	Nevada State Public Health Laboratory
EPI_ISL_3133729	Consorcio Mexicano de Vigilancia Gen√≥mica (CoViGen-Mex). Authors (in alphabetical order): Julio Elias Alvarado-Yaah, Carlos F. Arias, Santiago √Åvila-R√≠os, Eduardo Becerril-Vargas, V√≠ctor Hugo Borja-Aburto, Celia Boukadida, Crist√≥bal Ch√°idez-Quir√≥z, Juan Bautista Chale-Dzul, Ricardo Ciria Merce, Andreu Comas-Garc√≠a, C√©lida Duque Molina, Julissa Enciso-Ibarra, Jos√© Antonio Enciso-Moreno, …	Unidad de Investigaci√≥n M√©dica de Yucat√°n (UIMY)	Instituto de Biotecnolog√≠a de la UNAM
EPI_ISL_3133730	Consorcio Mexicano de Vigilancia Gen√≥mica (CoViGen-Mex). Authors (in alphabetical order): Julio Elias Alvarado-Yaah, Carlos F. Arias, Santiago √Åvila-R√≠os, Eduardo Becerril-Vargas, V√≠ctor Hugo Borja-Aburto, Celia Boukadida, Crist√≥bal Ch√°idez-Quir√≥z, Juan Bautista Chale-Dzul, Ricardo Ciria Merce, Andreu Comas-Garc√≠a, C√©lida Duque Molina, Julissa Enciso-Ibarra, Jos√© Antonio Enciso-Moreno, …	Centro de Investigaci√≥n Biom√©dica del Noreste (CIBIN)	Instituto de Biotecnolog√≠a de la UNAM
EPI_ISL_3133731	Consorcio Mexicano de Vigilancia Gen√≥mica (CoViGen-Mex). Authors (in alphabetical order): Julio Elias Alvarado-Yaah, Carlos F. Arias, Santiago √Åvila-R√≠os, Eduardo Becerril-Vargas, V√≠ctor Hugo Borja-Aburto, Celia Boukadida, Crist√≥bal Ch√°idez-Quir√≥z, Juan Bautista Chale-Dzul, Ricardo Ciria Merce, Andreu Comas-Garc√≠a, C√©lida Duque Molina, Julissa Enciso-Ibarra, Jos√© Antonio Enciso-Moreno, …	Centro de Investigaci√≥n Biom√©dica del Noreste (CIBIN)	Instituto de Biotecnolog√≠a de la UNAM
EPI_ISL_3133732	Consorcio Mexicano de Vigilancia Gen√≥mica (CoViGen-Mex). Authors (in alphabetical order): Julio Elias Alvarado-Yaah, Carlos F. Arias, Santiago √Åvila-R√≠os, Eduardo Becerril-Vargas, V√≠ctor Hugo Borja-Aburto, Celia Boukadida, Crist√≥bal Ch√°idez-Quir√≥z, Juan Bautista Chale-Dzul, Ricardo Ciria Merce, Andreu Comas-Garc√≠a, C√©lida Duque Molina, Julissa Enciso-Ibarra, Jos√© Antonio Enciso-Moreno, …	Centro de Investigaci√≥n Biom√©dica del Noreste (CIBIN)	Instituto de Biotecnolog√≠a de la UNAM
EPI_ISL_3133733	Consorcio Mexicano de Vigilancia Gen√≥mica (CoViGen-Mex). Authors (in alphabetical order): Julio Elias Alvarado-Yaah, Carlos F. Arias, Santiago √Åvila-R√≠os, Eduardo Becerril-Vargas, V√≠ctor Hugo Borja-Aburto, Celia Boukadida, Crist√≥bal Ch√°idez-Quir√≥z, Juan Bautista Chale-Dzul, Ricardo Ciria Merce, Andreu Comas-Garc√≠a, C√©lida Duque Molina, Julissa Enciso-Ibarra, Jos√© Antonio Enciso-Moreno, …	Centro de Investigaci√≥n Biom√©dica del Noreste (CIBIN)	Instituto de Biotecnolog√≠a de la UNAM
EPI_ISL_3133734	Consorcio Mexicano de Vigilancia Gen√≥mica (CoViGen-Mex). Authors (in alphabetical order): Julio Elias Alvarado-Yaah, Carlos F. Arias, Santiago √Åvila-R√≠os, Eduardo Becerril-Vargas, V√≠ctor Hugo Borja-Aburto, Celia Boukadida, Crist√≥bal Ch√°idez-Quir√≥z, Juan Bautista Chale-Dzul, Ricardo Ciria Merce, Andreu Comas-Garc√≠a, C√©lida Duque Molina, Julissa Enciso-Ibarra, Jos√© Antonio Enciso-Moreno, …	Centro de Investigaci√≥n Biom√©dica del Noreste (CIBIN)	Instituto de Biotecnolog√≠a de la UNAM
EPI_ISL_3133735	Consorcio Mexicano de Vigilancia Gen√≥mica (CoViGen-Mex). Authors (in alphabetical order): Julio Elias Alvarado-Yaah, Carlos F. Arias, Santiago √Åvila-R√≠os, Eduardo Becerril-Vargas, V√≠ctor Hugo Borja-Aburto, Celia Boukadida, Crist√≥bal Ch√°idez-Quir√≥z, Juan Bautista Chale-Dzul, Ricardo Ciria Merce, Andreu Comas-Garc√≠a, C√©lida Duque Molina, Julissa Enciso-Ibarra, Jos√© Antonio Enciso-Moreno, …	Centro de Investigaci√≥n Biom√©dica del Noreste (CIBIN)	Instituto de Biotecnolog√≠a de la UNAM
EPI_ISL_3133739	Consorcio Mexicano de Vigilancia Gen√≥mica (CoViGen-Mex). Authors (in alphabetical order): Julio Elias Alvarado-Yaah, Carlos F. Arias, Santiago √Åvila-R√≠os, Eduardo Becerril-Vargas, V√≠ctor Hugo Borja-Aburto, Celia Boukadida, Crist√≥bal Ch√°idez-Quir√≥z, Juan Bautista Chale-Dzul, Ricardo Ciria Merce, Andreu Comas-Garc√≠a, C√©lida Duque Molina, Julissa Enciso-Ibarra, Jos√© Antonio Enciso-Moreno, …	Centro de Investigaci√≥n Biom√©dica del Noreste (CIBIN)	Instituto de Biotecnolog√≠a de la UNAM
EPI_ISL_3133741	Consorcio Mexicano de Vigilancia Gen√≥mica (CoViGen-Mex). Authors (in alphabetical order): Julio Elias Alvarado-Yaah, Carlos F. Arias, Santiago √Åvila-R√≠os, Eduardo Becerril-Vargas, V√≠ctor Hugo Borja-Aburto, Celia Boukadida, Crist√≥bal Ch√°idez-Quir√≥z, Juan Bautista Chale-Dzul, Ricardo Ciria Merce, Andreu Comas-Garc√≠a, C√©lida Duque Molina, Julissa Enciso-Ibarra, Jos√© Antonio Enciso-Moreno, …	Centro de Investigaci√≥n Biom√©dica del Noreste (CIBIN)	Instituto de Biotecnolog√≠a de la UNAM
EPI_ISL_3133742	Consorcio Mexicano de Vigilancia Gen√≥mica (CoViGen-Mex). Authors (in alphabetical order): Julio Elias Alvarado-Yaah, Carlos F. Arias, Santiago √Åvila-R√≠os, Eduardo Becerril-Vargas, V√≠ctor Hugo Borja-Aburto, Celia Boukadida, Crist√≥bal Ch√°idez-Quir√≥z, Juan Bautista Chale-Dzul, Ricardo Ciria Merce, Andreu Comas-Garc√≠a, C√©lida Duque Molina, Julissa Enciso-Ibarra, Jos√© Antonio Enciso-Moreno, …	Centro de Investigaci√≥n Biom√©dica del Noreste (CIBIN)	Instituto de Biotecnolog√≠a de la UNAM
EPI_ISL_3133744	Consorcio Mexicano de Vigilancia Gen√≥mica (CoViGen-Mex). Authors (in alphabetical order): Julio Elias Alvarado-Yaah, Carlos F. Arias, Santiago √Åvila-R√≠os, Eduardo Becerril-Vargas, V√≠ctor Hugo Borja-Aburto, Celia Boukadida, Crist√≥bal Ch√°idez-Quir√≥z, Juan Bautista Chale-Dzul, Ricardo Ciria Merce, Andreu Comas-Garc√≠a, C√©lida Duque Molina, Julissa Enciso-Ibarra, Jos√© Antonio Enciso-Moreno, …	Centro de Investigaci√≥n Biom√©dica del Noreste (CIBIN)	Instituto de Biotecnolog√≠a de la UNAM
EPI_ISL_3133747	Consorcio Mexicano de Vigilancia Gen√≥mica (CoViGen-Mex). Authors (in alphabetical order): Julio Elias Alvarado-Yaah, Carlos F. Arias, Santiago √Åvila-R√≠os, Eduardo Becerril-Vargas, V√≠ctor Hugo Borja-Aburto, Celia Boukadida, Crist√≥bal Ch√°idez-Quir√≥z, Juan Bautista Chale-Dzul, Ricardo Ciria Merce, Andreu Comas-Garc√≠a, C√©lida Duque Molina, Julissa Enciso-Ibarra, Jos√© Antonio Enciso-Moreno, …	Centro de Investigaci√≥n Biom√©dica del Noreste (CIBIN)	Instituto de Biotecnolog√≠a de la UNAM
EPI_ISL_3133748	Consorcio Mexicano de Vigilancia Gen√≥mica (CoViGen-Mex). Authors (in alphabetical order): Julio Elias Alvarado-Yaah, Carlos F. Arias, Santiago √Åvila-R√≠os, Eduardo Becerril-Vargas, V√≠ctor Hugo Borja-Aburto, Celia Boukadida, Crist√≥bal Ch√°idez-Quir√≥z, Juan Bautista Chale-Dzul, Ricardo Ciria Merce, Andreu Comas-Garc√≠a, C√©lida Duque Molina, Julissa Enciso-Ibarra, Jos√© Antonio Enciso-Moreno, …	Centro de Investigaci√≥n Biom√©dica del Noreste (CIBIN)	Instituto de Biotecnolog√≠a de la UNAM
EPI_ISL_3133749	Consorcio Mexicano de Vigilancia Gen√≥mica (CoViGen-Mex). Authors (in alphabetical order): Julio Elias Alvarado-Yaah, Carlos F. Arias, Santiago √Åvila-R√≠os, Eduardo Becerril-Vargas, V√≠ctor Hugo Borja-Aburto, Celia Boukadida, Crist√≥bal Ch√°idez-Quir√≥z, Juan Bautista Chale-Dzul, Ricardo Ciria Merce, Andreu Comas-Garc√≠a, C√©lida Duque Molina, Julissa Enciso-Ibarra, Jos√© Antonio Enciso-Moreno, …	Centro de Investigaci√≥n Biom√©dica del Noreste (CIBIN)	Instituto de Biotecnolog√≠a de la UNAM
EPI_ISL_3133750	Consorcio Mexicano de Vigilancia Gen√≥mica (CoViGen-Mex). Authors (in alphabetical order): Julio Elias Alvarado-Yaah, Carlos F. Arias, Santiago √Åvila-R√≠os, Eduardo Becerril-Vargas, V√≠ctor Hugo Borja-Aburto, Celia Boukadida, Crist√≥bal Ch√°idez-Quir√≥z, Juan Bautista Chale-Dzul, Ricardo Ciria Merce, Andreu Comas-Garc√≠a, C√©lida Duque Molina, Julissa Enciso-Ibarra, Jos√© Antonio Enciso-Moreno, …	Centro de Investigaci√≥n Biom√©dica del Noreste (CIBIN)	Instituto de Biotecnolog√≠a de la UNAM
EPI_ISL_3133753	Consorcio Mexicano de Vigilancia Gen√≥mica (CoViGen-Mex). Authors (in alphabetical order): Julio Elias Alvarado-Yaah, Carlos F. Arias, Santiago √Åvila-R√≠os, Eduardo Becerril-Vargas, V√≠ctor Hugo Borja-Aburto, Celia Boukadida, Crist√≥bal Ch√°idez-Quir√≥z, Juan Bautista Chale-Dzul, Ricardo Ciria Merce, Andreu Comas-Garc√≠a, C√©lida Duque Molina, Julissa Enciso-Ibarra, Jos√© Antonio Enciso-Moreno, …	Centro de Investigaci√≥n Biom√©dica del Noreste (CIBIN)	Instituto de Biotecnolog√≠a de la UNAM
EPI_ISL_3133754	Consorcio Mexicano de Vigilancia Gen√≥mica (CoViGen-Mex). Authors (in alphabetical order): Julio Elias Alvarado-Yaah, Carlos F. Arias, Santiago √Åvila-R√≠os, Eduardo Becerril-Vargas, V√≠ctor Hugo Borja-Aburto, Celia Boukadida, Crist√≥bal Ch√°idez-Quir√≥z, Juan Bautista Chale-Dzul, Ricardo Ciria Merce, Andreu Comas-Garc√≠a, C√©lida Duque Molina, Julissa Enciso-Ibarra, Jos√© Antonio Enciso-Moreno, …	Centro de Investigaci√≥n Biom√©dica del Noreste (CIBIN)	Instituto de Biotecnolog√≠a de la UNAM
EPI_ISL_3133755	Consorcio Mexicano de Vigilancia Gen√≥mica (CoViGen-Mex). Authors (in alphabetical order): Julio Elias Alvarado-Yaah, Carlos F. Arias, Santiago √Åvila-R√≠os, Eduardo Becerril-Vargas, V√≠ctor Hugo Borja-Aburto, Celia Boukadida, Crist√≥bal Ch√°idez-Quir√≥z, Juan Bautista Chale-Dzul, Ricardo Ciria Merce, Andreu Comas-Garc√≠a, C√©lida Duque Molina, Julissa Enciso-Ibarra, Jos√© Antonio Enciso-Moreno, …	Centro de Investigaci√≥n Biom√©dica del Noreste (CIBIN)	Instituto de Biotecnolog√≠a de la UNAM
EPI_ISL_3133756	Consorcio Mexicano de Vigilancia Gen√≥mica (CoViGen-Mex). Authors (in alphabetical order): Julio Elias Alvarado-Yaah, Carlos F. Arias, Santiago √Åvila-R√≠os, Eduardo Becerril-Vargas, V√≠ctor Hugo Borja-Aburto, Celia Boukadida, Crist√≥bal Ch√°idez-Quir√≥z, Juan Bautista Chale-Dzul, Ricardo Ciria Merce, Andreu Comas-Garc√≠a, C√©lida Duque Molina, Julissa Enciso-Ibarra, Jos√© Antonio Enciso-Moreno, …	Centro de Investigaci√≥n Biom√©dica del Noreste (CIBIN)	Instituto de Biotecnolog√≠a de la UNAM
EPI_ISL_3133757	Consorcio Mexicano de Vigilancia Gen√≥mica (CoViGen-Mex). Authors (in alphabetical order): Julio Elias Alvarado-Yaah, Carlos F. Arias, Santiago √Åvila-R√≠os, Eduardo Becerril-Vargas, V√≠ctor Hugo Borja-Aburto, Celia Boukadida, Crist√≥bal Ch√°idez-Quir√≥z, Juan Bautista Chale-Dzul, Ricardo Ciria Merce, Andreu Comas-Garc√≠a, C√©lida Duque Molina, Julissa Enciso-Ibarra, Jos√© Antonio Enciso-Moreno, …	Centro de Investigaci√≥n Biom√©dica del Noreste (CIBIN)	Instituto de Biotecnolog√≠a de la UNAM
EPI_ISL_3133758	Consorcio Mexicano de Vigilancia Gen√≥mica (CoViGen-Mex). Authors (in alphabetical order): Julio Elias Alvarado-Yaah, Carlos F. Arias, Santiago √Åvila-R√≠os, Eduardo Becerril-Vargas, V√≠ctor Hugo Borja-Aburto, Celia Boukadida, Crist√≥bal Ch√°idez-Quir√≥z, Juan Bautista Chale-Dzul, Ricardo Ciria Merce, Andreu Comas-Garc√≠a, C√©lida Duque Molina, Julissa Enciso-Ibarra, Jos√© Antonio Enciso-Moreno, …	Centro de Investigaci√≥n Biom√©dica del Noreste (CIBIN)	Instituto de Biotecnolog√≠a de la UNAM
EPI_ISL_3133759	Consorcio Mexicano de Vigilancia Gen√≥mica (CoViGen-Mex). Authors (in alphabetical order): Julio Elias Alvarado-Yaah, Carlos F. Arias, Santiago √Åvila-R√≠os, Eduardo Becerril-Vargas, V√≠ctor Hugo Borja-Aburto, Celia Boukadida, Crist√≥bal Ch√°idez-Quir√≥z, Juan Bautista Chale-Dzul, Ricardo Ciria Merce, Andreu Comas-Garc√≠a, C√©lida Duque Molina, Julissa Enciso-Ibarra, Jos√© Antonio Enciso-Moreno, …	Centro de Investigaci√≥n Biom√©dica del Noreste (CIBIN)	Instituto de Biotecnolog√≠a de la UNAM
EPI_ISL_3133760	Consorcio Mexicano de Vigilancia Gen√≥mica (CoViGen-Mex). Authors (in alphabetical order): Julio Elias Alvarado-Yaah, Carlos F. Arias, Santiago √Åvila-R√≠os, Eduardo Becerril-Vargas, V√≠ctor Hugo Borja-Aburto, Celia Boukadida, Crist√≥bal Ch√°idez-Quir√≥z, Juan Bautista Chale-Dzul, Ricardo Ciria Merce, Andreu Comas-Garc√≠a, C√©lida Duque Molina, Julissa Enciso-Ibarra, Jos√© Antonio Enciso-Moreno, …	Centro de Investigaci√≥n Biom√©dica del Noreste (CIBIN)	Instituto de Biotecnolog√≠a de la UNAM
EPI_ISL_3133761	Consorcio Mexicano de Vigilancia Gen√≥mica (CoViGen-Mex). Authors (in alphabetical order): Julio Elias Alvarado-Yaah, Carlos F. Arias, Santiago √Åvila-R√≠os, Eduardo Becerril-Vargas, V√≠ctor Hugo Borja-Aburto, Celia Boukadida, Crist√≥bal Ch√°idez-Quir√≥z, Juan Bautista Chale-Dzul, Ricardo Ciria Merce, Andreu Comas-Garc√≠a, C√©lida Duque Molina, Julissa Enciso-Ibarra, Jos√© Antonio Enciso-Moreno, …	Centro de Investigaci√≥n Biom√©dica del Noreste (CIBIN)	Instituto de Biotecnolog√≠a de la UNAM
EPI_ISL_3133762	Consorcio Mexicano de Vigilancia Gen√≥mica (CoViGen-Mex). Authors (in alphabetical order): Julio Elias Alvarado-Yaah, Carlos F. Arias, Santiago √Åvila-R√≠os, Eduardo Becerril-Vargas, V√≠ctor Hugo Borja-Aburto, Celia Boukadida, Crist√≥bal Ch√°idez-Quir√≥z, Juan Bautista Chale-Dzul, Ricardo Ciria Merce, Andreu Comas-Garc√≠a, C√©lida Duque Molina, Julissa Enciso-Ibarra, Jos√© Antonio Enciso-Moreno, …	Unidad de Investigaci√≥n Biom√©dica de Zacatecas (UIBZ)	Instituto de Biotecnolog√≠a de la UNAM
EPI_ISL_3133764	Consorcio Mexicano de Vigilancia Gen√≥mica (CoViGen-Mex). Authors (in alphabetical order): Julio Elias Alvarado-Yaah, Carlos F. Arias, Santiago √Åvila-R√≠os, Eduardo Becerril-Vargas, V√≠ctor Hugo Borja-Aburto, Celia Boukadida, Crist√≥bal Ch√°idez-Quir√≥z, Juan Bautista Chale-Dzul, Ricardo Ciria Merce, Andreu Comas-Garc√≠a, C√©lida Duque Molina, Julissa Enciso-Ibarra, Jos√© Antonio Enciso-Moreno, …	Centro de Investigaci√≥n Biom√©dica de Occidente (CIBO)	Instituto de Biotecnolog√≠a de la UNAM
EPI_ISL_3133765	Consorcio Mexicano de Vigilancia Gen√≥mica (CoViGen-Mex). Authors (in alphabetical order): Julio Elias Alvarado-Yaah, Carlos F. Arias, Santiago √Åvila-R√≠os, Eduardo Becerril-Vargas, V√≠ctor Hugo Borja-Aburto, Celia Boukadida, Crist√≥bal Ch√°idez-Quir√≥z, Juan Bautista Chale-Dzul, Ricardo Ciria Merce, Andreu Comas-Garc√≠a, C√©lida Duque Molina, Julissa Enciso-Ibarra, Jos√© Antonio Enciso-Moreno, …	Centro de Investigaci√≥n Biom√©dica de Occidente (CIBO)	Instituto de Biotecnolog√≠a de la UNAM
EPI_ISL_3133766	Consorcio Mexicano de Vigilancia Gen√≥mica (CoViGen-Mex). Authors (in alphabetical order): Julio Elias Alvarado-Yaah, Carlos F. Arias, Santiago √Åvila-R√≠os, Eduardo Becerril-Vargas, V√≠ctor Hugo Borja-Aburto, Celia Boukadida, Crist√≥bal Ch√°idez-Quir√≥z, Juan Bautista Chale-Dzul, Ricardo Ciria Merce, Andreu Comas-Garc√≠a, C√©lida Duque Molina, Julissa Enciso-Ibarra, Jos√© Antonio Enciso-Moreno, …	Centro de Investigaci√≥n Biom√©dica de Occidente (CIBO)	Instituto de Biotecnolog√≠a de la UNAM
EPI_ISL_3133767	Consorcio Mexicano de Vigilancia Gen√≥mica (CoViGen-Mex). Authors (in alphabetical order): Julio Elias Alvarado-Yaah, Carlos F. Arias, Santiago √Åvila-R√≠os, Eduardo Becerril-Vargas, V√≠ctor Hugo Borja-Aburto, Celia Boukadida, Crist√≥bal Ch√°idez-Quir√≥z, Juan Bautista Chale-Dzul, Ricardo Ciria Merce, Andreu Comas-Garc√≠a, C√©lida Duque Molina, Julissa Enciso-Ibarra, Jos√© Antonio Enciso-Moreno, …	Centro de Investigaci√≥n Biom√©dica de Occidente (CIBO)	Instituto de Biotecnolog√≠a de la UNAM
EPI_ISL_3133769	Consorcio Mexicano de Vigilancia Gen√≥mica (CoViGen-Mex). Authors (in alphabetical order): Julio Elias Alvarado-Yaah, Carlos F. Arias, Santiago √Åvila-R√≠os, Eduardo Becerril-Vargas, V√≠ctor Hugo Borja-Aburto, Celia Boukadida, Crist√≥bal Ch√°idez-Quir√≥z, Juan Bautista Chale-Dzul, Ricardo Ciria Merce, Andreu Comas-Garc√≠a, C√©lida Duque Molina, Julissa Enciso-Ibarra, Jos√© Antonio Enciso-Moreno, …	Laboratorio Central de Epidemiolog√≠a (LCE)	Instituto de Biotecnolog√≠a de la UNAM
EPI_ISL_3133770	Consorcio Mexicano de Vigilancia Gen√≥mica (CoViGen-Mex). Authors (in alphabetical order): Julio Elias Alvarado-Yaah, Carlos F. Arias, Santiago √Åvila-R√≠os, Eduardo Becerril-Vargas, V√≠ctor Hugo Borja-Aburto, Celia Boukadida, Crist√≥bal Ch√°idez-Quir√≥z, Juan Bautista Chale-Dzul, Ricardo Ciria Merce, Andreu Comas-Garc√≠a, C√©lida Duque Molina, Julissa Enciso-Ibarra, Jos√© Antonio Enciso-Moreno, …	Laboratorio Central de Epidemiolog√≠a (LCE)	Instituto de Biotecnolog√≠a de la UNAM
EPI_ISL_3133772	Consorcio Mexicano de Vigilancia Gen√≥mica (CoViGen-Mex). Authors (in alphabetical order): Julio Elias Alvarado-Yaah, Carlos F. Arias, Santiago √Åvila-R√≠os, Eduardo Becerril-Vargas, V√≠ctor Hugo Borja-Aburto, Celia Boukadida, Crist√≥bal Ch√°idez-Quir√≥z, Juan Bautista Chale-Dzul, Ricardo Ciria Merce, Andreu Comas-Garc√≠a, C√©lida Duque Molina, Julissa Enciso-Ibarra, Jos√© Antonio Enciso-Moreno, …	Laboratorio Central de Epidemiolog√≠a (LCE)	Instituto de Biotecnolog√≠a de la UNAM
EPI_ISL_3133774	Consorcio Mexicano de Vigilancia Gen√≥mica (CoViGen-Mex). Authors (in alphabetical order): Julio Elias Alvarado-Yaah, Carlos F. Arias, Santiago √Åvila-R√≠os, Eduardo Becerril-Vargas, V√≠ctor Hugo Borja-Aburto, Celia Boukadida, Crist√≥bal Ch√°idez-Quir√≥z, Juan Bautista Chale-Dzul, Ricardo Ciria Merce, Andreu Comas-Garc√≠a, C√©lida Duque Molina, Julissa Enciso-Ibarra, Jos√© Antonio Enciso-Moreno, …	Laboratorio Central de Epidemiolog√≠a (LCE)	Instituto de Biotecnolog√≠a de la UNAM
EPI_ISL_3133783	Consorcio Mexicano de Vigilancia Gen√≥mica (CoViGen-Mex). Authors (in alphabetical order): Julio Elias Alvarado-Yaah, Carlos F. Arias, Santiago √Åvila-R√≠os, Eduardo Becerril-Vargas, V√≠ctor Hugo Borja-Aburto, Celia Boukadida, Crist√≥bal Ch√°idez-Quir√≥z, Juan Bautista Chale-Dzul, Ricardo Ciria Merce, Andreu Comas-Garc√≠a, C√©lida Duque Molina, Julissa Enciso-Ibarra, Jos√© Antonio Enciso-Moreno, …	Laboratorio Central de Epidemiolog√≠a (LCE)	Instituto de Biotecnolog√≠a de la UNAM
EPI_ISL_3133788	Consorcio Mexicano de Vigilancia Gen√≥mica (CoViGen-Mex). Authors (in alphabetical order): Julio Elias Alvarado-Yaah, Carlos F. Arias, Santiago √Åvila-R√≠os, Eduardo Becerril-Vargas, V√≠ctor Hugo Borja-Aburto, Celia Boukadida, Crist√≥bal Ch√°idez-Quir√≥z, Juan Bautista Chale-Dzul, Ricardo Ciria Merce, Andreu Comas-Garc√≠a, C√©lida Duque Molina, Julissa Enciso-Ibarra, Jos√© Antonio Enciso-Moreno, …	Laboratorio Central de Epidemiolog√≠a (LCE)	Instituto de Biotecnolog√≠a de la UNAM
EPI_ISL_3133789	Consorcio Mexicano de Vigilancia Gen√≥mica (CoViGen-Mex). Authors (in alphabetical order): Julio Elias Alvarado-Yaah, Carlos F. Arias, Santiago √Åvila-R√≠os, Eduardo Becerril-Vargas, V√≠ctor Hugo Borja-Aburto, Celia Boukadida, Crist√≥bal Ch√°idez-Quir√≥z, Juan Bautista Chale-Dzul, Ricardo Ciria Merce, Andreu Comas-Garc√≠a, C√©lida Duque Molina, Julissa Enciso-Ibarra, Jos√© Antonio Enciso-Moreno, …	Laboratorio Central de Epidemiolog√≠a (LCE)	Instituto de Biotecnolog√≠a de la UNAM
EPI_ISL_3133790	Consorcio Mexicano de Vigilancia Gen√≥mica (CoViGen-Mex). Authors (in alphabetical order): Julio Elias Alvarado-Yaah, Carlos F. Arias, Santiago √Åvila-R√≠os, Eduardo Becerril-Vargas, V√≠ctor Hugo Borja-Aburto, Celia Boukadida, Crist√≥bal Ch√°idez-Quir√≥z, Juan Bautista Chale-Dzul, Ricardo Ciria Merce, Andreu Comas-Garc√≠a, C√©lida Duque Molina, Julissa Enciso-Ibarra, Jos√© Antonio Enciso-Moreno, …	Laboratorio Central de Epidemiolog√≠a (LCE)	Instituto de Biotecnolog√≠a de la UNAM
EPI_ISL_3149812	Ajeet Bains, LaRinda A. Holland, Matthew F. Smith, Peter T. Skidmore, Rabia Maqsood, Nicholas J. Mellor, Joy M. Blain, Valerie Harris, Joshua LaBaer, Vel Murugan, Efrem S. Lim	Arizona State University	Arizona State University
EPI_ISL_3153279	Trestan Pillonel, Damien Jacot, S√©bastien Aeby, Gilbert Greub, Claire Bertelli	EHNV	Laboratory of genomics and metagenomics
EPI_ISL_3155351	Consorcio Mexicano de Vigilancia Gen√≥mica (CoViGen-Mex). Authors (in alphabetical order): Julio Elias Alvarado-Yaah, Carlos F. Arias, Santiago √Åvila-R√≠os, Eduardo Becerril-Vargas, V√≠ctor Hugo Borja-Aburto, Celia Boukadida, Crist√≥bal Ch√°idez-Quir√≥z, Juan Bautista Chale-Dzul, Ricardo Ciria Merce, Andreu Comas-Garc√≠a, C√©lida Duque Molina, Julissa Enciso-Ibarra, Jos√© Antonio Enciso-Moreno, …	Unidad de Investigaci√≥n M√©dica de Yucat√°n (UIMY)	Centro de Investigaci√≥n en Enfermedades Infecciosas (CIENI), Instituto Nacional de Enfermedades Respiratorias (INER)
EPI_ISL_3155394	Consorcio Mexicano de Vigilancia Gen√≥mica (CoViGen-Mex). Authors (in alphabetical order): Julio Elias Alvarado-Yaah, Carlos F. Arias, Santiago √Åvila-R√≠os, Eduardo Becerril-Vargas, V√≠ctor Hugo Borja-Aburto, Celia Boukadida, Crist√≥bal Ch√°idez-Quir√≥z, Juan Bautista Chale-Dzul, Ricardo Ciria Merce, Andreu Comas-Garc√≠a, C√©lida Duque Molina, Julissa Enciso-Ibarra, Jos√© Antonio Enciso-Moreno, …	Centro de Investigaci√≥n Biom√©dica del Noreste (CIBIN)	Centro de Investigaci√≥n en Enfermedades Infecciosas (CIENI), Instituto Nacional de Enfermedades Respiratorias (INER)
EPI_ISL_3155400	Consorcio Mexicano de Vigilancia Gen√≥mica (CoViGen-Mex). Authors (in alphabetical order): Julio Elias Alvarado-Yaah, Carlos F. Arias, Santiago √Åvila-R√≠os, Eduardo Becerril-Vargas, V√≠ctor Hugo Borja-Aburto, Celia Boukadida, Crist√≥bal Ch√°idez-Quir√≥z, Juan Bautista Chale-Dzul, Ricardo Ciria Merce, Andreu Comas-Garc√≠a, C√©lida Duque Molina, Julissa Enciso-Ibarra, Jos√© Antonio Enciso-Moreno, …	Centro de Investigaci√≥n Biom√©dica del Noreste (CIBIN)	Centro de Investigaci√≥n en Enfermedades Infecciosas (CIENI), Instituto Nacional de Enfermedades Respiratorias (INER)
EPI_ISL_3155401	Consorcio Mexicano de Vigilancia Gen√≥mica (CoViGen-Mex). Authors (in alphabetical order): Julio Elias Alvarado-Yaah, Carlos F. Arias, Santiago √Åvila-R√≠os, Eduardo Becerril-Vargas, V√≠ctor Hugo Borja-Aburto, Celia Boukadida, Crist√≥bal Ch√°idez-Quir√≥z, Juan Bautista Chale-Dzul, Ricardo Ciria Merce, Andreu Comas-Garc√≠a, C√©lida Duque Molina, Julissa Enciso-Ibarra, Jos√© Antonio Enciso-Moreno, …	Centro de Investigaci√≥n Biom√©dica del Noreste (CIBIN)	Centro de Investigaci√≥n en Enfermedades Infecciosas (CIENI), Instituto Nacional de Enfermedades Respiratorias (INER)
EPI_ISL_3155406	Consorcio Mexicano de Vigilancia Gen√≥mica (CoViGen-Mex). Authors (in alphabetical order): Julio Elias Alvarado-Yaah, Carlos F. Arias, Santiago √Åvila-R√≠os, Eduardo Becerril-Vargas, V√≠ctor Hugo Borja-Aburto, Celia Boukadida, Crist√≥bal Ch√°idez-Quir√≥z, Juan Bautista Chale-Dzul, Ricardo Ciria Merce, Andreu Comas-Garc√≠a, C√©lida Duque Molina, Julissa Enciso-Ibarra, Jos√© Antonio Enciso-Moreno, …	Centro de Investigaci√≥n Biom√©dica del Noreste (CIBIN)	Centro de Investigaci√≥n en Enfermedades Infecciosas (CIENI), Instituto Nacional de Enfermedades Respiratorias (INER)
EPI_ISL_3155413	Consorcio Mexicano de Vigilancia Gen√≥mica (CoViGen-Mex). Authors (in alphabetical order): Julio Elias Alvarado-Yaah, Carlos F. Arias, Santiago √Åvila-R√≠os, Eduardo Becerril-Vargas, V√≠ctor Hugo Borja-Aburto, Celia Boukadida, Crist√≥bal Ch√°idez-Quir√≥z, Juan Bautista Chale-Dzul, Ricardo Ciria Merce, Andreu Comas-Garc√≠a, C√©lida Duque Molina, Julissa Enciso-Ibarra, Jos√© Antonio Enciso-Moreno, …	Centro de Investigaci√≥n Biom√©dica del Noreste (CIBIN)	Centro de Investigaci√≥n en Enfermedades Infecciosas (CIENI), Instituto Nacional de Enfermedades Respiratorias (INER)
EPI_ISL_3155423	Consorcio Mexicano de Vigilancia Gen√≥mica (CoViGen-Mex). Authors (in alphabetical order): Julio Elias Alvarado-Yaah, Carlos F. Arias, Santiago √Åvila-R√≠os, Eduardo Becerril-Vargas, V√≠ctor Hugo Borja-Aburto, Celia Boukadida, Crist√≥bal Ch√°idez-Quir√≥z, Juan Bautista Chale-Dzul, Ricardo Ciria Merce, Andreu Comas-Garc√≠a, C√©lida Duque Molina, Julissa Enciso-Ibarra, Jos√© Antonio Enciso-Moreno, …	Centro de Investigaci√≥n Biom√©dica del Noreste (CIBIN)	Centro de Investigaci√≥n en Enfermedades Infecciosas (CIENI), Instituto Nacional de Enfermedades Respiratorias (INER)
EPI_ISL_3155436	Consorcio Mexicano de Vigilancia Gen√≥mica (CoViGen-Mex). Authors (in alphabetical order): Julio Elias Alvarado-Yaah, Carlos F. Arias, Santiago √Åvila-R√≠os, Eduardo Becerril-Vargas, V√≠ctor Hugo Borja-Aburto, Celia Boukadida, Crist√≥bal Ch√°idez-Quir√≥z, Juan Bautista Chale-Dzul, Ricardo Ciria Merce, Andreu Comas-Garc√≠a, C√©lida Duque Molina, Julissa Enciso-Ibarra, Jos√© Antonio Enciso-Moreno, …	Centro de Investigaci√≥n Biom√©dica del Noreste (CIBIN)	Centro de Investigaci√≥n en Enfermedades Infecciosas (CIENI), Instituto Nacional de Enfermedades Respiratorias (INER)
EPI_ISL_3155454	Consorcio Mexicano de Vigilancia Gen√≥mica (CoViGen-Mex). Authors (in alphabetical order): Julio Elias Alvarado-Yaah, Carlos F. Arias, Santiago √Åvila-R√≠os, Eduardo Becerril-Vargas, V√≠ctor Hugo Borja-Aburto, Celia Boukadida, Crist√≥bal Ch√°idez-Quir√≥z, Juan Bautista Chale-Dzul, Ricardo Ciria Merce, Andreu Comas-Garc√≠a, C√©lida Duque Molina, Julissa Enciso-Ibarra, Jos√© Antonio Enciso-Moreno, …	Centro de Investigaci√≥n Biom√©dica de Occidente (CIBO)	Centro de Investigaci√≥n en Enfermedades Infecciosas (CIENI), Instituto Nacional de Enfermedades Respiratorias (INER)
EPI_ISL_3155462	Consorcio Mexicano de Vigilancia Gen√≥mica (CoViGen-Mex). Authors (in alphabetical order): Julio Elias Alvarado-Yaah, Carlos F. Arias, Santiago √Åvila-R√≠os, Eduardo Becerril-Vargas, V√≠ctor Hugo Borja-Aburto, Celia Boukadida, Crist√≥bal Ch√°idez-Quir√≥z, Juan Bautista Chale-Dzul, Ricardo Ciria Merce, Andreu Comas-Garc√≠a, C√©lida Duque Molina, Julissa Enciso-Ibarra, Jos√© Antonio Enciso-Moreno, …	Centro de Investigaci√≥n Biom√©dica de Occidente (CIBO)	Centro de Investigaci√≥n en Enfermedades Infecciosas (CIENI), Instituto Nacional de Enfermedades Respiratorias (INER)
EPI_ISL_3155540	Consorcio Mexicano de Vigilancia Gen√≥mica (CoViGen-Mex). Authors (in alphabetical order): Julio Elias Alvarado-Yaah, Carlos F. Arias, Santiago √Åvila-R√≠os, Eduardo Becerril-Vargas, V√≠ctor Hugo Borja-Aburto, Celia Boukadida, Crist√≥bal Ch√°idez-Quir√≥z, Juan Bautista Chale-Dzul, Ricardo Ciria Merce, Andreu Comas-Garc√≠a, C√©lida Duque Molina, Julissa Enciso-Ibarra, Jos√© Antonio Enciso-Moreno, …	Laboratorio Central de Epidemiolog√≠a (LCE)	Centro de Investigaci√≥n en Enfermedades Infecciosas (CIENI), Instituto Nacional de Enfermedades Respiratorias (INER)
EPI_ISL_3155579	Consorcio Mexicano de Vigilancia Gen√≥mica (CoViGen-Mex). Authors (in alphabetical order): Julio Elias Alvarado-Yaah, Carlos F. Arias, Santiago √Åvila-R√≠os, Eduardo Becerril-Vargas, V√≠ctor Hugo Borja-Aburto, Celia Boukadida, Crist√≥bal Ch√°idez-Quir√≥z, Juan Bautista Chale-Dzul, Ricardo Ciria Merce, Andreu Comas-Garc√≠a, C√©lida Duque Molina, Julissa Enciso-Ibarra, Jos√© Antonio Enciso-Moreno, …	Laboratorio Central de Epidemiolog√≠a (LCE)	Centro de Investigaci√≥n en Enfermedades Infecciosas (CIENI), Instituto Nacional de Enfermedades Respiratorias (INER)
EPI_ISL_3155582	Consorcio Mexicano de Vigilancia Gen√≥mica (CoViGen-Mex). Authors (in alphabetical order): Julio Elias Alvarado-Yaah, Carlos F. Arias, Santiago √Åvila-R√≠os, Eduardo Becerril-Vargas, V√≠ctor Hugo Borja-Aburto, Celia Boukadida, Crist√≥bal Ch√°idez-Quir√≥z, Juan Bautista Chale-Dzul, Ricardo Ciria Merce, Andreu Comas-Garc√≠a, C√©lida Duque Molina, Julissa Enciso-Ibarra, Jos√© Antonio Enciso-Moreno, …	Laboratorio Central de Epidemiolog√≠a (LCE)	Centro de Investigaci√≥n en Enfermedades Infecciosas (CIENI), Instituto Nacional de Enfermedades Respiratorias (INER)
EPI_ISL_3155637	Consorcio Mexicano de Vigilancia Gen√≥mica (CoViGen-Mex). Authors (in alphabetical order): Julio Elias Alvarado-Yaah, Carlos F. Arias, Santiago √Åvila-R√≠os, Eduardo Becerril-Vargas, V√≠ctor Hugo Borja-Aburto, Celia Boukadida, Crist√≥bal Ch√°idez-Quir√≥z, Juan Bautista Chale-Dzul, Ricardo Ciria Merce, Andreu Comas-Garc√≠a, C√©lida Duque Molina, Julissa Enciso-Ibarra, Jos√© Antonio Enciso-Moreno, …	Laboratorio Central de Epidemiolog√≠a (LCE)	Centro de Investigaci√≥n en Enfermedades Infecciosas (CIENI), Instituto Nacional de Enfermedades Respiratorias (INER)
EPI_ISL_3155638	Consorcio Mexicano de Vigilancia Gen√≥mica (CoViGen-Mex). Authors (in alphabetical order): Julio Elias Alvarado-Yaah, Carlos F. Arias, Santiago √Åvila-R√≠os, Eduardo Becerril-Vargas, V√≠ctor Hugo Borja-Aburto, Celia Boukadida, Crist√≥bal Ch√°idez-Quir√≥z, Juan Bautista Chale-Dzul, Ricardo Ciria Merce, Andreu Comas-Garc√≠a, C√©lida Duque Molina, Julissa Enciso-Ibarra, Jos√© Antonio Enciso-Moreno, …	Laboratorio Central de Epidemiolog√≠a (LCE)	Centro de Investigaci√≥n en Enfermedades Infecciosas (CIENI), Instituto Nacional de Enfermedades Respiratorias (INER)
EPI_ISL_3155639	Consorcio Mexicano de Vigilancia Gen√≥mica (CoViGen-Mex). Authors (in alphabetical order): Julio Elias Alvarado-Yaah, Carlos F. Arias, Santiago √Åvila-R√≠os, Eduardo Becerril-Vargas, V√≠ctor Hugo Borja-Aburto, Celia Boukadida, Crist√≥bal Ch√°idez-Quir√≥z, Juan Bautista Chale-Dzul, Ricardo Ciria Merce, Andreu Comas-Garc√≠a, C√©lida Duque Molina, Julissa Enciso-Ibarra, Jos√© Antonio Enciso-Moreno, …	Laboratorio Central de Epidemiolog√≠a (LCE)	Centro de Investigaci√≥n en Enfermedades Infecciosas (CIENI), Instituto Nacional de Enfermedades Respiratorias (INER)
EPI_ISL_3155641	Consorcio Mexicano de Vigilancia Gen√≥mica (CoViGen-Mex). Authors (in alphabetical order): Julio Elias Alvarado-Yaah, Carlos F. Arias, Santiago √Åvila-R√≠os, Eduardo Becerril-Vargas, V√≠ctor Hugo Borja-Aburto, Celia Boukadida, Crist√≥bal Ch√°idez-Quir√≥z, Juan Bautista Chale-Dzul, Ricardo Ciria Merce, Andreu Comas-Garc√≠a, C√©lida Duque Molina, Julissa Enciso-Ibarra, Jos√© Antonio Enciso-Moreno, …	Laboratorio Central de Epidemiolog√≠a (LCE)	Centro de Investigaci√≥n en Enfermedades Infecciosas (CIENI), Instituto Nacional de Enfermedades Respiratorias (INER)
EPI_ISL_3159540	Laura Bankers, Molly C. Hetherington-Rauth, Diana Ir, Alexandria Rossheim, Michael Martin, Mandy Waters, Shannon R. Matzinger, Sarah Elizabeth Totten, Emily A. Travanty	Colorado Department of Public Health and Environment	Colorado Department of Public Health and Environment
EPI_ISL_3159547	Laura Bankers, Molly C. Hetherington-Rauth, Diana Ir, Alexandria Rossheim, Michael Martin, Mandy Waters, Shannon R. Matzinger, Sarah Elizabeth Totten, Emily A. Travanty	Colorado Department of Public Health and Environment	Colorado Department of Public Health and Environment
EPI_ISL_3160896	Cedro-Tanda A, Escobar-Arrazola MA, Ramirez-Vega O, Rangel-DeLeon D, Munguia-Garza P, Hidalgo-Miranda A, Mendoza-Vargas A, Reyes-Grajeda JP, Herrera-Montalvo LA.	INCMNSZ	Instituto Nacional de Medicina Genomica
EPI_ISL_3160897	Cedro-Tanda A, Escobar-Arrazola MA, Ramirez-Vega O, Rangel-DeLeon D, Munguia-Garza P, Hidalgo-Miranda A, Mendoza-Vargas A, Reyes-Grajeda JP, Herrera-Montalvo LA.	INCMNSZ	Instituto Nacional de Medicina Genomica
EPI_ISL_3161276	Matthew Sinn, Joshua Barry, Ashley New	Missouri State Public Health Laboratory	Missouri State Public Health Laboratory
EPI_ISL_3162229	Cedro-Tanda A, Hidalgo-Miranda A, Cisneros-Villanueva M, Blancas S, Mendoza-Vargas A, Reyes-Grajeda JP, Abraham Campos-Romero, Moreno-Camacho Jos√© Luis, Rodriguez-Gallegos Jorge, Luna-Ruiz Marco, Gonzalez-Barrera D, Rangel-DeLeon D, Munguia-Garza P, Ramirez-Vega O, Escobar-Arrazola, M, Herrera-Montalvo LA.	Salud Digna	Instituto Nacional de Medicina Genomica
EPI_ISL_3162239	Cedro-Tanda A, Hidalgo-Miranda A, Cisneros-Villanueva M, Blancas S, Mendoza-Vargas A, Reyes-Grajeda JP, Abraham Campos-Romero, Moreno-Camacho Jos√© Luis, Rodriguez-Gallegos Jorge, Luna-Ruiz Marco, Gonzalez-Barrera D, Rangel-DeLeon D, Munguia-Garza P, Ramirez-Vega O, Escobar-Arrazola, M, Herrera-Montalvo LA.	Salud Digna	Instituto Nacional de Medicina Genomica
EPI_ISL_3162245	Cedro-Tanda A, Hidalgo-Miranda A, Cisneros-Villanueva M, Blancas S, Mendoza-Vargas A, Reyes-Grajeda JP, Abraham Campos-Romero, Moreno-Camacho Jos√© Luis, Rodriguez-Gallegos Jorge, Luna-Ruiz Marco, Gonzalez-Barrera D, Rangel-DeLeon D, Munguia-Garza P, Ramirez-Vega O, Escobar-Arrazola, M, Herrera-Montalvo LA.	Salud Digna	Instituto Nacional de Medicina Genomica
EPI_ISL_3162246	Cedro-Tanda A, Hidalgo-Miranda A, Cisneros-Villanueva M, Blancas S, Mendoza-Vargas A, Reyes-Grajeda JP, Abraham Campos-Romero, Moreno-Camacho Jos√© Luis, Rodriguez-Gallegos Jorge, Luna-Ruiz Marco, Gonzalez-Barrera D, Rangel-DeLeon D, Munguia-Garza P, Ramirez-Vega O, Escobar-Arrazola, M, Herrera-Montalvo LA.	Salud Digna	Instituto Nacional de Medicina Genomica
EPI_ISL_3162249	Cedro-Tanda A, Hidalgo-Miranda A, Cisneros-Villanueva M, Blancas S, Mendoza-Vargas A, Reyes-Grajeda JP, Abraham Campos-Romero, Moreno-Camacho Jos√© Luis, Rodriguez-Gallegos Jorge, Luna-Ruiz Marco, Gonzalez-Barrera D, Rangel-DeLeon D, Munguia-Garza P, Ramirez-Vega O, Escobar-Arrazola, M, Herrera-Montalvo LA.	Salud Digna	Instituto Nacional de Medicina Genomica
EPI_ISL_3162250	Cedro-Tanda A, Hidalgo-Miranda A, Cisneros-Villanueva M, Blancas S, Mendoza-Vargas A, Reyes-Grajeda JP, Abraham Campos-Romero, Moreno-Camacho Jos√© Luis, Rodriguez-Gallegos Jorge, Luna-Ruiz Marco, Gonzalez-Barrera D, Rangel-DeLeon D, Munguia-Garza P, Ramirez-Vega O, Escobar-Arrazola, M, Herrera-Montalvo LA.	Salud Digna	Instituto Nacional de Medicina Genomica
EPI_ISL_3162255	Cedro-Tanda A, Hidalgo-Miranda A, Cisneros-Villanueva M, Blancas S, Mendoza-Vargas A, Reyes-Grajeda JP, Abraham Campos-Romero, Moreno-Camacho Jos√© Luis, Rodriguez-Gallegos Jorge, Luna-Ruiz Marco, Gonzalez-Barrera D, Rangel-DeLeon D, Munguia-Garza P, Ramirez-Vega O, Escobar-Arrazola, M, Herrera-Montalvo LA.	INCMNSZ	Instituto Nacional de Medicina Genomica
EPI_ISL_3162256	Cedro-Tanda A, Hidalgo-Miranda A, Cisneros-Villanueva M, Blancas S, Mendoza-Vargas A, Reyes-Grajeda JP, Abraham Campos-Romero, Moreno-Camacho Jos√© Luis, Rodriguez-Gallegos Jorge, Luna-Ruiz Marco, Gonzalez-Barrera D, Rangel-DeLeon D, Munguia-Garza P, Ramirez-Vega O, Escobar-Arrazola, M, Herrera-Montalvo LA.	Instituto Nacional de Medicina Genomica	Instituto Nacional de Medicina Genomica
EPI_ISL_3188283	Henry Lee, Michael Hammerling, Melissa Hopkins, Cybill del Castillo, Shinyoung Clair Kang, William Ward, Pradeep Bugga, Sol Rey, Dylan Law, Alex Carpio, Isabel Fernandez Escapa, Haiping Hao, Jon Laurent	Pandemic Response Lab - NYC	Pandemic Response Lab, R&D
EPI_ISL_3188320	Henry Lee, Michael Hammerling, Melissa Hopkins, Cybill del Castillo, Shinyoung Clair Kang, William Ward, Pradeep Bugga, Sol Rey, Dylan Law, Alex Carpio, Isabel Fernandez Escapa, Haiping Hao, Jon Laurent	Pandemic Response Lab - NYC	Pandemic Response Lab, R&D
EPI_ISL_3188339	Henry Lee, Michael Hammerling, Melissa Hopkins, Cybill del Castillo, Shinyoung Clair Kang, William Ward, Pradeep Bugga, Sol Rey, Dylan Law, Alex Carpio, Isabel Fernandez Escapa, Haiping Hao, Jon Laurent	Pandemic Response Lab - NYC	Pandemic Response Lab, R&D
EPI_ISL_3188537	Henry Lee, Michael Hammerling, Melissa Hopkins, Cybill del Castillo, Shinyoung Clair Kang, William Ward, Pradeep Bugga, Sol Rey, Dylan Law, Alex Carpio, Isabel Fernandez Escapa, Haiping Hao, Jon Laurent	Pandemic Response Lab - NYC	Pandemic Response Lab, R&D
EPI_ISL_3188562	Henry Lee, Michael Hammerling, Melissa Hopkins, Cybill del Castillo, Shinyoung Clair Kang, William Ward, Pradeep Bugga, Sol Rey, Dylan Law, Alex Carpio, Isabel Fernandez Escapa, Haiping Hao, Jon Laurent	Pandemic Response Lab - NYC	Pandemic Response Lab, R&D
EPI_ISL_3214967	Virginia Division of Consolidated Laboratory Services	Virginia Division of Consolidated Laboratory Services	Virginia Division of Consolidated Laboratory Services
EPI_ISL_3214968	Virginia Division of Consolidated Laboratory Services	Virginia Division of Consolidated Laboratory Services	Virginia Division of Consolidated Laboratory Services
EPI_ISL_3215306	David Pride, Sharon Reed, Chip Schooley, Angela Scioscia, Natasha Martin Cheryl Anderson, Sawyer Farmer, Abigail Schnapper, Helena Tubb, Tommy Valles + SEARCH	EXCITE Lab	Andersen lab at Scripps Research
EPI_ISL_3215654	David Pride, Sharon Reed, Chip Schooley, Angela Scioscia, Natasha Martin Cheryl Anderson, Sawyer Farmer, Abigail Schnapper, Helena Tubb, Tommy Valles + SEARCH	EXCITE Lab	Andersen lab at Scripps Research
EPI_ISL_3215672	David Pride, Sharon Reed, Chip Schooley, Angela Scioscia, Natasha Martin Cheryl Anderson, Sawyer Farmer, Abigail Schnapper, Helena Tubb, Tommy Valles + SEARCH	EXCITE Lab	Andersen lab at Scripps Research
EPI_ISL_3215717	David Pride, Sharon Reed, Chip Schooley, Angela Scioscia, Natasha Martin Cheryl Anderson, Sawyer Farmer, Abigail Schnapper, Helena Tubb, Tommy Valles + SEARCH	EXCITE Lab	Andersen lab at Scripps Research
EPI_ISL_3215823	David Pride, Sharon Reed, Chip Schooley, Angela Scioscia, Natasha Martin Cheryl Anderson, Sawyer Farmer, Abigail Schnapper, Helena Tubb, Tommy Valles + SEARCH	EXCITE Lab	Andersen lab at Scripps Research
EPI_ISL_3216044	SEARCH Alliance San Diego with Aaron Harding, Jacquelyn Berumen, Cathy Woerle, Liam McGinnis, Art Mendoza, Omid Bakhtar	Sharp HealthCare Laboratory	Andersen lab at Scripps Research
EPI_ISL_3216054	SEARCH Alliance San Diego with Aaron Harding, Jacquelyn Berumen, Cathy Woerle, Liam McGinnis, Art Mendoza, Omid Bakhtar	Sharp HealthCare Laboratory	Andersen lab at Scripps Research
EPI_ISL_3216422	Jade Wang, et al.	DOHMH Corona	New York City Public Health Laboratory
EPI_ISL_3216456	Jade Wang, et al.	LabQ Clinical Diagnostics LLC	New York City Public Health Laboratory
EPI_ISL_3216460	Jade Wang, et al.	LabQ Clinical Diagnostics LLC	New York City Public Health Laboratory
EPI_ISL_3216462	Jade Wang, et al.	LabQ Clinical Diagnostics LLC	New York City Public Health Laboratory
EPI_ISL_3216464	Jade Wang, et al.	LabQ Clinical Diagnostics LLC	New York City Public Health Laboratory
EPI_ISL_3216633	Alexandra Lorentz, Jacob Garfin, Matt Plumb, and Xiong Wang	Minnesota Department of Health, Public Health Laboratory	Minnesota Department of Health, Public Health Laboratory
EPI_ISL_3216719	Daniel Bates, Rebecca Bruders, Michael Buckley, Mark Frerker, Amanda Gale, Clem Green, Muhammad Halimun, Kneshay Harper, Matt Hartman, Alex Isner, Audra Johnson, Jessica Kunder, Lauren Mitchell, Jemma Nelson, Alex Nguyen, Tobias Ragoczy, Joshua Richards, Jean Robinston, Jacob Rodriguez, John Stamatoyannopoulos, Eric Thorland, Julia Wald	State Testing Facility	Altius Institute for Biomedical Research
EPI_ISL_3216720	Daniel Bates, Rebecca Bruders, Michael Buckley, Mark Frerker, Amanda Gale, Clem Green, Muhammad Halimun, Kneshay Harper, Matt Hartman, Alex Isner, Audra Johnson, Jessica Kunder, Lauren Mitchell, Jemma Nelson, Alex Nguyen, Tobias Ragoczy, Joshua Richards, Jean Robinston, Jacob Rodriguez, John Stamatoyannopoulos, Eric Thorland, Julia Wald	State Testing Facility	Altius Institute for Biomedical Research
EPI_ISL_3216721	Daniel Bates, Rebecca Bruders, Michael Buckley, Mark Frerker, Amanda Gale, Clem Green, Muhammad Halimun, Kneshay Harper, Matt Hartman, Alex Isner, Audra Johnson, Jessica Kunder, Lauren Mitchell, Jemma Nelson, Alex Nguyen, Tobias Ragoczy, Joshua Richards, Jean Robinston, Jacob Rodriguez, John Stamatoyannopoulos, Eric Thorland, Julia Wald	State Testing Facility	Altius Institute for Biomedical Research
EPI_ISL_3216722	Daniel Bates, Rebecca Bruders, Michael Buckley, Mark Frerker, Amanda Gale, Clem Green, Muhammad Halimun, Kneshay Harper, Matt Hartman, Alex Isner, Audra Johnson, Jessica Kunder, Lauren Mitchell, Jemma Nelson, Alex Nguyen, Tobias Ragoczy, Joshua Richards, Jean Robinston, Jacob Rodriguez, John Stamatoyannopoulos, Eric Thorland, Julia Wald	State Testing Facility	Altius Institute for Biomedical Research
EPI_ISL_3216723	Daniel Bates, Rebecca Bruders, Michael Buckley, Mark Frerker, Amanda Gale, Clem Green, Muhammad Halimun, Kneshay Harper, Matt Hartman, Alex Isner, Audra Johnson, Jessica Kunder, Lauren Mitchell, Jemma Nelson, Alex Nguyen, Tobias Ragoczy, Joshua Richards, Jean Robinston, Jacob Rodriguez, John Stamatoyannopoulos, Eric Thorland, Julia Wald	State Testing Facility	Altius Institute for Biomedical Research
EPI_ISL_3216724	Daniel Bates, Rebecca Bruders, Michael Buckley, Mark Frerker, Amanda Gale, Clem Green, Muhammad Halimun, Kneshay Harper, Matt Hartman, Alex Isner, Audra Johnson, Jessica Kunder, Lauren Mitchell, Jemma Nelson, Alex Nguyen, Tobias Ragoczy, Joshua Richards, Jean Robinston, Jacob Rodriguez, John Stamatoyannopoulos, Eric Thorland, Julia Wald	State Testing Facility	Altius Institute for Biomedical Research
EPI_ISL_3216728	Daniel Bates, Rebecca Bruders, Michael Buckley, Mark Frerker, Amanda Gale, Clem Green, Muhammad Halimun, Kneshay Harper, Matt Hartman, Alex Isner, Audra Johnson, Jessica Kunder, Lauren Mitchell, Jemma Nelson, Alex Nguyen, Tobias Ragoczy, Joshua Richards, Jean Robinston, Jacob Rodriguez, John Stamatoyannopoulos, Eric Thorland, Julia Wald	State Testing Facility	Altius Institute for Biomedical Research
EPI_ISL_3216950	Drew MacKellar, Philip Dykema, Denny Russell, Joenice Gonzalez, Hannah Gray, Geoff Melly, Vanessa De Los Santos, Darren Lucas, JohnAric Peterson, Avi Singh, Rebecca Cao	Washington State Department of Health Public Health Laboratories	Washington State Department of Health Public Health Laboratories
EPI_ISL_3217966	Dakota Howard, Dhwani Batra, Peter W. Cook, Kara Moser, Adrian Paskey, Jason Caravas, Benjamin Rambo-Martin, Shatavia Morrison, Christopher Gulvick, Scott Sammons, Yvette Unoarumhi, Darlene Wagner, Matthew Schmerer, Cyndi Clark, Patrick Campbell, Rob Case, Vikramsinha Ghorpade, Holly Houdeshell, Ola Kvalvaag, Dillon Nall, Ethan Sanders, Alec Vest, Shaun Westlund, Matthew Hardison, Clinton R. Pade…	Aegis Sciences Corporation	Centers for Disease Control and Prevention Division of Viral Diseases, Pathogen Discovery
EPI_ISL_3220775	Dakota Howard, Dhwani Batra, Peter W. Cook, Kara Moser, Adrian Paskey, Jason Caravas, Benjamin Rambo-Martin, Shatavia Morrison, Christopher Gulvick, Scott Sammons, Yvette Unoarumhi, Darlene Wagner, Matthew Schmerer, Cyndi Clark, Patrick Campbell, Rob Case, Vikramsinha Ghorpade, Holly Houdeshell, Ola Kvalvaag, Dillon Nall, Ethan Sanders, Alec Vest, Shaun Westlund, Matthew Hardison, Clinton R. Pade…	Aegis Sciences Corporation	Centers for Disease Control and Prevention Division of Viral Diseases, Pathogen Discovery
EPI_ISL_3231750	Rebecca Fielding-Miller, Laura Kohn, Patricia Gonzalez-Zuniga, Fitri Carrissa Wijaya, Vinton Omaleki, Marlene Flores, Araz Majnoonian, Megan Nguyen, Ashkan Hassani, Smruthi Karthikeyan, Rodolfo Salido, Victor Cantu, Greg Humphrey, Sawyer Farmer, Abigail Schnapper, Helena Tubb, Tommy Valles + SEARCH	EXCITE Lab	Andersen lab at Scripps Research
EPI_ISL_3231751	Rebecca Fielding-Miller, Laura Kohn, Patricia Gonzalez-Zuniga, Fitri Carrissa Wijaya, Vinton Omaleki, Marlene Flores, Araz Majnoonian, Megan Nguyen, Ashkan Hassani, Smruthi Karthikeyan, Rodolfo Salido, Victor Cantu, Greg Humphrey, Sawyer Farmer, Abigail Schnapper, Helena Tubb, Tommy Valles + SEARCH	EXCITE Lab	Andersen lab at Scripps Research
EPI_ISL_3234701	Abigail C. Shockey, Alicia J. Mooney, Erika M. Hanson, Tonya Danz, Richard Griesser, Sara Wagner, Kelsey R. Florek	Wisconsin State Laboratory of Hygiene Communicable Disease Division	Wisconsin State Laboratory of Hygiene Communicable Disease Division
EPI_ISL_3234760	Abigail C. Shockey, Alicia J. Mooney, Erika M. Hanson, Tonya Danz, Richard Griesser, Sara Wagner, Kelsey R. Florek	Wisconsin State Laboratory of Hygiene Communicable Disease Division	Wisconsin State Laboratory of Hygiene Communicable Disease Division
EPI_ISL_3234810	Abigail C. Shockey, Alicia J. Mooney, Erika M. Hanson, Tonya Danz, Richard Griesser, Sara Wagner, Kelsey R. Florek	Wisconsin State Laboratory of Hygiene Communicable Disease Division	Wisconsin State Laboratory of Hygiene Communicable Disease Division
EPI_ISL_3243075	C. Paul Morris, Chun Huai Luo, Adannaya Amadi, Matthew Schwartz, Nicholas Gallagher, Heba H. Mostafa	Johns Hopkins Hospital Department of Pathology	Johns Hopkins Hospital Department of Pathology
EPI_ISL_3244780	Consorcio Mexicano de Vigilancia Gen√≥mica (CoViGen-Mex). Authors (in alphabetical order): Julio Elias Alvarado-Yaah, Carlos F. Arias, Santiago √Åvila-R√≠os, Eduardo Becerril-Vargas, V√≠ctor Hugo Borja-Aburto, Celia Boukadida, Crist√≥bal Ch√°idez-Quir√≥z, Juan Bautista Chale-Dzul, Ricardo Ciria Merce, Andreu Comas-Garc√≠a, C√©lida Duque Molina, Julissa Enciso-Ibarra, Jos√© Antonio Enciso-Moreno, …	Hospital Margarita Maza de Ju√°rez	Microbial Genomics Laboratory
EPI_ISL_3245508	Adriana Heguy, Dacia Dimartino, Emily Guzman, Christian Marier, Peter Meyn, Sitharam Ramaswami, Gael Westby, Paul Zappile, Yutong Zhang, Paolo Cotzia, Guiqing Wang	NYU Langone Health	Departments of Pathology and Medicine, New York University School of Medicine
EPI_ISL_3245621	Adriana Heguy, Dacia Dimartino, Emily Guzman, Christian Marier, Peter Meyn, Sitharam Ramaswami, Gael Westby, Paul Zappile, Yutong Zhang, Paolo Cotzia, Guiqing Wang	NYU Langone Health	Departments of Pathology and Medicine, New York University School of Medicine
EPI_ISL_3246851	Michael Zody, Andre Corvelo, Dayna M. Oschwald, Amy Baldwin, Samantha Fennessey, Tom Maniatis, Liang Chen, Jose Mediavilla, Marcus Cunningham, Kaelea Composto, Kar Chow, David Perlin, Barry Kreiswirth	Hackensack Medical Center	New York Genome Center
EPI_ISL_3246855	Michael Zody, Andre Corvelo, Dayna M. Oschwald, Amy Baldwin, Samantha Fennessey, Tom Maniatis, Liang Chen, Jose Mediavilla, Marcus Cunningham, Kaelea Composto, Kar Chow, David Perlin, Barry Kreiswirth	Hackensack Medical Center	New York Genome Center
EPI_ISL_3247399	Eric N. Keller, Jillian Loomis, Kwang Low, Terence L. Moore, Ami Patel, and Robert Myers	MD PHL	Maryland Department of Health Laboratories Administration
EPI_ISL_3247415	Emily Smith on behalf of CDPH-COVIDNet and UCSD EXCITE lab	CDPH VBL	California Department of Public Health
EPI_ISL_3247416	Emily Smith on behalf of CDPH-COVIDNet and UCSD EXCITE lab	CDPH VBL	California Department of Public Health
EPI_ISL_3247420	Emily Smith on behalf of CDPH-COVIDNet and UCSD EXCITE lab	CDPH VBL	California Department of Public Health
EPI_ISL_3247424	Emily Smith on behalf of CDPH-COVIDNet and UCSD EXCITE lab	CDPH VBL	California Department of Public Health
EPI_ISL_3247425	Emily Smith on behalf of CDPH-COVIDNet and UCSD EXCITE lab	CDPH VBL	California Department of Public Health
EPI_ISL_3247428	Emily Smith on behalf of CDPH-COVIDNet and UCSD EXCITE lab	CDPH VBL	California Department of Public Health
EPI_ISL_3247439	Emily Smith on behalf of CDPH-COVIDNet and UCSD EXCITE lab	CDPH VBL	California Department of Public Health
EPI_ISL_3247440	Emily Smith on behalf of CDPH-COVIDNet and UCSD EXCITE lab	CDPH VBL	California Department of Public Health
EPI_ISL_3247443	Emily Smith on behalf of CDPH-COVIDNet and UCSD EXCITE lab	CDPH VBL	California Department of Public Health
EPI_ISL_3247447	Emily Smith on behalf of CDPH-COVIDNet and UCSD EXCITE lab	CDPH VBL	California Department of Public Health
EPI_ISL_3247449	Emily Smith on behalf of CDPH-COVIDNet and UCSD EXCITE lab	CDPH VBL	California Department of Public Health
EPI_ISL_3247450	Emily Smith on behalf of CDPH-COVIDNet and UCSD EXCITE lab	CDPH VBL	California Department of Public Health
EPI_ISL_3247452	Emily Smith on behalf of CDPH-COVIDNet and UCSD EXCITE lab	CDPH VBL	California Department of Public Health
EPI_ISL_3247453	Emily Smith on behalf of CDPH-COVIDNet and UCSD EXCITE lab	CDPH VBL	California Department of Public Health
EPI_ISL_3247458	Emily Smith on behalf of CDPH-COVIDNet and UCSD EXCITE lab	CDPH VBL	California Department of Public Health
EPI_ISL_3247461	Emily Smith on behalf of CDPH-COVIDNet and UCSD EXCITE lab	CDPH VBL	California Department of Public Health
EPI_ISL_3247465	Emily Smith on behalf of CDPH-COVIDNet and UCSD EXCITE lab	CDPH VBL	California Department of Public Health
EPI_ISL_3247466	Emily Smith on behalf of CDPH-COVIDNet and UCSD EXCITE lab	CDPH VBL	California Department of Public Health
EPI_ISL_3247468	Emily Smith on behalf of CDPH-COVIDNet and UCSD EXCITE lab	CDPH VBL	California Department of Public Health
EPI_ISL_3247470	Emily Smith on behalf of CDPH-COVIDNet and UCSD EXCITE lab	CDPH VBL	California Department of Public Health
EPI_ISL_3259927	Trestan Pillonel, Damien Jacot, S√©bastien Aeby, Gilbert Greub, Claire Bertelli	EHNV	Laboratory of genomics and metagenomics
EPI_ISL_3260223	Alexandra Lorentz, Jacob Garfin, Matt Plumb, and Xiong Wang	Minnesota Department of Health, Public Health Laboratory	Minnesota Department of Health, Public Health Laboratory
EPI_ISL_3260571	Jade Wang, et al.	LabQ Clinical Diagnostics LLC	New York City Public Health Laboratory
EPI_ISL_3261345	SEARCH Alliance San Diego with Aaron Harding, Jacquelyn Berumen, Cathy Woerle, Liam McGinnis, Art Mendoza, Omid Bakhtar	Sharp HealthCare Laboratory	Andersen lab at Scripps Research
EPI_ISL_3265621	Claudia Wong-Arambula, Abril Rodriguez-Maldonado, Vanessa Rivero-Arredondo, Ariadna Medina-Benitez, Joaquin Quiroz-Mercado, Sergio Rangel-Guerrero, Maribel Gonzalez-Villa, Natividad Cruz-Ortiz, Tatiana Nunez-Garcia, Gisela Barrera-Badillo, Lucia Hernandez-Rivas, Irma Lopez-Martinez, Ernesto Ramirez-Gonzalez.	LESP Estado de Mexico	Instituto de Diagnostico y Referencia Epidemiologicos (INDRE)
EPI_ISL_3265624	Claudia Wong-Arambula, Abril Rodriguez-Maldonado, Vanessa Rivero-Arredondo, Ariadna Medina-Benitez, Joaquin Quiroz-Mercado, Sergio Rangel-Guerrero, Maribel Gonzalez-Villa, Natividad Cruz-Ortiz, Tatiana Nunez-Garcia, Gisela Barrera-Badillo, Lucia Hernandez-Rivas, Irma Lopez-Martinez, Ernesto Ramirez-Gonzalez.	LESP Hidalgo	Instituto de Diagnostico y Referencia Epidemiologicos (INDRE)
EPI_ISL_3265625	Claudia Wong-Arambula, Abril Rodriguez-Maldonado, Vanessa Rivero-Arredondo, Ariadna Medina-Benitez, Joaquin Quiroz-Mercado, Sergio Rangel-Guerrero, Maribel Gonzalez-Villa, Natividad Cruz-Ortiz, Tatiana Nunez-Garcia, Gisela Barrera-Badillo, Lucia Hernandez-Rivas, Irma Lopez-Martinez, Ernesto Ramirez-Gonzalez.	LESP Estado de Mexico	Instituto de Diagnostico y Referencia Epidemiologicos (INDRE)
EPI_ISL_3265627	Claudia Wong-Arambula, Abril Rodriguez-Maldonado, Vanessa Rivero-Arredondo, Ariadna Medina-Benitez, Joaquin Quiroz-Mercado, Sergio Rangel-Guerrero, Maribel Gonzalez-Villa, Natividad Cruz-Ortiz, Tatiana Nunez-Garcia, Gisela Barrera-Badillo, Lucia Hernandez-Rivas, Irma Lopez-Martinez, Ernesto Ramirez-Gonzalez.	LESP Baja California Sur	Instituto de Diagnostico y Referencia Epidemiologicos (INDRE)
EPI_ISL_3265633	Claudia Wong-Arambula, Abril Rodriguez-Maldonado, Vanessa Rivero-Arredondo, Ariadna Medina-Benitez, Joaquin Quiroz-Mercado, Sergio Rangel-Guerrero, Maribel Gonzalez-Villa, Natividad Cruz-Ortiz, Tatiana Nunez-Garcia, Gisela Barrera-Badillo, Lucia Hernandez-Rivas, Irma Lopez-Martinez, Ernesto Ramirez-Gonzalez.	LESP Guanajuato	Instituto de Diagnostico y Referencia Epidemiologicos (INDRE)
EPI_ISL_3265638	Claudia Wong-Arambula, Abril Rodriguez-Maldonado, Vanessa Rivero-Arredondo, Ariadna Medina-Benitez, Joaquin Quiroz-Mercado, Sergio Rangel-Guerrero, Maribel Gonzalez-Villa, Natividad Cruz-Ortiz, Tatiana Nunez-Garcia, Gisela Barrera-Badillo, Lucia Hernandez-Rivas, Irma Lopez-Martinez, Ernesto Ramirez-Gonzalez.	LESP Veracruz	Instituto de Diagnostico y Referencia Epidemiologicos (INDRE)
EPI_ISL_3265642	Claudia Wong-Arambula, Abril Rodriguez-Maldonado, Vanessa Rivero-Arredondo, Ariadna Medina-Benitez, Joaquin Quiroz-Mercado, Sergio Rangel-Guerrero, Maribel Gonzalez-Villa, Natividad Cruz-Ortiz, Tatiana Nunez-Garcia, Gisela Barrera-Badillo, Lucia Hernandez-Rivas, Irma Lopez-Martinez, Ernesto Ramirez-Gonzalez.	LESP Veracruz	Instituto de Diagnostico y Referencia Epidemiologicos (INDRE)
EPI_ISL_3268385	Consorcio Mexicano de Vigilancia Gen√≥mica (CoViGen-Mex). Authors (in alphabetical order): Julio Elias Alvarado-Yaah, Carlos F. Arias, Santiago √Åvila-R√≠os, Eduardo Becerril-Vargas, V√≠ctor Hugo Borja-Aburto, Celia Boukadida, Crist√≥bal Ch√°idez-Quir√≥z, Juan Bautista Chale-Dzul, Ricardo Ciria Merce, Andreu Comas-Garc√≠a, C√©lida Duque Molina, Julissa Enciso-Ibarra, Jos√© Antonio Enciso-Moreno, …	Instituto Nacional de Enfermedades Respiratorias (INER)	Centro de Investigaci√≥n en Enfermedades Infecciosas (CIENI), Instituto Nacional de Enfermedades Respiratorias (INER)
EPI_ISL_3268386	Consorcio Mexicano de Vigilancia Gen√≥mica (CoViGen-Mex). Authors (in alphabetical order): Julio Elias Alvarado-Yaah, Carlos F. Arias, Santiago √Åvila-R√≠os, Eduardo Becerril-Vargas, V√≠ctor Hugo Borja-Aburto, Celia Boukadida, Crist√≥bal Ch√°idez-Quir√≥z, Juan Bautista Chale-Dzul, Ricardo Ciria Merce, Andreu Comas-Garc√≠a, C√©lida Duque Molina, Julissa Enciso-Ibarra, Jos√© Antonio Enciso-Moreno, …	Instituto Nacional de Enfermedades Respiratorias (INER)	Centro de Investigaci√≥n en Enfermedades Infecciosas (CIENI), Instituto Nacional de Enfermedades Respiratorias (INER)
EPI_ISL_3270097	Mikhail Hanewich-Hollatz, J.Cesar Ignacio-Espinoza, Elias L. Salfati, Nabjot Sandhu, George Way, Zhiyi Xie, Eugenia Khorosheva, Sophia Quasem, Janet Chen, Vladimir Slepnev	Curative Labs	Curative Labs
EPI_ISL_3270104	Mikhail Hanewich-Hollatz, J.Cesar Ignacio-Espinoza, Elias L. Salfati, Nabjot Sandhu, George Way, Zhiyi Xie, Eugenia Khorosheva, Sophia Quasem, Janet Chen, Vladimir Slepnev	Curative Labs	Curative Labs
EPI_ISL_3270110	Mikhail Hanewich-Hollatz, J.Cesar Ignacio-Espinoza, Elias L. Salfati, Nabjot Sandhu, George Way, Zhiyi Xie, Eugenia Khorosheva, Sophia Quasem, Janet Chen, Vladimir Slepnev	Curative Labs	Curative Labs
EPI_ISL_3270113	Mikhail Hanewich-Hollatz, J.Cesar Ignacio-Espinoza, Elias L. Salfati, Nabjot Sandhu, George Way, Zhiyi Xie, Eugenia Khorosheva, Sophia Quasem, Janet Chen, Vladimir Slepnev	Curative Labs	Curative Labs
EPI_ISL_3270142	Mikhail Hanewich-Hollatz, J.Cesar Ignacio-Espinoza, Elias L. Salfati, Nabjot Sandhu, George Way, Zhiyi Xie, Eugenia Khorosheva, Sophia Quasem, Janet Chen, Vladimir Slepnev	Curative Labs	Curative Labs
EPI_ISL_3270186	Mikhail Hanewich-Hollatz, J.Cesar Ignacio-Espinoza, Elias L. Salfati, Nabjot Sandhu, George Way, Zhiyi Xie, Eugenia Khorosheva, Sophia Quasem, Janet Chen, Vladimir Slepnev	Curative Labs	Curative Labs
EPI_ISL_3270223	Mikhail Hanewich-Hollatz, J.Cesar Ignacio-Espinoza, Elias L. Salfati, Nabjot Sandhu, George Way, Zhiyi Xie, Eugenia Khorosheva, Sophia Quasem, Janet Chen, Vladimir Slepnev	Curative Labs	Curative Labs
EPI_ISL_3270229	Mikhail Hanewich-Hollatz, J.Cesar Ignacio-Espinoza, Elias L. Salfati, Nabjot Sandhu, George Way, Zhiyi Xie, Eugenia Khorosheva, Sophia Quasem, Janet Chen, Vladimir Slepnev	Curative Labs	Curative Labs
EPI_ISL_3270244	Mikhail Hanewich-Hollatz, J.Cesar Ignacio-Espinoza, Elias L. Salfati, Nabjot Sandhu, George Way, Zhiyi Xie, Eugenia Khorosheva, Sophia Quasem, Janet Chen, Vladimir Slepnev	Curative Labs	Curative Labs
EPI_ISL_3270254	Mikhail Hanewich-Hollatz, J.Cesar Ignacio-Espinoza, Elias L. Salfati, Nabjot Sandhu, George Way, Zhiyi Xie, Eugenia Khorosheva, Sophia Quasem, Janet Chen, Vladimir Slepnev	Curative Labs	Curative Labs
EPI_ISL_3270284	Mikhail Hanewich-Hollatz, J.Cesar Ignacio-Espinoza, Elias L. Salfati, Nabjot Sandhu, George Way, Zhiyi Xie, Eugenia Khorosheva, Sophia Quasem, Janet Chen, Vladimir Slepnev	Curative Labs	Curative Labs
EPI_ISL_3270288	Mikhail Hanewich-Hollatz, J.Cesar Ignacio-Espinoza, Elias L. Salfati, Nabjot Sandhu, George Way, Zhiyi Xie, Eugenia Khorosheva, Sophia Quasem, Janet Chen, Vladimir Slepnev	Curative Labs	Curative Labs
EPI_ISL_3270304	Mikhail Hanewich-Hollatz, J.Cesar Ignacio-Espinoza, Elias L. Salfati, Nabjot Sandhu, George Way, Zhiyi Xie, Eugenia Khorosheva, Sophia Quasem, Janet Chen, Vladimir Slepnev	Curative Labs	Curative Labs
EPI_ISL_3270319	Mikhail Hanewich-Hollatz, J.Cesar Ignacio-Espinoza, Elias L. Salfati, Nabjot Sandhu, George Way, Zhiyi Xie, Eugenia Khorosheva, Sophia Quasem, Janet Chen, Vladimir Slepnev	Curative Labs	Curative Labs
EPI_ISL_3270337	Mikhail Hanewich-Hollatz, J.Cesar Ignacio-Espinoza, Elias L. Salfati, Nabjot Sandhu, George Way, Zhiyi Xie, Eugenia Khorosheva, Sophia Quasem, Janet Chen, Vladimir Slepnev	Curative Labs	Curative Labs
EPI_ISL_3270353	Mikhail Hanewich-Hollatz, J.Cesar Ignacio-Espinoza, Elias L. Salfati, Nabjot Sandhu, George Way, Zhiyi Xie, Eugenia Khorosheva, Sophia Quasem, Janet Chen, Vladimir Slepnev	Curative Labs	Curative Labs
EPI_ISL_3270400	Mikhail Hanewich-Hollatz, J.Cesar Ignacio-Espinoza, Elias L. Salfati, Nabjot Sandhu, George Way, Zhiyi Xie, Eugenia Khorosheva, Sophia Quasem, Janet Chen, Vladimir Slepnev	Curative Labs	Curative Labs
EPI_ISL_3270402	Mikhail Hanewich-Hollatz, J.Cesar Ignacio-Espinoza, Elias L. Salfati, Nabjot Sandhu, George Way, Zhiyi Xie, Eugenia Khorosheva, Sophia Quasem, Janet Chen, Vladimir Slepnev	Curative Labs	Curative Labs
EPI_ISL_3270420	Mikhail Hanewich-Hollatz, J.Cesar Ignacio-Espinoza, Elias L. Salfati, Nabjot Sandhu, George Way, Zhiyi Xie, Eugenia Khorosheva, Sophia Quasem, Janet Chen, Vladimir Slepnev	Curative Labs	Curative Labs
EPI_ISL_3270421	Mikhail Hanewich-Hollatz, J.Cesar Ignacio-Espinoza, Elias L. Salfati, Nabjot Sandhu, George Way, Zhiyi Xie, Eugenia Khorosheva, Sophia Quasem, Janet Chen, Vladimir Slepnev	Curative Labs	Curative Labs
EPI_ISL_3273380	Mikhail Hanewich-Hollatz, J.Cesar Ignacio-Espinoza, Elias L. Salfati, Nabjot Sandhu, George Way, Zhiyi Xie, Eugenia Khorosheva, Sophia Quasem, Janet Chen, Vladimir Slepnev	Curative Labs	Curative Labs
EPI_ISL_3273385	Mikhail Hanewich-Hollatz, J.Cesar Ignacio-Espinoza, Elias L. Salfati, Nabjot Sandhu, George Way, Zhiyi Xie, Eugenia Khorosheva, Sophia Quasem, Janet Chen, Vladimir Slepnev	Curative Labs	Curative Labs
EPI_ISL_3273403	Mikhail Hanewich-Hollatz, J.Cesar Ignacio-Espinoza, Elias L. Salfati, Nabjot Sandhu, George Way, Zhiyi Xie, Eugenia Khorosheva, Sophia Quasem, Janet Chen, Vladimir Slepnev	Curative Labs	Curative Labs
EPI_ISL_3273420	Mikhail Hanewich-Hollatz, J.Cesar Ignacio-Espinoza, Elias L. Salfati, Nabjot Sandhu, George Way, Zhiyi Xie, Eugenia Khorosheva, Sophia Quasem, Janet Chen, Vladimir Slepnev	Curative Labs	Curative Labs
EPI_ISL_3273437	Mikhail Hanewich-Hollatz, J.Cesar Ignacio-Espinoza, Elias L. Salfati, Nabjot Sandhu, George Way, Zhiyi Xie, Eugenia Khorosheva, Sophia Quasem, Janet Chen, Vladimir Slepnev	Curative Labs	Curative Labs
EPI_ISL_3273460	Mikhail Hanewich-Hollatz, J.Cesar Ignacio-Espinoza, Elias L. Salfati, Nabjot Sandhu, George Way, Zhiyi Xie, Eugenia Khorosheva, Sophia Quasem, Janet Chen, Vladimir Slepnev	Curative Labs	Curative Labs
EPI_ISL_3273467	Mikhail Hanewich-Hollatz, J.Cesar Ignacio-Espinoza, Elias L. Salfati, Nabjot Sandhu, George Way, Zhiyi Xie, Eugenia Khorosheva, Sophia Quasem, Janet Chen, Vladimir Slepnev	Curative Labs	Curative Labs
EPI_ISL_3273471	Mikhail Hanewich-Hollatz, J.Cesar Ignacio-Espinoza, Elias L. Salfati, Nabjot Sandhu, George Way, Zhiyi Xie, Eugenia Khorosheva, Sophia Quasem, Janet Chen, Vladimir Slepnev	Curative Labs	Curative Labs
EPI_ISL_3275255	Ruth C Vasquez C, Denis G Jovel A, Gustavo M Ramirez, Claudia D√≠az, Sandra Paola Paz, Leyda Abrego, Marlene Castillo, Oris Chavarria, Jessica Gondola, Ambar Moreno, Claudia Gonzalez, Alexander Martinez	Laboratorio de Vigilancia en Salud P√∫blica el Salvador	Genomics and Proteomics Departament, Gorgas Memorial Institute For Health Studies
EPI_ISL_3275278	Ruth C Vasquez C, Denis G Jovel A, Gustavo M Ramirez, Claudia D√≠az, Sandra Paola Paz, Leyda Abrego, Marlene Castillo, Oris Chavarria, Jessica Gondola, Ambar Moreno, Claudia Gonzalez, Alexander Martinez	Laboratorio de Vigilancia en Salud P√∫blica el Salvador	Genomics and Proteomics Departament, Gorgas Memorial Institute For Health Studies
EPI_ISL_3275279	Ruth C Vasquez C, Denis G Jovel A, Gustavo M Ramirez, Claudia D√≠az, Sandra Paola Paz, Leyda Abrego, Marlene Castillo, Oris Chavarria, Jessica Gondola, Ambar Moreno, Claudia Gonzalez, Alexander Martinez	Laboratorio de Vigilancia en Salud P√∫blica el Salvador	Genomics and Proteomics Departament, Gorgas Memorial Institute For Health Studies
EPI_ISL_3275280	Ruth C Vasquez C, Denis G Jovel A, Gustavo M Ramirez, Claudia D√≠az, Sandra Paola Paz, Leyda Abrego, Marlene Castillo, Oris Chavarria, Jessica Gondola, Ambar Moreno, Claudia Gonzalez, Alexander Martinez	Laboratorio de Vigilancia en Salud P√∫blica el Salvador	Genomics and Proteomics Departament, Gorgas Memorial Institute For Health Studies
EPI_ISL_3275281	Ruth C Vasquez C, Denis G Jovel A, Gustavo M Ramirez, Claudia D√≠az, Sandra Paola Paz, Leyda Abrego, Marlene Castillo, Oris Chavarria, Jessica Gondola, Ambar Moreno, Claudia Gonzalez, Alexander Martinez	Laboratorio de Vigilancia en Salud P√∫blica el Salvador	Genomics and Proteomics Departament, Gorgas Memorial Institute For Health Studies
EPI_ISL_3275282	Ruth C Vasquez C, Denis G Jovel A, Gustavo M Ramirez, Claudia D√≠az, Sandra Paola Paz, Leyda Abrego, Marlene Castillo, Oris Chavarria, Jessica Gondola, Ambar Moreno, Claudia Gonzalez, Alexander Martinez	Laboratorio de Vigilancia en Salud P√∫blica el Salvador	Genomics and Proteomics Departament, Gorgas Memorial Institute For Health Studies
EPI_ISL_3275283	Ruth C Vasquez C, Denis G Jovel A, Gustavo M Ramirez, Claudia D√≠az, Sandra Paola Paz, Leyda Abrego, Marlene Castillo, Oris Chavarria, Jessica Gondola, Ambar Moreno, Claudia Gonzalez, Alexander Martinez	Laboratorio de Vigilancia en Salud P√∫blica el Salvador	Genomics and Proteomics Departament, Gorgas Memorial Institute For Health Studies
EPI_ISL_3275290	Ruth C Vasquez C, Denis G Jovel A, Gustavo M Ramirez, Claudia D√≠az, Sandra Paola Paz, Leyda Abrego, Marlene Castillo, Oris Chavarria, Jessica Gondola, Ambar Moreno, Claudia Gonzalez, Alexander Martinez	Laboratorio de Vigilancia en Salud P√∫blica el Salvador	Genomics and Proteomics Departament, Gorgas Memorial Institute For Health Studies
EPI_ISL_3276826	P. Hemarajata et al.	Martin Luther King Jr. Community Hospital	Los Angeles County Public Health Laboratories
EPI_ISL_3281536	Gilbert	IVY3 Central Lab, Vanderbilt University Medical Center	Lauring Lab, University of Michigan, Department of Microbiology and Immunology
EPI_ISL_3281577	Gilbert	IVY3 Central Lab, Vanderbilt University Medical Center	Lauring Lab, University of Michigan, Department of Microbiology and Immunology
EPI_ISL_3299420	Rashmi Tuladhar, Bonnie Oh, Jenny Zhang, Maliha Rahman, Mayela Pedrueza, Anita Pokharel, Karen Bobier, Lorraine Rodriguez, Myong Koag, Chun Wang, Rachel Lee, Grace Kubin	TXDSHS	TXDSHS
EPI_ISL_3299421	Rashmi Tuladhar, Bonnie Oh, Jenny Zhang, Maliha Rahman, Mayela Pedrueza, Anita Pokharel, Karen Bobier, Lorraine Rodriguez, Myong Koag, Chun Wang, Rachel Lee, Grace Kubin	TXDSHS	TXDSHS
EPI_ISL_3304935	Dakota Howard, Dhwani Batra, Peter W. Cook, Kara Moser, Adrian Paskey, Jason Caravas, Benjamin Rambo-Martin, Shatavia Morrison, Christopher Gulvick, Scott Sammons, Yvette Unoarumhi, Darlene Wagner, Matthew Schmerer, Harry Gao, Mickey Li, John Gao, Joseph Fierro, Benafsh Sapra, Becky Tsai, Yan Meng, Doreen Ng, James Xie, Clinton R. Paden, Duncan MacCannell	Fulgent Genetics	Centers for Disease Control and Prevention Division of Viral Diseases, Pathogen Discovery
EPI_ISL_3304942	Dakota Howard, Dhwani Batra, Peter W. Cook, Kara Moser, Adrian Paskey, Jason Caravas, Benjamin Rambo-Martin, Shatavia Morrison, Christopher Gulvick, Scott Sammons, Yvette Unoarumhi, Darlene Wagner, Matthew Schmerer, Harry Gao, Mickey Li, John Gao, Joseph Fierro, Benafsh Sapra, Becky Tsai, Yan Meng, Doreen Ng, James Xie, Clinton R. Paden, Duncan MacCannell	Fulgent Genetics	Centers for Disease Control and Prevention Division of Viral Diseases, Pathogen Discovery
EPI_ISL_3304949	Dakota Howard, Dhwani Batra, Peter W. Cook, Kara Moser, Adrian Paskey, Jason Caravas, Benjamin Rambo-Martin, Shatavia Morrison, Christopher Gulvick, Scott Sammons, Yvette Unoarumhi, Darlene Wagner, Matthew Schmerer, Harry Gao, Mickey Li, John Gao, Joseph Fierro, Benafsh Sapra, Becky Tsai, Yan Meng, Doreen Ng, James Xie, Clinton R. Paden, Duncan MacCannell	Fulgent Genetics	Centers for Disease Control and Prevention Division of Viral Diseases, Pathogen Discovery
EPI_ISL_3304952	Dakota Howard, Dhwani Batra, Peter W. Cook, Kara Moser, Adrian Paskey, Jason Caravas, Benjamin Rambo-Martin, Shatavia Morrison, Christopher Gulvick, Scott Sammons, Yvette Unoarumhi, Darlene Wagner, Matthew Schmerer, Harry Gao, Mickey Li, John Gao, Joseph Fierro, Benafsh Sapra, Becky Tsai, Yan Meng, Doreen Ng, James Xie, Clinton R. Paden, Duncan MacCannell	Fulgent Genetics	Centers for Disease Control and Prevention Division of Viral Diseases, Pathogen Discovery
EPI_ISL_3304957	Dakota Howard, Dhwani Batra, Peter W. Cook, Kara Moser, Adrian Paskey, Jason Caravas, Benjamin Rambo-Martin, Shatavia Morrison, Christopher Gulvick, Scott Sammons, Yvette Unoarumhi, Darlene Wagner, Matthew Schmerer, Harry Gao, Mickey Li, John Gao, Joseph Fierro, Benafsh Sapra, Becky Tsai, Yan Meng, Doreen Ng, James Xie, Clinton R. Paden, Duncan MacCannell	Fulgent Genetics	Centers for Disease Control and Prevention Division of Viral Diseases, Pathogen Discovery
EPI_ISL_3304958	Dakota Howard, Dhwani Batra, Peter W. Cook, Kara Moser, Adrian Paskey, Jason Caravas, Benjamin Rambo-Martin, Shatavia Morrison, Christopher Gulvick, Scott Sammons, Yvette Unoarumhi, Darlene Wagner, Matthew Schmerer, Harry Gao, Mickey Li, John Gao, Joseph Fierro, Benafsh Sapra, Becky Tsai, Yan Meng, Doreen Ng, James Xie, Clinton R. Paden, Duncan MacCannell	Fulgent Genetics	Centers for Disease Control and Prevention Division of Viral Diseases, Pathogen Discovery
EPI_ISL_3304998	Dakota Howard, Dhwani Batra, Peter W. Cook, Kara Moser, Adrian Paskey, Jason Caravas, Benjamin Rambo-Martin, Shatavia Morrison, Christopher Gulvick, Scott Sammons, Yvette Unoarumhi, Darlene Wagner, Matthew Schmerer, Harry Gao, Mickey Li, John Gao, Joseph Fierro, Benafsh Sapra, Becky Tsai, Yan Meng, Doreen Ng, James Xie, Clinton R. Paden, Duncan MacCannell	Fulgent Genetics	Centers for Disease Control and Prevention Division of Viral Diseases, Pathogen Discovery
EPI_ISL_3305021	Dakota Howard, Dhwani Batra, Peter W. Cook, Kara Moser, Adrian Paskey, Jason Caravas, Benjamin Rambo-Martin, Shatavia Morrison, Christopher Gulvick, Scott Sammons, Yvette Unoarumhi, Darlene Wagner, Matthew Schmerer, S. H. Rosenthal, A. Gerasimova, R. M. Kagan, B. Anderson, M. Hua, Y. Liu, L.E. Bernstein, K.E. Livingston, A. Perez, I. A. Shlyakhter, R. V. Rolando, R. Owen, P. Tanpaiboon, F. Lacbaw…	Quest Diagnostics Incorporated	Centers for Disease Control and Prevention Division of Viral Diseases, Pathogen Discovery
EPI_ISL_3305029	Dakota Howard, Dhwani Batra, Peter W. Cook, Kara Moser, Adrian Paskey, Jason Caravas, Benjamin Rambo-Martin, Shatavia Morrison, Christopher Gulvick, Scott Sammons, Yvette Unoarumhi, Darlene Wagner, Matthew Schmerer, S. H. Rosenthal, A. Gerasimova, R. M. Kagan, B. Anderson, M. Hua, Y. Liu, L.E. Bernstein, K.E. Livingston, A. Perez, I. A. Shlyakhter, R. V. Rolando, R. Owen, P. Tanpaiboon, F. Lacbaw…	Quest Diagnostics Incorporated	Centers for Disease Control and Prevention Division of Viral Diseases, Pathogen Discovery
EPI_ISL_3305038	Dakota Howard, Dhwani Batra, Peter W. Cook, Kara Moser, Adrian Paskey, Jason Caravas, Benjamin Rambo-Martin, Shatavia Morrison, Christopher Gulvick, Scott Sammons, Yvette Unoarumhi, Darlene Wagner, Matthew Schmerer, S. H. Rosenthal, A. Gerasimova, R. M. Kagan, B. Anderson, M. Hua, Y. Liu, L.E. Bernstein, K.E. Livingston, A. Perez, I. A. Shlyakhter, R. V. Rolando, R. Owen, P. Tanpaiboon, F. Lacbaw…	Quest Diagnostics Incorporated	Centers for Disease Control and Prevention Division of Viral Diseases, Pathogen Discovery
EPI_ISL_3305046	Dakota Howard, Dhwani Batra, Peter W. Cook, Kara Moser, Adrian Paskey, Jason Caravas, Benjamin Rambo-Martin, Shatavia Morrison, Christopher Gulvick, Scott Sammons, Yvette Unoarumhi, Darlene Wagner, Matthew Schmerer, S. H. Rosenthal, A. Gerasimova, R. M. Kagan, B. Anderson, M. Hua, Y. Liu, L.E. Bernstein, K.E. Livingston, A. Perez, I. A. Shlyakhter, R. V. Rolando, R. Owen, P. Tanpaiboon, F. Lacbaw…	Quest Diagnostics Incorporated	Centers for Disease Control and Prevention Division of Viral Diseases, Pathogen Discovery
EPI_ISL_3305049	Dakota Howard, Dhwani Batra, Peter W. Cook, Kara Moser, Adrian Paskey, Jason Caravas, Benjamin Rambo-Martin, Shatavia Morrison, Christopher Gulvick, Scott Sammons, Yvette Unoarumhi, Darlene Wagner, Matthew Schmerer, S. H. Rosenthal, A. Gerasimova, R. M. Kagan, B. Anderson, M. Hua, Y. Liu, L.E. Bernstein, K.E. Livingston, A. Perez, I. A. Shlyakhter, R. V. Rolando, R. Owen, P. Tanpaiboon, F. Lacbaw…	Quest Diagnostics Incorporated	Centers for Disease Control and Prevention Division of Viral Diseases, Pathogen Discovery
EPI_ISL_3305068	Dakota Howard, Dhwani Batra, Peter W. Cook, Kara Moser, Adrian Paskey, Jason Caravas, Benjamin Rambo-Martin, Shatavia Morrison, Christopher Gulvick, Scott Sammons, Yvette Unoarumhi, Darlene Wagner, Matthew Schmerer, S. H. Rosenthal, A. Gerasimova, R. M. Kagan, B. Anderson, M. Hua, Y. Liu, L.E. Bernstein, K.E. Livingston, A. Perez, I. A. Shlyakhter, R. V. Rolando, R. Owen, P. Tanpaiboon, F. Lacbaw…	Quest Diagnostics Incorporated	Centers for Disease Control and Prevention Division of Viral Diseases, Pathogen Discovery
EPI_ISL_3305101	Dakota Howard, Dhwani Batra, Peter W. Cook, Kara Moser, Adrian Paskey, Jason Caravas, Benjamin Rambo-Martin, Shatavia Morrison, Christopher Gulvick, Scott Sammons, Yvette Unoarumhi, Darlene Wagner, Matthew Schmerer, S. H. Rosenthal, A. Gerasimova, R. M. Kagan, B. Anderson, M. Hua, Y. Liu, L.E. Bernstein, K.E. Livingston, A. Perez, I. A. Shlyakhter, R. V. Rolando, R. Owen, P. Tanpaiboon, F. Lacbaw…	Quest Diagnostics Incorporated	Centers for Disease Control and Prevention Division of Viral Diseases, Pathogen Discovery
EPI_ISL_3305109	Dakota Howard, Dhwani Batra, Peter W. Cook, Kara Moser, Adrian Paskey, Jason Caravas, Benjamin Rambo-Martin, Shatavia Morrison, Christopher Gulvick, Scott Sammons, Yvette Unoarumhi, Darlene Wagner, Matthew Schmerer, S. H. Rosenthal, A. Gerasimova, R. M. Kagan, B. Anderson, M. Hua, Y. Liu, L.E. Bernstein, K.E. Livingston, A. Perez, I. A. Shlyakhter, R. V. Rolando, R. Owen, P. Tanpaiboon, F. Lacbaw…	Quest Diagnostics Incorporated	Centers for Disease Control and Prevention Division of Viral Diseases, Pathogen Discovery
EPI_ISL_3305112	Dakota Howard, Dhwani Batra, Peter W. Cook, Kara Moser, Adrian Paskey, Jason Caravas, Benjamin Rambo-Martin, Shatavia Morrison, Christopher Gulvick, Scott Sammons, Yvette Unoarumhi, Darlene Wagner, Matthew Schmerer, S. H. Rosenthal, A. Gerasimova, R. M. Kagan, B. Anderson, M. Hua, Y. Liu, L.E. Bernstein, K.E. Livingston, A. Perez, I. A. Shlyakhter, R. V. Rolando, R. Owen, P. Tanpaiboon, F. Lacbaw…	Quest Diagnostics Incorporated	Centers for Disease Control and Prevention Division of Viral Diseases, Pathogen Discovery
EPI_ISL_3305129	Dakota Howard, Dhwani Batra, Peter W. Cook, Kara Moser, Adrian Paskey, Jason Caravas, Benjamin Rambo-Martin, Shatavia Morrison, Christopher Gulvick, Scott Sammons, Yvette Unoarumhi, Darlene Wagner, Matthew Schmerer, S. H. Rosenthal, A. Gerasimova, R. M. Kagan, B. Anderson, M. Hua, Y. Liu, L.E. Bernstein, K.E. Livingston, A. Perez, I. A. Shlyakhter, R. V. Rolando, R. Owen, P. Tanpaiboon, F. Lacbaw…	Quest Diagnostics Incorporated	Centers for Disease Control and Prevention Division of Viral Diseases, Pathogen Discovery
EPI_ISL_3305137	Dakota Howard, Dhwani Batra, Peter W. Cook, Kara Moser, Adrian Paskey, Jason Caravas, Benjamin Rambo-Martin, Shatavia Morrison, Christopher Gulvick, Scott Sammons, Yvette Unoarumhi, Darlene Wagner, Matthew Schmerer, S. H. Rosenthal, A. Gerasimova, R. M. Kagan, B. Anderson, M. Hua, Y. Liu, L.E. Bernstein, K.E. Livingston, A. Perez, I. A. Shlyakhter, R. V. Rolando, R. Owen, P. Tanpaiboon, F. Lacbaw…	Quest Diagnostics Incorporated	Centers for Disease Control and Prevention Division of Viral Diseases, Pathogen Discovery
EPI_ISL_3305150	Dakota Howard, Dhwani Batra, Peter W. Cook, Kara Moser, Adrian Paskey, Jason Caravas, Benjamin Rambo-Martin, Shatavia Morrison, Christopher Gulvick, Scott Sammons, Yvette Unoarumhi, Darlene Wagner, Matthew Schmerer, S. H. Rosenthal, A. Gerasimova, R. M. Kagan, B. Anderson, M. Hua, Y. Liu, L.E. Bernstein, K.E. Livingston, A. Perez, I. A. Shlyakhter, R. V. Rolando, R. Owen, P. Tanpaiboon, F. Lacbaw…	Quest Diagnostics Incorporated	Centers for Disease Control and Prevention Division of Viral Diseases, Pathogen Discovery
EPI_ISL_3305167	Dakota Howard, Dhwani Batra, Peter W. Cook, Kara Moser, Adrian Paskey, Jason Caravas, Benjamin Rambo-Martin, Shatavia Morrison, Christopher Gulvick, Scott Sammons, Yvette Unoarumhi, Darlene Wagner, Matthew Schmerer, S. H. Rosenthal, A. Gerasimova, R. M. Kagan, B. Anderson, M. Hua, Y. Liu, L.E. Bernstein, K.E. Livingston, A. Perez, I. A. Shlyakhter, R. V. Rolando, R. Owen, P. Tanpaiboon, F. Lacbaw…	Quest Diagnostics Incorporated	Centers for Disease Control and Prevention Division of Viral Diseases, Pathogen Discovery
EPI_ISL_3305172	Dakota Howard, Dhwani Batra, Peter W. Cook, Kara Moser, Adrian Paskey, Jason Caravas, Benjamin Rambo-Martin, Shatavia Morrison, Christopher Gulvick, Scott Sammons, Yvette Unoarumhi, Darlene Wagner, Matthew Schmerer, S. H. Rosenthal, A. Gerasimova, R. M. Kagan, B. Anderson, M. Hua, Y. Liu, L.E. Bernstein, K.E. Livingston, A. Perez, I. A. Shlyakhter, R. V. Rolando, R. Owen, P. Tanpaiboon, F. Lacbaw…	Quest Diagnostics Incorporated	Centers for Disease Control and Prevention Division of Viral Diseases, Pathogen Discovery
EPI_ISL_3305178	Dakota Howard, Dhwani Batra, Peter W. Cook, Kara Moser, Adrian Paskey, Jason Caravas, Benjamin Rambo-Martin, Shatavia Morrison, Christopher Gulvick, Scott Sammons, Yvette Unoarumhi, Darlene Wagner, Matthew Schmerer, S. H. Rosenthal, A. Gerasimova, R. M. Kagan, B. Anderson, M. Hua, Y. Liu, L.E. Bernstein, K.E. Livingston, A. Perez, I. A. Shlyakhter, R. V. Rolando, R. Owen, P. Tanpaiboon, F. Lacbaw…	Quest Diagnostics Incorporated	Centers for Disease Control and Prevention Division of Viral Diseases, Pathogen Discovery
EPI_ISL_3305179	Dakota Howard, Dhwani Batra, Peter W. Cook, Kara Moser, Adrian Paskey, Jason Caravas, Benjamin Rambo-Martin, Shatavia Morrison, Christopher Gulvick, Scott Sammons, Yvette Unoarumhi, Darlene Wagner, Matthew Schmerer, S. H. Rosenthal, A. Gerasimova, R. M. Kagan, B. Anderson, M. Hua, Y. Liu, L.E. Bernstein, K.E. Livingston, A. Perez, I. A. Shlyakhter, R. V. Rolando, R. Owen, P. Tanpaiboon, F. Lacbaw…	Quest Diagnostics Incorporated	Centers for Disease Control and Prevention Division of Viral Diseases, Pathogen Discovery
EPI_ISL_3305180	Dakota Howard, Dhwani Batra, Peter W. Cook, Kara Moser, Adrian Paskey, Jason Caravas, Benjamin Rambo-Martin, Shatavia Morrison, Christopher Gulvick, Scott Sammons, Yvette Unoarumhi, Darlene Wagner, Matthew Schmerer, S. H. Rosenthal, A. Gerasimova, R. M. Kagan, B. Anderson, M. Hua, Y. Liu, L.E. Bernstein, K.E. Livingston, A. Perez, I. A. Shlyakhter, R. V. Rolando, R. Owen, P. Tanpaiboon, F. Lacbaw…	Quest Diagnostics Incorporated	Centers for Disease Control and Prevention Division of Viral Diseases, Pathogen Discovery
EPI_ISL_3305190	Dakota Howard, Dhwani Batra, Peter W. Cook, Kara Moser, Adrian Paskey, Jason Caravas, Benjamin Rambo-Martin, Shatavia Morrison, Christopher Gulvick, Scott Sammons, Yvette Unoarumhi, Darlene Wagner, Matthew Schmerer, S. H. Rosenthal, A. Gerasimova, R. M. Kagan, B. Anderson, M. Hua, Y. Liu, L.E. Bernstein, K.E. Livingston, A. Perez, I. A. Shlyakhter, R. V. Rolando, R. Owen, P. Tanpaiboon, F. Lacbaw…	Quest Diagnostics Incorporated	Centers for Disease Control and Prevention Division of Viral Diseases, Pathogen Discovery
EPI_ISL_3305586	Dakota Howard, Dhwani Batra, Peter W. Cook, Kara Moser, Adrian Paskey, Jason Caravas, Benjamin Rambo-Martin, Shatavia Morrison, Christopher Gulvick, Scott Sammons, Yvette Unoarumhi, Darlene Wagner, Matthew Schmerer, Harry Gao, Mickey Li, John Gao, Joseph Fierro, Benafsh Sapra, Becky Tsai, Yan Meng, Doreen Ng, James Xie, Clinton R. Paden, Duncan MacCannell	Fulgent Genetics	Centers for Disease Control and Prevention Division of Viral Diseases, Pathogen Discovery
EPI_ISL_3305587	Dakota Howard, Dhwani Batra, Peter W. Cook, Kara Moser, Adrian Paskey, Jason Caravas, Benjamin Rambo-Martin, Shatavia Morrison, Christopher Gulvick, Scott Sammons, Yvette Unoarumhi, Darlene Wagner, Matthew Schmerer, Harry Gao, Mickey Li, John Gao, Joseph Fierro, Benafsh Sapra, Becky Tsai, Yan Meng, Doreen Ng, James Xie, Clinton R. Paden, Duncan MacCannell	Fulgent Genetics	Centers for Disease Control and Prevention Division of Viral Diseases, Pathogen Discovery
EPI_ISL_3305588	Dakota Howard, Dhwani Batra, Peter W. Cook, Kara Moser, Adrian Paskey, Jason Caravas, Benjamin Rambo-Martin, Shatavia Morrison, Christopher Gulvick, Scott Sammons, Yvette Unoarumhi, Darlene Wagner, Matthew Schmerer, Harry Gao, Mickey Li, John Gao, Joseph Fierro, Benafsh Sapra, Becky Tsai, Yan Meng, Doreen Ng, James Xie, Clinton R. Paden, Duncan MacCannell	Fulgent Genetics	Centers for Disease Control and Prevention Division of Viral Diseases, Pathogen Discovery
EPI_ISL_3305589	Dakota Howard, Dhwani Batra, Peter W. Cook, Kara Moser, Adrian Paskey, Jason Caravas, Benjamin Rambo-Martin, Shatavia Morrison, Christopher Gulvick, Scott Sammons, Yvette Unoarumhi, Darlene Wagner, Matthew Schmerer, Harry Gao, Mickey Li, John Gao, Joseph Fierro, Benafsh Sapra, Becky Tsai, Yan Meng, Doreen Ng, James Xie, Clinton R. Paden, Duncan MacCannell	Fulgent Genetics	Centers for Disease Control and Prevention Division of Viral Diseases, Pathogen Discovery
EPI_ISL_3305596	Dakota Howard, Dhwani Batra, Peter W. Cook, Kara Moser, Adrian Paskey, Jason Caravas, Benjamin Rambo-Martin, Shatavia Morrison, Christopher Gulvick, Scott Sammons, Yvette Unoarumhi, Darlene Wagner, Matthew Schmerer, Harry Gao, Mickey Li, John Gao, Joseph Fierro, Benafsh Sapra, Becky Tsai, Yan Meng, Doreen Ng, James Xie, Clinton R. Paden, Duncan MacCannell	Fulgent Genetics	Centers for Disease Control and Prevention Division of Viral Diseases, Pathogen Discovery
EPI_ISL_3305597	Dakota Howard, Dhwani Batra, Peter W. Cook, Kara Moser, Adrian Paskey, Jason Caravas, Benjamin Rambo-Martin, Shatavia Morrison, Christopher Gulvick, Scott Sammons, Yvette Unoarumhi, Darlene Wagner, Matthew Schmerer, Harry Gao, Mickey Li, John Gao, Joseph Fierro, Benafsh Sapra, Becky Tsai, Yan Meng, Doreen Ng, James Xie, Clinton R. Paden, Duncan MacCannell	Fulgent Genetics	Centers for Disease Control and Prevention Division of Viral Diseases, Pathogen Discovery
EPI_ISL_3305598	Dakota Howard, Dhwani Batra, Peter W. Cook, Kara Moser, Adrian Paskey, Jason Caravas, Benjamin Rambo-Martin, Shatavia Morrison, Christopher Gulvick, Scott Sammons, Yvette Unoarumhi, Darlene Wagner, Matthew Schmerer, Harry Gao, Mickey Li, John Gao, Joseph Fierro, Benafsh Sapra, Becky Tsai, Yan Meng, Doreen Ng, James Xie, Clinton R. Paden, Duncan MacCannell	Fulgent Genetics	Centers for Disease Control and Prevention Division of Viral Diseases, Pathogen Discovery
EPI_ISL_3305608	Dakota Howard, Dhwani Batra, Peter W. Cook, Kara Moser, Adrian Paskey, Jason Caravas, Benjamin Rambo-Martin, Shatavia Morrison, Christopher Gulvick, Scott Sammons, Yvette Unoarumhi, Darlene Wagner, Matthew Schmerer, Harry Gao, Mickey Li, John Gao, Joseph Fierro, Benafsh Sapra, Becky Tsai, Yan Meng, Doreen Ng, James Xie, Clinton R. Paden, Duncan MacCannell	Fulgent Genetics	Centers for Disease Control and Prevention Division of Viral Diseases, Pathogen Discovery
EPI_ISL_3305609	Dakota Howard, Dhwani Batra, Peter W. Cook, Kara Moser, Adrian Paskey, Jason Caravas, Benjamin Rambo-Martin, Shatavia Morrison, Christopher Gulvick, Scott Sammons, Yvette Unoarumhi, Darlene Wagner, Matthew Schmerer, Harry Gao, Mickey Li, John Gao, Joseph Fierro, Benafsh Sapra, Becky Tsai, Yan Meng, Doreen Ng, James Xie, Clinton R. Paden, Duncan MacCannell	Fulgent Genetics	Centers for Disease Control and Prevention Division of Viral Diseases, Pathogen Discovery
EPI_ISL_3305612	Dakota Howard, Dhwani Batra, Peter W. Cook, Kara Moser, Adrian Paskey, Jason Caravas, Benjamin Rambo-Martin, Shatavia Morrison, Christopher Gulvick, Scott Sammons, Yvette Unoarumhi, Darlene Wagner, Matthew Schmerer, Harry Gao, Mickey Li, John Gao, Joseph Fierro, Benafsh Sapra, Becky Tsai, Yan Meng, Doreen Ng, James Xie, Clinton R. Paden, Duncan MacCannell	Fulgent Genetics	Centers for Disease Control and Prevention Division of Viral Diseases, Pathogen Discovery
EPI_ISL_3305618	Dakota Howard, Dhwani Batra, Peter W. Cook, Kara Moser, Adrian Paskey, Jason Caravas, Benjamin Rambo-Martin, Shatavia Morrison, Christopher Gulvick, Scott Sammons, Yvette Unoarumhi, Darlene Wagner, Matthew Schmerer, Harry Gao, Mickey Li, John Gao, Joseph Fierro, Benafsh Sapra, Becky Tsai, Yan Meng, Doreen Ng, James Xie, Clinton R. Paden, Duncan MacCannell	Fulgent Genetics	Centers for Disease Control and Prevention Division of Viral Diseases, Pathogen Discovery
EPI_ISL_3305657	Dakota Howard, Dhwani Batra, Peter W. Cook, Kara Moser, Adrian Paskey, Jason Caravas, Benjamin Rambo-Martin, Shatavia Morrison, Christopher Gulvick, Scott Sammons, Yvette Unoarumhi, Darlene Wagner, Matthew Schmerer, Harry Gao, Mickey Li, John Gao, Joseph Fierro, Benafsh Sapra, Becky Tsai, Yan Meng, Doreen Ng, James Xie, Clinton R. Paden, Duncan MacCannell	Fulgent Genetics	Centers for Disease Control and Prevention Division of Viral Diseases, Pathogen Discovery
EPI_ISL_3305660	Dakota Howard, Dhwani Batra, Peter W. Cook, Kara Moser, Adrian Paskey, Jason Caravas, Benjamin Rambo-Martin, Shatavia Morrison, Christopher Gulvick, Scott Sammons, Yvette Unoarumhi, Darlene Wagner, Matthew Schmerer, Harry Gao, Mickey Li, John Gao, Joseph Fierro, Benafsh Sapra, Becky Tsai, Yan Meng, Doreen Ng, James Xie, Clinton R. Paden, Duncan MacCannell	Fulgent Genetics	Centers for Disease Control and Prevention Division of Viral Diseases, Pathogen Discovery
EPI_ISL_3305664	Dakota Howard, Dhwani Batra, Peter W. Cook, Kara Moser, Adrian Paskey, Jason Caravas, Benjamin Rambo-Martin, Shatavia Morrison, Christopher Gulvick, Scott Sammons, Yvette Unoarumhi, Darlene Wagner, Matthew Schmerer, Harry Gao, Mickey Li, John Gao, Joseph Fierro, Benafsh Sapra, Becky Tsai, Yan Meng, Doreen Ng, James Xie, Clinton R. Paden, Duncan MacCannell	Fulgent Genetics	Centers for Disease Control and Prevention Division of Viral Diseases, Pathogen Discovery
EPI_ISL_3305744	Dakota Howard, Dhwani Batra, Peter W. Cook, Kara Moser, Adrian Paskey, Jason Caravas, Benjamin Rambo-Martin, Shatavia Morrison, Christopher Gulvick, Scott Sammons, Yvette Unoarumhi, Darlene Wagner, Matthew Schmerer, Harry Gao, Mickey Li, John Gao, Joseph Fierro, Benafsh Sapra, Becky Tsai, Yan Meng, Doreen Ng, James Xie, Clinton R. Paden, Duncan MacCannell	Fulgent Genetics	Centers for Disease Control and Prevention Division of Viral Diseases, Pathogen Discovery
EPI_ISL_3318841	Valesano	University of Michigan Clinical Microbiology Laboratory	Lauring Lab, University of Michigan, Department of Microbiology and Immunology
EPI_ISL_3318845	Valesano	University of Michigan Clinical Microbiology Laboratory	Lauring Lab, University of Michigan, Department of Microbiology and Immunology
EPI_ISL_3318847	Valesano	IVY3 Central Lab, Vanderbilt University Medical Center	Lauring Lab, University of Michigan, Department of Microbiology and Immunology
EPI_ISL_3319031	C√©sar Roberto Conde Pereira, Claudia Estrada, Leyda Abrego, Marlene Castillo, Oris Chavarria, Jessica Gondola, Ambar Moreno, Claudia Gonzalez V, Alexander A Martinez	Laboratorio Nacional de Salud, Ministerio de Salud Publica y Asistencia Social	Genomics and Proteomics Departament, Gorgas Memorial Institute For Health Studies
EPI_ISL_3319039	C√©sar Roberto Conde Pereira, Claudia Estrada, Leyda Abrego, Marlene Castillo, Oris Chavarria, Jessica Gondola, Ambar Moreno, Claudia Gonzalez V, Alexander A Martinez	Laboratorio Nacional de Salud, Ministerio de Salud Publica y Asistencia Social	Genomics and Proteomics Departament, Gorgas Memorial Institute For Health Studies
EPI_ISL_3319041	C√©sar Roberto Conde Pereira, Claudia Estrada, Leyda Abrego, Marlene Castillo, Oris Chavarria, Jessica Gondola, Ambar Moreno, Claudia Gonzalez V, Alexander A Martinez	Laboratorio Nacional de Salud, Ministerio de Salud Publica y Asistencia Social	Genomics and Proteomics Departament, Gorgas Memorial Institute For Health Studies
EPI_ISL_3319042	C√©sar Roberto Conde Pereira, Claudia Estrada, Leyda Abrego, Marlene Castillo, Oris Chavarria, Jessica Gondola, Ambar Moreno, Claudia Gonzalez V, Alexander A Martinez	Laboratorio Nacional de Salud, Ministerio de Salud Publica y Asistencia Social	Genomics and Proteomics Departament, Gorgas Memorial Institute For Health Studies
EPI_ISL_3319043	C√©sar Roberto Conde Pereira, Claudia Estrada, Leyda Abrego, Marlene Castillo, Oris Chavarria, Jessica Gondola, Ambar Moreno, Claudia Gonzalez V, Alexander A Martinez	Laboratorio Nacional de Salud, Ministerio de Salud Publica y Asistencia Social	Genomics and Proteomics Departament, Gorgas Memorial Institute For Health Studies
EPI_ISL_3319044	C√©sar Roberto Conde Pereira, Claudia Estrada, Leyda Abrego, Marlene Castillo, Oris Chavarria, Jessica Gondola, Ambar Moreno, Claudia Gonzalez V, Alexander A Martinez	Laboratorio Nacional de Salud, Ministerio de Salud Publica y Asistencia Social	Genomics and Proteomics Departament, Gorgas Memorial Institute For Health Studies
EPI_ISL_3319045	C√©sar Roberto Conde Pereira, Claudia Estrada, Leyda Abrego, Marlene Castillo, Oris Chavarria, Jessica Gondola, Ambar Moreno, Claudia Gonzalez V, Alexander A Martinez	Laboratorio Nacional de Salud, Ministerio de Salud Publica y Asistencia Social	Genomics and Proteomics Departament, Gorgas Memorial Institute For Health Studies
EPI_ISL_3319046	C√©sar Roberto Conde Pereira, Claudia Estrada, Leyda Abrego, Marlene Castillo, Oris Chavarria, Jessica Gondola, Ambar Moreno, Claudia Gonzalez V, Alexander A Martinez	Laboratorio Nacional de Salud, Ministerio de Salud Publica y Asistencia Social	Genomics and Proteomics Departament, Gorgas Memorial Institute For Health Studies
EPI_ISL_3319049	C√©sar Roberto Conde Pereira, Claudia Estrada, Leyda Abrego, Marlene Castillo, Oris Chavarria, Jessica Gondola, Ambar Moreno, Claudia Gonzalez V, Alexander A Martinez	Laboratorio Nacional de Salud, Ministerio de Salud Publica y Asistencia Social	Genomics and Proteomics Departament, Gorgas Memorial Institute For Health Studies
EPI_ISL_3319050	C√©sar Roberto Conde Pereira, Claudia Estrada, Leyda Abrego, Marlene Castillo, Oris Chavarria, Jessica Gondola, Ambar Moreno, Claudia Gonzalez V, Alexander A Martinez	Laboratorio Nacional de Salud, Ministerio de Salud Publica y Asistencia Social	Genomics and Proteomics Departament, Gorgas Memorial Institute For Health Studies
EPI_ISL_3319051	C√©sar Roberto Conde Pereira, Claudia Estrada, Leyda Abrego, Marlene Castillo, Oris Chavarria, Jessica Gondola, Ambar Moreno, Claudia Gonzalez V, Alexander A Martinez	Laboratorio Nacional de Salud, Ministerio de Salud Publica y Asistencia Social	Genomics and Proteomics Departament, Gorgas Memorial Institute For Health Studies
EPI_ISL_3319112	Kirsten St. George, Daryl M. Lamson, Alexis Russell, Matthew Shudt, Melissa A Leisner, Jonathan Plitnick, Catharine Prussing, Navjot Singh, John Kelly, Erasmus Schneider, Erica Lasek-Nesselquist	STONY BROOK UNIVERSITY HOSPITAL	Wadsworth Center, New York State Department of Health
EPI_ISL_3321419	Dakota Howard, Dhwani Batra, Peter W. Cook, Kara Moser, Adrian Paskey, Jason Caravas, Benjamin Rambo-Martin, Shatavia Morrison, Christopher Gulvick, Scott Sammons, Yvette Unoarumhi, Darlene Wagner, Matthew Schmerer, Cyndi Clark, Patrick Campbell, Rob Case, Vikramsinha Ghorpade, Holly Houdeshell, Ola Kvalvaag, Dillon Nall, Ethan Sanders, Alec Vest, Shaun Westlund, Matthew Hardison, Clinton R. Pade…	Aegis Sciences Corporation	Centers for Disease Control and Prevention Division of Viral Diseases, Pathogen Discovery
EPI_ISL_3325871	Jolene Bowers, Heather Centner, Brett Van Tassel, Chris French, Hayley Yaglom, Darrin Lemmer, Dave Engelthaler	TGen North	TGen North
EPI_ISL_3325878	Jolene Bowers, Heather Centner, Brett Van Tassel, Chris French, Hayley Yaglom, Darrin Lemmer, Dave Engelthaler	TGen North	TGen North
EPI_ISL_3325999	Jolene Bowers, Heather Centner, Brett Van Tassel, Chris French, Hayley Yaglom, Darrin Lemmer, Dave Engelthaler	TGen North	TGen North
EPI_ISL_3328217	Dakota Howard, Dhwani Batra, Peter W. Cook, Kara Moser, Adrian Paskey, Jason Caravas, Benjamin Rambo-Martin, Shatavia Morrison, Christopher Gulvick, Scott Sammons, Yvette Unoarumhi, Darlene Wagner, Matthew Schmerer, Minoo Agarwal, Eyad Almasri, Debbie Boles, Ayla Burns, Nuthawin Charoensri, Oren Cohen, Susan Countryman, Mary Ann Cristobal, Bobbi Croy, Suzanne Dale, Hrushikesh Deshmukh, Amanda Dou…	Laboratory Corporation of America	Centers for Disease Control and Prevention Division of Viral Diseases, Pathogen Discovery
EPI_ISL_3339556	Henry Lee, Michael Hammerling, Melissa Hopkins, Cybill del Castillo, Shinyoung Clair Kang, William Ward, Pradeep Bugga, Sol Rey, Dylan Law, Alex Carpio, Isabel Fernandez Escapa, Haiping Hao, Jon Laurent	Pandemic Response Lab - NYC	Pandemic Response Lab, R&D
EPI_ISL_3347582	Consorcio Mexicano de Vigilancia Gen√≥mica (CoViGen-Mex). Authors (in alphabetical order): Julio Elias Alvarado-Yaah, Carlos F. Arias, Santiago √Åvila-R√≠os, Eduardo Becerril-Vargas, V√≠ctor Hugo Borja-Aburto, Celia Boukadida, Crist√≥bal Ch√°idez-Quir√≥z, Juan Bautista Chale-Dzul, Ricardo Ciria Merce, Andreu Comas-Garc√≠a, C√©lida Duque Molina, Julissa Enciso-Ibarra, Jos√© Antonio Enciso-Moreno, …	Centro de Investigaci√≥n Biom√©dica de Occidente (CIBO)	Instituto de Biotecnolog√≠a de la UNAM
[truncated: 726 more rows]
